# Supplementary material for: Protein landscape of the brush border membrane of first instar larvae of Frankliniella occidentalis, the western flower thrips
Source: PLoS One. 2025 Jun 24;20(6):e0326260. doi: 10.1371/journal.pone.0326260 (PMC12186882; doi:10.1371/journal.pone.0326260)
Supplement: S2 File — (TXT) [file pone.0326260.s002.txt]

To install the packages

!pip install biopython
!pip install beautifulsoup4
!pip install openpyxl
!pip install --upgrade pandas openpyxl


To install the blast function

!apt-get install ncbi-blast+

!makeblastdb -in /content/drive/MyDrive/Colab_Notebooks/uniprot_sprot.fasta -dbtype prot

To retrieve the subcellular location in the reviewed Uniprot database and create an Excel file with the FOCC identifier, subcellular location and Uniprot Entry.

import pickle
import pandas as pd
from Bio import SeqIO, SearchIO
import subprocess
import io
import matplotlib.pyplot as plt

# Extract subcellular locations
def extract_subcellular_locations(dat_file_path):
    data_dict = {}
    with open(dat_file_path, "r", encoding="ISO-8859-1") as file:
        uniprot_id = None
        chosen_locations = []
        capture_location = False

        for line in file:
            if line.startswith("ID"):
                if uniprot_id and chosen_locations:
                    data_dict[uniprot_id] = chosen_locations
                uniprot_id = None
                chosen_locations = []
                capture_location = False

            elif line.startswith("AC"):
                uniprot_id = line.split()[1].replace(";", "")

            elif line.startswith("CC   -!- SUBCELLULAR LOCATION:"):
                capture_location = True
                locations_found = set()
                for word in ["Cell membrane", "Secreted", "Extracellular", "Apical cell membrane", "Extracellular matrix"]:
                    if word in line:
                        locations_found.add(word)

                while capture_location:
                    line = next(file)
                    if line.startswith("CC       "):
                        for word in ["Cell membrane", "Secreted", "Extracellular", "Apical cell membrane", "Extracellular matrix"]:
                            if word in line:
                                locations_found.add(word)
                    elif not line.startswith("CC   -!-"):
                        capture_location = False

                if locations_found:
                    chosen_locations = list(locations_found)

    return data_dict

# Run BLAST function
def run_blast(sequence, database_path):
    command = [
        "blastp",
        "-db", database_path,
        "-outfmt", "5",
        "-evalue", "10",
        "-matrix", "BLOSUM62"
    ]
    result = subprocess.run(command, input=str(sequence).encode(), capture_output=True)
    if result.returncode != 0:
        raise ValueError(f"BLAST failed with error: {result.stderr.decode()}")

    return result.stdout

def main():
    # Read only the 'Identifier' column from the Excel file
    df = pd.read_excel(excel_path, usecols=['Identifier'])

    # Initialize new columns
    df['Subcellular location 1'] = None
    df['Subcellular location 2'] = None
    df['Subcellular location 3'] = None
    df['Entry'] = None
    df['Percent Identity'] = None
    df['E-value'] = None
    df['Bit Score'] = None

    for idx, row in df.iterrows():
        identifier = row['Identifier']
        for seq_record in SeqIO.parse(fasta_path, "fasta"):
            if identifier in seq_record.id:
                blast_xml = run_blast(seq_record.seq, database_path)
                blast_record = next(SearchIO.parse(io.StringIO(blast_xml.decode()), "blast-xml"))

                for hit in blast_record.hits:
                    uniprot_id = hit.id.split('|')[1]
                    locations_list = uniprot_dict.get(uniprot_id)

                    if locations_list:
                        percent_identity = hit.hsps[0].ident_num / len(hit.hsps[0].query) * 100
                        e_value = hit.hsps[0].evalue  # Capture E-value
                        bit_score = hit.hsps[0].bitscore  # Capture Bit Score

                        for i, location in enumerate(locations_list):
                            df.at[idx, f"Subcellular location {i+1}"] = location

                        df.at[idx, "Entry"] = hit.id
                        df.at[idx, "Percent Identity"] = percent_identity
                        df.at[idx, "E-value"] = e_value  # Save E-value
                        df.at[idx, "Bit Score"] = bit_score  # Save Bit Score
                        break

    # Save the updated DataFrame to the same Excel file
    df.to_excel(excel_path, index=False)


    # Summary statistics
    print("Statistics for Percent Identity")
    print(df[['Percent Identity']].describe())

    print("Statistics for E-value")
    print(df[['E-value']].describe())  # Added this line

    print("Statistics for Bit Score")
    print(df[['Bit Score']].describe())  # Added this line

    # Histogram for Percent Identity
    plt.hist(df['Percent Identity'].dropna(), bins=50)
    plt.title('Percent Identity Distribution')
    plt.xlabel('Percent Identity')
    plt.ylabel('Frequency')
    plt.show()

    # Histogram for E-value
    plt.hist(df['E-value'].dropna(), bins=50, log=True)  # Added log=True for better visualization
    plt.title('E-value Distribution')
    plt.xlabel('E-value')
    plt.ylabel('Frequency')
    plt.show()

    # Histogram for Bit Score
    plt.hist(df['Bit Score'].dropna(), bins=50, log=True)  # Added log=True for better visualization
    plt.title('Bit Score Distribution')
    plt.xlabel('Bit Score')
    plt.ylabel('Frequency')
    plt.show()


if __name__ == "__main__":
    excel_path = "/content/drive/MyDrive/Colab_Notebooks/960 Cell surface proteins.xlsx"
    fasta_path = "/content/drive/MyDrive/Colab_Notebooks/fraocc_OGSv1.0_pep.fa"
    database_path = "/content/drive/MyDrive/Colab_Notebooks/uniprot_sprot.fasta"
    dat_file_path = "/content/drive/MyDrive/Colab_Notebooks/uniprot_sprot.dat"

    uniprot_dict = extract_subcellular_locations(dat_file_path)
    main()

To check data metrics

import pandas as pd
import matplotlib.pyplot as plt
import seaborn as sns
from mpl_toolkits.mplot3d import Axes3D

# Load the updated Excel file into a DataFrame
excel_path = "/content/drive/MyDrive/Colab_Notebooks/960 Cell surface proteins.xlsx"
df = pd.read_excel(excel_path)

# Scatter Plot for E-value vs Percent Identity
sns.scatterplot(x='E-value', y='Percent Identity', data=df)
plt.xscale('log')  # Since E-values can span several orders of magnitude
plt.xlabel('E-value (log scale)')
plt.title('E-value vs Percent Identity')
plt.show()

# Scatter Plot for Bit Score vs Percent Identity
sns.scatterplot(x='Bit Score', y='Percent Identity', data=df)
plt.title('Bit Score vs Percent Identity')
plt.show()

# Scatter Plot for E-value vs Bit Score
sns.scatterplot(x='E-value', y='Bit Score', data=df)
plt.xscale('log')  # Since E-values can span several orders of magnitude
plt.xlabel('E-value (log scale)')
plt.title('E-value vs Bit Score')
plt.show()

# 3D Scatter Plot for all three metrics
fig = plt.figure()
ax = fig.add_subplot(111, projection='3d')

ax.scatter(df['E-value'], df['Percent Identity'], df['Bit Score'], c='r', marker='o')

ax.set_xscale('log')
ax.set_xlabel('E-value (log scale)')
ax.set_ylabel('Percent Identity')
ax.set_zlabel('Bit Score')
plt.title('3D Scatter Plot for E-value, Percent Identity, and Bit Score')

plt.show()


To check data metrics

import pandas as pd
import seaborn as sns

# Load the updated Excel file into a DataFrame
excel_path = "/content/drive/MyDrive/Colab_Notebooks/960 Cell surface proteins.xlsx"
df = pd.read_excel(excel_path)

# Filter out rows where any of the three variables might be NaN
df_filtered = df[['E-value', 'Percent Identity', 'Bit Score']].dropna()

# Create a pairplot
sns.pairplot(df_filtered, diag_kind='kde', plot_kws={'alpha': 0.9, 's': 20, 'edgecolor': 'k'})
plt.show()


To check data metrics

import pandas as pd
import matplotlib.pyplot as plt

# Read the Excel file into a DataFrame
df = pd.read_excel("/content/drive/MyDrive/Colab_Notebooks/960 Cell surface proteins.xlsx")

# Filter based on percent identity and E-value
filtered_df = df[(df['E-value'] <= 1e-5)]

# Save the filtered DataFrame to a new Excel file
filtered_df.to_excel("/content/drive/MyDrive/Colab_Notebooks/filtered_960_Cell_surface_proteins.xlsx", index=False)

# Show summary statistics for the filtered DataFrame
print("Statistics for Percent Identity in filtered data")
print(filtered_df[['Percent Identity']].describe())

print("Statistics for E-value in filtered data")
print(filtered_df[['E-value']].describe())

def plot_histograms(excel_path):
    # Read the Excel file
    df = pd.read_excel(excel_path)

    # Histogram for Percent Identity
    plt.hist(df['Percent Identity'].dropna(), bins=50)
    plt.title('Percent Identity Distribution')
    plt.xlabel('Percent Identity')
    plt.ylabel('Frequency')
    plt.show()

    # Histogram for E-value
    plt.hist(df['E-value'].dropna(), bins=50, log=True)  # Added log=True for better visualization
    plt.title('E-value Distribution')
    plt.xlabel('E-value')
    plt.ylabel('Frequency')
    plt.show()

if __name__ == "__main__":
    excel_path = "/content/drive/MyDrive/Colab_Notebooks/filtered_960_Cell_surface_proteins.xlsx"
    plot_histograms(excel_path)
