# Supplementary material for: Protein landscape of the brush border membrane of first instar larvae of Frankliniella occidentalis, the western flower thrips
Source: PLoS One. 2025 Jun 24;20(6):e0326260. doi: 10.1371/journal.pone.0326260 (PMC12186882; doi:10.1371/journal.pone.0326260)
Supplement: S3 File — S1 Table. Scaffold analysis and proteins detected from BBMV of whole body F. occidentalis. S2 Table. BLASTp result of BBM proteins searched in Swiss-Prot database containing reviewed proteins. 790 proteins were retrieved from a BLAST search conducted on the Swiss-Prot database (curated with reviewed proteins of which subcellular location has been addressed) using amino acid sequences from 960 F. occidentalis nonredundant proteins predicted to be associated with the cell membrane or secreted. S3 Table. Western Flower Thrips (Frankliniella occidentalis) BBM proteome final dataset. 790 F. occidentalis proteins obtained from BLAST search (S2 Table). Proteins with E-value cutoff equal or lower than 10e-5 were filtered to compose the BBMproteome comprising 469 proteins. dNSAF: Distributed Normalized Spectral Abundance Factor. Top 10 most abundant proteins are highlighted. S4 Table. List of protein IDs (FOCC ID) for gut and salivary gland proteome datasets. (XLSX) [file pone.0326260.s003.xlsx]

## Sheet: Index
Supplementary File 3
This workbook includes large tables of data that support visualizations of data analyses/findings reported in the original manuscript. Each tab indicates the supplementary table in the order they occur in the manuscript Maurastoni et al. )
Supplementary Table	Table content
S1	Scaffold analysis and proteins detected from BBMV of whole body thrips (Frankliniella occidentalis)
S2	Blastp result of BBMV surface proteins searched in Swiss-Prot database containing reviewed proteins
S3	Western Flower Thrips (Frankliniella occidentalis) BBMV surface proteome final dataset.
S4	List of protein IDs (FOCC ID) for gut and salivary gland proteome datasets.

## Sheet: Table S1
S1 Table. Scaffold analysis and proteins detected from BBMV of whole body F. occidentalis.
5984_041122, Protein report created on 09/24/2023
Experiment: 5984_041122
	Peak List Generator: unknown
		Version: unknown
		Charge States Calculated: unknown
		Deisotoped: unknown
		Textual Annotation: unknown
	Database Set: 2 Databases
		Database Name: the 5363_Foccidentalis_062819.fasta; 5363_TSWV_database_020620.fasta; MasterMix_110419 database
			Version: unknown
			Taxonomy: All Entries
			Number of Proteins: 16955
		Database Name: the Hsapiens_110419.fasta; MasterMix_011320 database
			Version: unknown
			Taxonomy: All Entries
			Number of Proteins: 20412
		Does database contain common contaminants?: unknown
	Search Engine Set: 1 Search Engine
		Search Engine: Mascot
			Version: 2.5.1
			Samples: All Samples
			Fragment Tolerance: 0.80 Da (Monoisotopic)
			Parent Tolerance: 2.0 PPM (Monoisotopic)
			Fixed Modifications: +57 on C (Carbamidomethyl), +75 on J (J+75)
			Variable Modifications: +16 on M (Oxidation)
			Database: the 5363_Foccidentalis_062819.fasta; 5363_TSWV_database_020620.fasta; MasterMix_110419 database (unknown version, 16955 entries) ((F104574), (F104575)), the Hsapiens_110419.fasta; MasterMix_011320 database (unknown version, 20412 entries) (QC_01_FSN20560_5984_040622 (F104568))
			Digestion Enzyme: Trypsin ((F104574), (F104575)), Trypsin (QC_01_FSN20560_5984_040622 (F104568))
			Max Missed Cleavages: 2 ((F104574), (F104575)), 2 (QC_01_FSN20560_5984_040622 (F104568))
			Probability Model:
				QC_01_FSN20560_5984_040622 (F104568): Peptide Prophet with Delta Mass Correction [+2 and below,+3,+4,+5 and above]
				(F104574): Peptide Prophet with Delta Mass Correction [+2 and below,+3,+4,+5,+6,+7 and above]
				(F104575): Peptide Prophet with Delta Mass Correction [+2 and below,+3,+4,+5,+6,+7 and above]
	Scaffold: Version: Scaffold_5.1.2
		Modification Metadata Set: 2334 modifications
			Source: C:\Program Files\Scaffold\parameters\unimod.xml
			Comment:
		Protein Grouping Strategy: Experiment-wide grouping with binary peptide-protein weights
		Peptide Thresholds: 8.0% minimum
		Protein Thresholds: 96.0% minimum and 2 peptides minimum
		Peptide FDR: 0.1% (Decoy)
		Protein FDR: 0.9% (Decoy)
		GO Annotation Source(s):
		Pathway Annotation Source(s):
		Alternate ID Source(s):
Experiment name	Biological sample category	Biological sample name	MS/MS sample name	Protein name	Protein accession numbers	Alternate IDs	Database sources	Protein molecular weight (Da)	Protein identification probability	Exclusive unique peptide count	Exclusive unique spectrum count	Exclusive spectrum count	Percentage of total spectra	Percentage sequence coverage	Length
5984_041122	ADH QC	ADH QC	QC_01_FSN20560_5984_040622 (F104568)	Alcohol dehydrogenase 1 OS=Saccharomyces cerevisiae (strain ATCC 204508 / S288c) GN=ADH1 PE=1 SV=5	ADH1_YEAST		MasterMix_011320.fasta	36848.7	1	21	27	216	0.0295	0.58	348
5984_041122	ADH QC	ADH QC	QC_01_FSN20560_5984_040622 (F104568)	NEK9_HUMAN Serine/threonine-protein kinase Nek9 OS=Homo sapiens OX=9606 GN=NEK9 PE=1 SV=2	Q8TD19			0	0.999	2	2	4	0.0005	0
5984_041122	ADH QC	ADH QC	QC_01_FSN20560_5984_040622 (F104568)	Q9UGL1-DECOY	Q9UGL1-DECOY			0	0.977	2	2	2	0.0003	0
5984_041122	ADH QC	ADH QC	QC_01_FSN20560_5984_040622 (F104568)	SAHH_HUMAN Adenosylhomocysteinase OS=Homo sapiens OX=9606 GN=AHCY PE=1 SV=4	P23526			0	1	3	3	3	0.0004	0
5984_041122	ADH QC	ADH QC	QC_01_FSN20560_5984_040622 (F104568)	Streptavidin OS=Streptomyces avidinii PE=1 SV=1	SAV_STRAV		MasterMix_011320.fasta	18833.6	0.999	2	2	2	0.0003	0.164	183
5984_041122	ADH QC	ADH QC	QC_01_FSN20560_5984_040622 (F104568)	Trypsin OS=Sus scrofa PE=1 SV=1	TRYP_PIG		MasterMix_011320.fasta	24409.3	1	3	3	4	0.0005	0.165	231
5984_041122	BBMV Rep 1	BBMV Rep 1	(F104574)	FOCC008666-PA-CDS	FOCC008666-PA-CDS|Protein		5363_Foccidentalis_062819.fasta	92843.7	1	2	2	4	0	0.188	867
5984_041122	BBMV Rep 1	BBMV Rep 1	(F104574)	FOCC004348-PA-CDS	FOCC004348-PA-CDS|Protein		5363_Foccidentalis_062819.fasta	32263.6	1	50	83	230	0.0025	0.915	284
5984_041122	BBMV Rep 1	BBMV Rep 1	(F104574)	FOCC013435-PA-CDS	FOCC013435-PA-CDS|Protein		5363_Foccidentalis_062819.fasta	51201.1	1	3	3	3	0	0.0884	464
5984_041122	BBMV Rep 1	BBMV Rep 1	(F104574)	FOCC009553-PA-CDS	FOCC009553-PA-CDS|Protein		5363_Foccidentalis_062819.fasta	23504.3	1	4	4	4	0	0.259	212
5984_041122	BBMV Rep 1	BBMV Rep 1	(F104574)	FOCC008045-PA-CDS	FOCC008045-PA-CDS|Protein		5363_Foccidentalis_062819.fasta	70662.3	1	4	4	4	0	0.0686	656
5984_041122	BBMV Rep 1	BBMV Rep 1	(F104574)	FOCC005529-PA-CDS	FOCC005529-PA-CDS|Protein		5363_Foccidentalis_062819.fasta	34554.7	1	4	5	5	0.0001	0.177	311
5984_041122	BBMV Rep 1	BBMV Rep 1	(F104574)	FOCC011848-PA-CDS	FOCC011848-PA-CDS|Protein		5363_Foccidentalis_062819.fasta	49254.7	1	9	9	9	0.0001	0.259	440
5984_041122	BBMV Rep 1	BBMV Rep 1	(F104574)	FOCC008530-PA-CDS	FOCC008530-PA-CDS|Protein		5363_Foccidentalis_062819.fasta	########	1	3	3	3	0	0.0235	1703
5984_041122	BBMV Rep 1	BBMV Rep 1	(F104574)	Keratin, type II cytoskeletal 6A OS=Homo sapiens GN=KRT6A PE=1 SV=3	K2C6A_HUMAN		MasterMix_011320.fasta	60046.4	1	3	3	3	0	0.254	564
5984_041122	BBMV Rep 1	BBMV Rep 1	(F104574)	FOCC001933-PA-CDS	FOCC001933-PA-CDS|Protein		5363_Foccidentalis_062819.fasta	62456.4	0.958	2	2	2	0	0.0662	559
5984_041122	BBMV Rep 1	BBMV Rep 1	(F104574)	FOCC009392-PA-CDS	FOCC009392-PA-CDS|Protein		5363_Foccidentalis_062819.fasta	66112.9	0.922	2	2	2	0	0.0379	580
5984_041122	BBMV Rep 1	BBMV Rep 1	(F104574)	FOCC003386-PA-CDS	FOCC003386-PA-CDS|Protein		5363_Foccidentalis_062819.fasta	66764.7	1	27	29	37	0.0004	0.611	601
5984_041122	BBMV Rep 1	BBMV Rep 1	(F104574)	FOCC006154-PA-CDS	FOCC006154-PA-CDS|Protein		5363_Foccidentalis_062819.fasta	61003.6	1	2	2	2	0	0.0651	553
5984_041122	BBMV Rep 1	BBMV Rep 1	(F104574)	FOCC017907-PA-CDS	FOCC017907-PA-CDS|Protein		5363_Foccidentalis_062819.fasta	81239.8	0.998	2	2	2	0	0.0226	753
5984_041122	BBMV Rep 1	BBMV Rep 1	(F104574)	FOCC000971-PA-CDS	FOCC000971-PA-CDS|Protein		5363_Foccidentalis_062819.fasta	37210.1	1	3	3	3	0	0.148	344
5984_041122	BBMV Rep 1	BBMV Rep 1	(F104574)	FOCC001495-PA-CDS	FOCC001495-PA-CDS|Protein		5363_Foccidentalis_062819.fasta	56350.4	1	3	3	3	0	0.0589	509
5984_041122	BBMV Rep 1	BBMV Rep 1	(F104574)	FOCC000501-PA-CDS	FOCC000501-PA-CDS|Protein		5363_Foccidentalis_062819.fasta	13136.4	1	2	2	2	0	0.123	114
5984_041122	BBMV Rep 1	BBMV Rep 1	(F104574)	FOCC004263-PA-CDS	FOCC004263-PA-CDS|Protein		5363_Foccidentalis_062819.fasta	79638.1	0.958	2	2	2	0	0.0333	720
5984_041122	BBMV Rep 1	BBMV Rep 1	(F104574)	FOCC015359-PA-CDS	FOCC015359-PA-CDS|Protein		5363_Foccidentalis_062819.fasta	30533.9	1	3	3	4	0	0.124	275
5984_041122	BBMV Rep 1	BBMV Rep 1	(F104574)	FOCC009603-PA-CDS	FOCC009603-PA-CDS|Protein		5363_Foccidentalis_062819.fasta	42568.2	1	6	6	8	0.0001	0.239	377
5984_041122	BBMV Rep 1	BBMV Rep 1	(F104574)	FOCC001727-PA-CDS	FOCC001727-PA-CDS|Protein		5363_Foccidentalis_062819.fasta	########	1	28	28	36	0.0004	0.0505	6973
5984_041122	BBMV Rep 1	BBMV Rep 1	(F104574)	FOCC003135-PA-CDS	FOCC003135-PA-CDS|Protein		5363_Foccidentalis_062819.fasta	########	1	9	9	9	0.0001	0.0898	1225
5984_041122	BBMV Rep 1	BBMV Rep 1	(F104574)	FOCC003661-PA-CDS	FOCC003661-PA-CDS|Protein		5363_Foccidentalis_062819.fasta	13472.3	1	2	2	2	0	0.308	117
5984_041122	BBMV Rep 1	BBMV Rep 1	(F104574)	FOCC005967-PA-CDS	FOCC005967-PA-CDS|Protein		5363_Foccidentalis_062819.fasta	37331.7	1	2	4	4	0	0.675	332
5984_041122	BBMV Rep 1	BBMV Rep 1	(F104574)	FOCC000785-PA-CDS	FOCC000785-PA-CDS|Protein		5363_Foccidentalis_062819.fasta	########	1	4	4	5	0.0001	0.0378	1138
5984_041122	BBMV Rep 1	BBMV Rep 1	(F104574)	FOCC008078-PA-CDS	FOCC008078-PA-CDS|Protein		5363_Foccidentalis_062819.fasta	69556.9	0.991	2	2	3	0	0.0515	641
5984_041122	BBMV Rep 1	BBMV Rep 1	(F104574)	FOCC008735-PA-CDS	FOCC008735-PA-CDS|Protein		5363_Foccidentalis_062819.fasta	54241.5	1	30	39	51	0.0006	0.683	498
5984_041122	BBMV Rep 1	BBMV Rep 1	(F104574)	FOCC002729-PA-CDS	FOCC002729-PA-CDS|Protein		5363_Foccidentalis_062819.fasta	########	1	6	6	7	0.0001	0.0618	1213
5984_041122	BBMV Rep 1	BBMV Rep 1	(F104574)	FOCC002895-PA-CDS	FOCC002895-PA-CDS|Protein		5363_Foccidentalis_062819.fasta	46783.1	1	9	10	13	0.0001	0.209	441
5984_041122	BBMV Rep 1	BBMV Rep 1	(F104574)	FOCC001244-PA-CDS	FOCC001244-PA-CDS|Protein		5363_Foccidentalis_062819.fasta	59571.8	1	51	65	93	0.001	0.671	554
5984_041122	BBMV Rep 1	BBMV Rep 1	(F104574)	FOCC003772-PA-CDS	FOCC003772-PA-CDS|Protein		5363_Foccidentalis_062819.fasta	22176.4	1	3	3	3	0	0.207	193
5984_041122	BBMV Rep 1	BBMV Rep 1	(F104574)	FOCC000534-PA-CDS	FOCC000534-PA-CDS|Protein		5363_Foccidentalis_062819.fasta	########	1	3	3	4	0	0.0241	1205
5984_041122	BBMV Rep 1	BBMV Rep 1	(F104574)	FOCC005823-PA-CDS-DECOY	FOCC005823-PA-CDS-DECOY			0	0.488	2	2	3	0	0
5984_041122	BBMV Rep 1	BBMV Rep 1	(F104574)	FOCC001715-PA-CDS	FOCC001715-PA-CDS|Protein		5363_Foccidentalis_062819.fasta	50436.3	0.113	2	2	2	0	0.034	441
5984_041122	BBMV Rep 1	BBMV Rep 1	(F104574)	FOCC007587-PA-CDS	FOCC007587-PA-CDS|Protein		5363_Foccidentalis_062819.fasta	37501.8	1	9	10	11	0.0001	0.277	328
5984_041122	BBMV Rep 1	BBMV Rep 1	(F104574)	FOCC003991-PA-CDS	FOCC003991-PA-CDS|Protein		5363_Foccidentalis_062819.fasta	49724.3	1	3	3	3	0	0.0693	462
5984_041122	BBMV Rep 1	BBMV Rep 1	(F104574)	FOCC002340-PA-CDS	FOCC002340-PA-CDS|Protein		5363_Foccidentalis_062819.fasta	46827.2	1	3	3	3	0	0.0984	427
5984_041122	BBMV Rep 1	BBMV Rep 1	(F104574)	FOCC007283-PA-CDS	FOCC007283-PA-CDS|Protein		5363_Foccidentalis_062819.fasta	15703.9	1	7	8	10	0.0001	0.702	131
5984_041122	BBMV Rep 1	BBMV Rep 1	(F104574)	FOCC001630-PA-CDS	FOCC001630-PA-CDS|Protein		5363_Foccidentalis_062819.fasta	17991.5	1	15	19	50	0.0005	0.627	158
5984_041122	BBMV Rep 1	BBMV Rep 1	(F104574)	FOCC017908-PA-CDS	FOCC017908-PA-CDS|Protein		5363_Foccidentalis_062819.fasta	50414.1	1	8	8	8	0.0001	0.189	460
5984_041122	BBMV Rep 1	BBMV Rep 1	(F104574)	FOCC005392-PA-CDS	FOCC005392-PA-CDS|Protein		5363_Foccidentalis_062819.fasta	40857.5	1	2	2	3	0	0.0652	368
5984_041122	BBMV Rep 1	BBMV Rep 1	(F104574)	FOCC016488-PA-CDS	FOCC016488-PA-CDS|Protein		5363_Foccidentalis_062819.fasta	47157.7	1	10	13	13	0.0001	0.299	418
5984_041122	BBMV Rep 1	BBMV Rep 1	(F104574)	FOCC013907-PA-CDS	FOCC013907-PA-CDS|Protein		5363_Foccidentalis_062819.fasta	75309.5	1	3	3	3	0	0.051	667
5984_041122	BBMV Rep 1	BBMV Rep 1	(F104574)	FOCC004986-PA-CDS	FOCC004986-PA-CDS|Protein		5363_Foccidentalis_062819.fasta	11627.2	1	10	11	11	0.0001	0.745	110
5984_041122	BBMV Rep 1	BBMV Rep 1	(F104574)	FOCC001496-PA-CDS	FOCC001496-PA-CDS|Protein		5363_Foccidentalis_062819.fasta	29468	1	3	3	3	0	0.0992	252
5984_041122	BBMV Rep 1	BBMV Rep 1	(F104574)	FOCC000502-PA-CDS	FOCC000502-PA-CDS|Protein		5363_Foccidentalis_062819.fasta	50943.5	1	10	13	13	0.0001	0.278	460
5984_041122	BBMV Rep 1	BBMV Rep 1	(F104574)	FOCC012422-PA-CDS	FOCC012422-PA-CDS|Protein		5363_Foccidentalis_062819.fasta	50844.7	1	5	5	6	0.0001	0.107	467
5984_041122	BBMV Rep 1	BBMV Rep 1	(F104574)	FOCC015477-PA-CDS	FOCC015477-PA-CDS|Protein		5363_Foccidentalis_062819.fasta	45680.8	1	15	15	16	0.0002	0.393	407
5984_041122	BBMV Rep 1	BBMV Rep 1	(F104574)	FOCC011764-PA-CDS	FOCC011764-PA-CDS|Protein		5363_Foccidentalis_062819.fasta	90665.8	1	9	9	9	0.0001	0.119	824
5984_041122	BBMV Rep 1	BBMV Rep 1	(F104574)	FOCC015056-PA-CDS	FOCC015056-PA-CDS|Protein		5363_Foccidentalis_062819.fasta	########	1	69	70	75	0.0008	0.178	4582
5984_041122	BBMV Rep 1	BBMV Rep 1	(F104574)	FOCC007807-PA-CDS	FOCC007807-PA-CDS|Protein		5363_Foccidentalis_062819.fasta	34232.1	1	5	5	16	0.0002	0.187	294
5984_041122	BBMV Rep 1	BBMV Rep 1	(F104574)	FOCC005141-PA-CDS	FOCC005141-PA-CDS|Protein		5363_Foccidentalis_062819.fasta	57427.8	1	15	17	23	0.0002	0.406	522
5984_041122	BBMV Rep 1	BBMV Rep 1	(F104574)	FOCC017888-PA-CDS	FOCC017888-PA-CDS|Protein		5363_Foccidentalis_062819.fasta	57610.1	1	5	7	7	0.0001	0.098	541
5984_041122	BBMV Rep 1	BBMV Rep 1	(F104574)	FOCC008736-PA-CDS	FOCC008736-PA-CDS|Protein		5363_Foccidentalis_062819.fasta	98118.5	1	5	5	6	0.0001	0.0654	871
5984_041122	BBMV Rep 1	BBMV Rep 1	(F104574)	FOCC006070-PA-CDS	FOCC006070-PA-CDS|Protein		5363_Foccidentalis_062819.fasta	33575.1	0.334	1	1	2	0	0.023	305
5984_041122	BBMV Rep 1	BBMV Rep 1	(F104574)	FOCC001245-PA-CDS	FOCC001245-PA-CDS|Protein		5363_Foccidentalis_062819.fasta	28420.6	1	19	26	34	0.0004	0.672	253
5984_041122	BBMV Rep 1	BBMV Rep 1	(F104574)	FOCC002848-PA-CDS	FOCC002848-PA-CDS|Protein		5363_Foccidentalis_062819.fasta	86990.5	0.334	1	1	1	0	0.0091	768
5984_041122	BBMV Rep 1	BBMV Rep 1	(F104574)	FOCC002426-PA-CDS	FOCC002426-PA-CDS|Protein		5363_Foccidentalis_062819.fasta	31911.8	1	19	26	46	0.0005	0.495	289
5984_041122	BBMV Rep 1	BBMV Rep 1	(F104574)	FOCC011172-PA-CDS	FOCC011172-PA-CDS|Protein		5363_Foccidentalis_062819.fasta	30954.5	0.953	1	1	1	0	0.0451	288
5984_041122	BBMV Rep 1	BBMV Rep 1	(F104574)	FOCC002592-PA-CDS	FOCC002592-PA-CDS|Protein		5363_Foccidentalis_062819.fasta	39844.1	1	10	11	12	0.0001	0.318	337
5984_041122	BBMV Rep 1	BBMV Rep 1	(F104574)	Keratin, type I cytoskeletal 17 OS=Homo sapiens GN=KRT17 PE=1 SV=2	K1C17_HUMAN		MasterMix_011320.fasta	48106.7	1	10	12	13	0.0001	0.271	432
5984_041122	BBMV Rep 1	BBMV Rep 1	(F104574)	FOCC005360-PA-CDS	FOCC005360-PA-CDS|Protein		5363_Foccidentalis_062819.fasta	41660.5	1	7	7	7	0.0001	0.236	385
5984_041122	BBMV Rep 1	BBMV Rep 1	(F104574)	FOCC012037-PA-CDS	FOCC012037-PA-CDS|Protein		5363_Foccidentalis_062819.fasta	9688.3	1	2	3	3	0	0.239	88
5984_041122	BBMV Rep 1	BBMV Rep 1	(F104574)	FOCC012860-PA-CDS	FOCC012860-PA-CDS|Protein		5363_Foccidentalis_062819.fasta	45854.5	1	12	17	22	0.0002	0.348	397
5984_041122	BBMV Rep 1	BBMV Rep 1	(F104574)	FOCC009079-PA-CDS-DECOY	FOCC009079-PA-CDS-DECOY			0	0.975	3	3	4	0	0
5984_041122	BBMV Rep 1	BBMV Rep 1	(F104574)	FOCC003303-PA-CDS	FOCC003303-PA-CDS|Protein		5363_Foccidentalis_062819.fasta	8270.8	1	2	3	3	0	0.25	72
5984_041122	BBMV Rep 1	BBMV Rep 1	(F104574)	FOCC014565-PA-CDS	FOCC014565-PA-CDS|Protein		5363_Foccidentalis_062819.fasta	########	0.953	1	1	1	0	0.0069	1738
5984_041122	BBMV Rep 1	BBMV Rep 1	(F104574)	FOCC000231-PA-CDS	FOCC000231-PA-CDS|Protein		5363_Foccidentalis_062819.fasta	34926.7	0.938	2	2	2	0	0.07	300
5984_041122	BBMV Rep 1	BBMV Rep 1	(F104574)	FOCC004447-PA-CDS	FOCC004447-PA-CDS|Protein		5363_Foccidentalis_062819.fasta	88805	1	16	20	21	0.0002	0.243	778
5984_041122	BBMV Rep 1	BBMV Rep 1	(F104574)	FOCC004650-PA-CDS	FOCC004650-PA-CDS|Protein		5363_Foccidentalis_062819.fasta	32480.8	0.967	2	2	2	0	0.0488	287
5984_041122	BBMV Rep 1	BBMV Rep 1	(F104574)	FOCC013437-PA-CDS	FOCC013437-PA-CDS|Protein		5363_Foccidentalis_062819.fasta	########	1	3	3	3	0	0.0424	1086
5984_041122	BBMV Rep 1	BBMV Rep 1	(F104574)	FOCC013630-PA-CDS	FOCC013630-PA-CDS|Protein		5363_Foccidentalis_062819.fasta	27639.8	1	10	11	15	0.0002	0.383	243
5984_041122	BBMV Rep 1	BBMV Rep 1	(F104574)	FOCC005697-PA-CDS	FOCC005697-PA-CDS|Protein		5363_Foccidentalis_062819.fasta	28269.2	1	3	4	6	0.0001	0.214	262
5984_041122	BBMV Rep 1	BBMV Rep 1	(F104574)	FOCC011546-PA-CDS	FOCC011546-PA-CDS|Protein		5363_Foccidentalis_062819.fasta	63706.8	0.99	2	2	3	0	0.0324	587
5984_041122	BBMV Rep 1	BBMV Rep 1	(F104574)	FOCC014314-PA-CDS	FOCC014314-PA-CDS|Protein		5363_Foccidentalis_062819.fasta	########	1	36	39	45	0.0005	0.216	2050
5984_041122	BBMV Rep 1	BBMV Rep 1	(F104574)	FOCC000142-PA-CDS	FOCC000142-PA-CDS|Protein		5363_Foccidentalis_062819.fasta	########	1	6	6	7	0.0001	0.0898	1181
5984_041122	BBMV Rep 1	BBMV Rep 1	(F104574)	FOCC013908-PA-CDS	FOCC013908-PA-CDS|Protein		5363_Foccidentalis_062819.fasta	########	1	6	7	7	0.0001	0.0423	1394
5984_041122	BBMV Rep 1	BBMV Rep 1	(F104574)	FOCC016019-PA-CDS	FOCC016019-PA-CDS|Protein		5363_Foccidentalis_062819.fasta	33002.7	1	9	14	16	0.0002	0.434	290
5984_041122	BBMV Rep 1	BBMV Rep 1	(F104574)	FOCC012423-PA-CDS	FOCC012423-PA-CDS|Protein		5363_Foccidentalis_062819.fasta	19575.3	1	4	4	4	0	0.315	178
5984_041122	BBMV Rep 1	BBMV Rep 1	(F104574)	FOCC004265-PA-CDS	FOCC004265-PA-CDS|Protein		5363_Foccidentalis_062819.fasta	########	1	7	7	7	0.0001	0.0639	1361
5984_041122	BBMV Rep 1	BBMV Rep 1	(F104574)	FOCC008684-PA-CDS	FOCC008684-PA-CDS|Protein		5363_Foccidentalis_062819.fasta	17244.9	1	6	6	6	0.0001	0.395	152
5984_041122	BBMV Rep 1	BBMV Rep 1	(F104574)	FOCC013318-PA-CDS	FOCC013318-PA-CDS|Protein		5363_Foccidentalis_062819.fasta	39435	1	10	10	12	0.0001	0.319	357
5984_041122	BBMV Rep 1	BBMV Rep 1	(F104574)	FOCC014533-PA-CDS	FOCC014533-PA-CDS|Protein		5363_Foccidentalis_062819.fasta	17154.5	1	6	8	9	0.0001	0.362	149
5984_041122	BBMV Rep 1	BBMV Rep 1	(F104574)	FOCC012289-PA-CDS	FOCC012289-PA-CDS|Protein		5363_Foccidentalis_062819.fasta	24582.6	1	10	11	13	0.0001	0.38	221
5984_041122	BBMV Rep 1	BBMV Rep 1	(F104574)	FOCC005142-PA-CDS	FOCC005142-PA-CDS|Protein		5363_Foccidentalis_062819.fasta	39409.8	1	14	15	17	0.0002	0.368	356
5984_041122	BBMV Rep 1	BBMV Rep 1	(F104574)	FOCC018025-PA-CDS	FOCC018025-PA-CDS|Protein		5363_Foccidentalis_062819.fasta	61746	1	11	14	17	0.0002	0.272	555
5984_041122	BBMV Rep 1	BBMV Rep 1	(F104574)	FOCC000787-PA-CDS	FOCC000787-PA-CDS|Protein		5363_Foccidentalis_062819.fasta	72631.9	1	3	3	3	0	0.0602	664
5984_041122	BBMV Rep 1	BBMV Rep 1	(F104574)	FOCC015998-PA-CDS	FOCC015998-PA-CDS|Protein		5363_Foccidentalis_062819.fasta	38474.9	0.999	2	2	2	0	0.136	346
5984_041122	BBMV Rep 1	BBMV Rep 1	(F104574)	FOCC015508-PA-CDS	FOCC015508-PA-CDS|Protein		5363_Foccidentalis_062819.fasta	51681.3	1	3	3	3	0	0.104	452
5984_041122	BBMV Rep 1	BBMV Rep 1	(F104574)	FOCC001664-PA-CDS	FOCC001664-PA-CDS|Protein		5363_Foccidentalis_062819.fasta	72237.1	1	5	5	6	0.0001	0.0892	639
5984_041122	BBMV Rep 1	BBMV Rep 1	(F104574)	FOCC015528-PA-CDS	FOCC015528-PA-CDS|Protein		5363_Foccidentalis_062819.fasta	67968.9	1	11	12	14	0.0002	0.261	594
5984_041122	BBMV Rep 1	BBMV Rep 1	(F104574)	FOCC012038-PA-CDS	FOCC012038-PA-CDS|Protein		5363_Foccidentalis_062819.fasta	54462.1	1	2	2	2	0	0.0539	501
5984_041122	BBMV Rep 1	BBMV Rep 1	(F104574)	FOCC003774-PA-CDS	FOCC003774-PA-CDS|Protein		5363_Foccidentalis_062819.fasta	########	1	5	5	6	0.0001	0.061	951
5984_041122	BBMV Rep 1	BBMV Rep 1	(F104574)	FOCC004298-PA-CDS	FOCC004298-PA-CDS|Protein		5363_Foccidentalis_062819.fasta	########	1	45	52	58	0.0006	0.488	1034
5984_041122	BBMV Rep 1	BBMV Rep 1	(F104574)	FOCC004955-PA-CDS	FOCC004955-PA-CDS|Protein		5363_Foccidentalis_062819.fasta	86499.1	1	4	4	5	0.0001	0.0826	763
5984_041122	BBMV Rep 1	BBMV Rep 1	(F104574)	FOCC003470-PA-CDS	FOCC003470-PA-CDS|Protein		5363_Foccidentalis_062819.fasta	22860.2	1	9	10	10	0.0001	0.378	193
5984_041122	BBMV Rep 1	BBMV Rep 1	(F104574)	FOCC010804-PA-CDS	FOCC010804-PA-CDS|Protein		5363_Foccidentalis_062819.fasta	78372.9	1	8	8	8	0.0001	0.163	730
5984_041122	BBMV Rep 1	BBMV Rep 1	(F104574)	FOCC008247-PA-CDS	FOCC008247-PA-CDS|Protein		5363_Foccidentalis_062819.fasta	13562.3	1	3	4	5	0.0001	0.156	128
5984_041122	BBMV Rep 1	BBMV Rep 1	(F104574)	FOCC004651-PA-CDS	FOCC004651-PA-CDS|Protein		5363_Foccidentalis_062819.fasta	########	1	5	5	6	0.0001	0.0409	1270
5984_041122	BBMV Rep 1	BBMV Rep 1	(F104574)	FOCC014470-PA-CDS	FOCC014470-PA-CDS|Protein		5363_Foccidentalis_062819.fasta	########	0.937	3	3	3	0	0.0418	932
5984_041122	BBMV Rep 1	BBMV Rep 1	(F104574)	FOCC013081-PA-CDS	FOCC013081-PA-CDS|Protein		5363_Foccidentalis_062819.fasta	########	1	7	7	7	0.0001	0.0521	1959
5984_041122	BBMV Rep 1	BBMV Rep 1	(F104574)	FOCC000838-PA-CDS	FOCC000838-PA-CDS|Protein		5363_Foccidentalis_062819.fasta	50209	1	16	18	21	0.0002	0.434	456
5984_041122	BBMV Rep 1	BBMV Rep 1	(F104574)	FOCC003137-PA-CDS	FOCC003137-PA-CDS|Protein		5363_Foccidentalis_062819.fasta	61433.5	1	2	2	2	0	0.0835	539
5984_041122	BBMV Rep 1	BBMV Rep 1	(F104574)	FOCC008516-PA-CDS	FOCC008516-PA-CDS|Protein		5363_Foccidentalis_062819.fasta	80954	1	5	5	5	0.0001	0.109	690
5984_041122	BBMV Rep 1	BBMV Rep 1	(F104574)	FOCC014965-PA-CDS	FOCC014965-PA-CDS|Protein		5363_Foccidentalis_062819.fasta	########	1	33	40	45	0.0005	0.256	1331
5984_041122	BBMV Rep 1	BBMV Rep 1	(F104574)	FOCC007942-PA-CDS	FOCC007942-PA-CDS|Protein		5363_Foccidentalis_062819.fasta	63016	0.99	2	2	2	0	0.0496	564
5984_041122	BBMV Rep 1	BBMV Rep 1	(F104574)	FOCC012205-PA-CDS	FOCC012205-PA-CDS|Protein		5363_Foccidentalis_062819.fasta	23161.6	1	5	6	6	0.0001	0.269	201
5984_041122	BBMV Rep 1	BBMV Rep 1	(F104574)	FOCC008466-PA-CDS	FOCC008466-PA-CDS|Protein		5363_Foccidentalis_062819.fasta	87878.6	1	7	7	7	0.0001	0.122	769
5984_041122	BBMV Rep 1	BBMV Rep 1	(F104574)	FOCC000451-PA-CDS	FOCC000451-PA-CDS|Protein		5363_Foccidentalis_062819.fasta	24706.3	1	11	15	29	0.0003	0.41	229
5984_041122	BBMV Rep 1	BBMV Rep 1	(F104574)	FOCC005394-PA-CDS	FOCC005394-PA-CDS|Protein		5363_Foccidentalis_062819.fasta	34060.8	1	4	5	5	0.0001	0.132	310
5984_041122	BBMV Rep 1	BBMV Rep 1	(F104574)	FOCC002813-PA-CDS	FOCC002813-PA-CDS|Protein		5363_Foccidentalis_062819.fasta	########	1	46	55	71	0.0008	0.404	1220
5984_041122	BBMV Rep 1	BBMV Rep 1	(F104574)	FOCC007756-PA-CDS	FOCC007756-PA-CDS|Protein		5363_Foccidentalis_062819.fasta	22290.5	0.975	3	3	3	0	0.138	196
5984_041122	BBMV Rep 1	BBMV Rep 1	(F104574)	FOCC016121-PA-CDS	FOCC016121-PA-CDS|Protein		5363_Foccidentalis_062819.fasta	86731.7	1	8	8	9	0.0001	0.148	783
5984_041122	BBMV Rep 1	BBMV Rep 1	(F104574)	FOCC007616-PA-CDS	FOCC007616-PA-CDS|Protein		5363_Foccidentalis_062819.fasta	48632.9	1	16	17	20	0.0002	0.312	430
5984_041122	BBMV Rep 1	BBMV Rep 1	(F104574)	FOCC005865-PA-CDS	FOCC005865-PA-CDS|Protein		5363_Foccidentalis_062819.fasta	########	0.999	3	3	3	0	0.0156	1475
5984_041122	BBMV Rep 1	BBMV Rep 1	(F104574)	FOCC014952-PA-CDS	FOCC014952-PA-CDS|Protein		5363_Foccidentalis_062819.fasta	61321.1	1	8	8	10	0.0001	0.19	559
5984_041122	BBMV Rep 1	BBMV Rep 1	(F104574)	FOCC006794-PA-CDS	FOCC006794-PA-CDS|Protein		5363_Foccidentalis_062819.fasta	80463.6	1	27	35	49	0.0005	0.493	737
5984_041122	BBMV Rep 1	BBMV Rep 1	(F104574)	FOCC005143-PA-CDS	FOCC005143-PA-CDS|Protein		5363_Foccidentalis_062819.fasta	34100.6	1	2	3	3	0	0.0878	296
5984_041122	BBMV Rep 1	BBMV Rep 1	(F104574)	FOCC009562-PA-CDS	FOCC009562-PA-CDS|Protein		5363_Foccidentalis_062819.fasta	########	1	3	4	4	0	0.0355	1238
5984_041122	BBMV Rep 1	BBMV Rep 1	(F104574)	FOCC003556-PA-CDS	FOCC003556-PA-CDS|Protein		5363_Foccidentalis_062819.fasta	18747.1	1	2	2	2	0	0.225	173
5984_041122	BBMV Rep 1	BBMV Rep 1	(F104574)	FOCC008852-PA-CDS	FOCC008852-PA-CDS|Protein		5363_Foccidentalis_062819.fasta	72860.8	1	20	22	26	0.0003	0.403	632
5984_041122	BBMV Rep 1	BBMV Rep 1	(F104574)	FOCC006543-PA-CDS	FOCC006543-PA-CDS|Protein		5363_Foccidentalis_062819.fasta	93503.1	1	3	3	3	0	0.0319	847
5984_041122	BBMV Rep 1	BBMV Rep 1	(F104574)	FOCC009311-PA-CDS	FOCC009311-PA-CDS|Protein		5363_Foccidentalis_062819.fasta	87161.4	1	20	20	28	0.0003	0.347	772
5984_041122	BBMV Rep 1	BBMV Rep 1	(F104574)	FOCC004299-PA-CDS	FOCC004299-PA-CDS|Protein		5363_Foccidentalis_062819.fasta	79669.3	1	9	10	10	0.0001	0.147	696
5984_041122	BBMV Rep 1	BBMV Rep 1	(F104574)	FOCC016876-PA-CDS	FOCC016876-PA-CDS|Protein		5363_Foccidentalis_062819.fasta	########	0.999	2	3	3	0	0.0153	1243
5984_041122	BBMV Rep 1	BBMV Rep 1	(F104574)	FOCC000298-PA-CDS	FOCC000298-PA-CDS|Protein		5363_Foccidentalis_062819.fasta	49391	1	16	16	21	0.0002	0.453	439
5984_041122	BBMV Rep 1	BBMV Rep 1	(F104574)	FOCC000726-PA-CDS	FOCC000726-PA-CDS|Protein		5363_Foccidentalis_062819.fasta	23165.1	1	10	12	20	0.0002	0.587	213
5984_041122	BBMV Rep 1	BBMV Rep 1	(F104574)	FOCC008248-PA-CDS	FOCC008248-PA-CDS|Protein		5363_Foccidentalis_062819.fasta	19050.5	1	3	3	3	0	0.154	175
5984_041122	BBMV Rep 1	BBMV Rep 1	(F104574)	FOCC008905-PA-CDS	FOCC008905-PA-CDS|Protein		5363_Foccidentalis_062819.fasta	35071.4	1	2	2	2	0	0.105	306
5984_041122	BBMV Rep 1	BBMV Rep 1	(F104574)	FOCC004652-PA-CDS	FOCC004652-PA-CDS|Protein		5363_Foccidentalis_062819.fasta	31766.2	0.809	1	1	1	0	0.0792	303
5984_041122	BBMV Rep 1	BBMV Rep 1	(F104574)	FOCC014985-PA-CDS	FOCC014985-PA-CDS|Protein		5363_Foccidentalis_062819.fasta	########	1	100	119	165	0.0018	0.522	1866
5984_041122	BBMV Rep 1	BBMV Rep 1	(F104574)	FOCC008467-PA-CDS	FOCC008467-PA-CDS|Protein		5363_Foccidentalis_062819.fasta	44726.6	1	22	25	31	0.0003	0.637	400
5984_041122	BBMV Rep 1	BBMV Rep 1	(F104574)	FOCC003942-PA-CDS	FOCC003942-PA-CDS|Protein		5363_Foccidentalis_062819.fasta	65162.4	1	9	9	11	0.0001	0.142	585
5984_041122	BBMV Rep 1	BBMV Rep 1	(F104574)	FOCC001698-PA-CDS	FOCC001698-PA-CDS|Protein		5363_Foccidentalis_062819.fasta	########	1	4	4	4	0	0.0153	2095
5984_041122	BBMV Rep 1	BBMV Rep 1	(F104574)	FOCC003220-PA-CDS	FOCC003220-PA-CDS|Protein		5363_Foccidentalis_062819.fasta	87359.1	1	3	3	3	0	0.0492	792
5984_041122	BBMV Rep 1	BBMV Rep 1	(F104574)	FOCC000704-PA-CDS	FOCC000704-PA-CDS|Protein		5363_Foccidentalis_062819.fasta	########	1	29	30	33	0.0004	0.28	1391
5984_041122	BBMV Rep 1	BBMV Rep 1	(F104574)	FOCC004466-PA-CDS	FOCC004466-PA-CDS|Protein		5363_Foccidentalis_062819.fasta	########	1	14	15	16	0.0002	0.192	1102
5984_041122	BBMV Rep 1	BBMV Rep 1	(F104574)	FOCC008820-PA-CDS	FOCC008820-PA-CDS|Protein		5363_Foccidentalis_062819.fasta	33915.3	1	25	36	103	0.0011	0.641	312
5984_041122	BBMV Rep 1	BBMV Rep 1	(F104574)	FOCC011244-PA-CDS	FOCC011244-PA-CDS|Protein		5363_Foccidentalis_062819.fasta	########	0.999	2	2	2	0	0.0314	956
5984_041122	BBMV Rep 1	BBMV Rep 1	(F104574)	FOCC006106-PA-CDS	FOCC006106-PA-CDS|Protein		5363_Foccidentalis_062819.fasta	47434.3	0.953	1	1	1	0	0.0376	426
5984_041122	BBMV Rep 1	BBMV Rep 1	(F104574)	FOCC011662-PA-CDS	FOCC011662-PA-CDS|Protein		5363_Foccidentalis_062819.fasta	93972.8	1	4	4	4	0	0.0758	818
5984_041122	BBMV Rep 1	BBMV Rep 1	(F104574)	FOCC000266-PA-CDS	FOCC000266-PA-CDS|Protein		5363_Foccidentalis_062819.fasta	82106.8	1	5	5	5	0.0001	0.0779	732
5984_041122	BBMV Rep 1	BBMV Rep 1	(F104574)	FOCC008216-PA-CDS	FOCC008216-PA-CDS|Protein		5363_Foccidentalis_062819.fasta	52952	1	7	7	8	0.0001	0.166	483
5984_041122	BBMV Rep 1	BBMV Rep 1	(F104574)	FOCC016540-PA-CDS	FOCC016540-PA-CDS|Protein		5363_Foccidentalis_062819.fasta	89540.9	1	3	3	3	0	0.0617	811
5984_041122	BBMV Rep 1	BBMV Rep 1	(F104574)	FOCC008382-PA-CDS	FOCC008382-PA-CDS|Protein		5363_Foccidentalis_062819.fasta	########	1	17	18	19	0.0002	0.0776	3130
5984_041122	BBMV Rep 1	BBMV Rep 1	(F104574)	FOCC005144-PA-CDS	FOCC005144-PA-CDS|Protein		5363_Foccidentalis_062819.fasta	########	0.729	2	2	2	0	0.0103	2142
5984_041122	BBMV Rep 1	BBMV Rep 1	(F104574)	FOCC005801-PA-CDS	FOCC005801-PA-CDS|Protein		5363_Foccidentalis_062819.fasta	92048.8	1	3	3	3	0	0.0392	817
5984_041122	BBMV Rep 1	BBMV Rep 1	(F104574)	FOCC004919-PA-CDS	FOCC004919-PA-CDS|Protein		5363_Foccidentalis_062819.fasta	45477.7	1	9	9	9	0.0001	0.325	421
5984_041122	BBMV Rep 1	BBMV Rep 1	(F104574)	FOCC004381-PA-CDS	FOCC004381-PA-CDS|Protein		5363_Foccidentalis_062819.fasta	94819.9	1	7	7	7	0.0001	0.0993	846
5984_041122	BBMV Rep 1	BBMV Rep 1	(F104574)	FOCC003557-PA-CDS	FOCC003557-PA-CDS|Protein		5363_Foccidentalis_062819.fasta	########	1	5	6	8	0.0001	0.0364	2199
5984_041122	BBMV Rep 1	BBMV Rep 1	(F104574)	FOCC004564-PA-CDS	FOCC004564-PA-CDS|Protein		5363_Foccidentalis_062819.fasta	10588.2	1	3	3	3	0	0.606	94
5984_041122	BBMV Rep 1	BBMV Rep 1	(F104574)	FOCC007976-PA-CDS	FOCC007976-PA-CDS|Protein		5363_Foccidentalis_062819.fasta	########	0.953	1	1	1	0	0.0187	1126
5984_041122	BBMV Rep 1	BBMV Rep 1	(F104574)	FOCC006325-PA-CDS	FOCC006325-PA-CDS|Protein		5363_Foccidentalis_062819.fasta	########	0.986	3	3	3	0	0.0457	1028
5984_041122	BBMV Rep 1	BBMV Rep 1	(F104574)	FOCC013168-PA-CDS	FOCC013168-PA-CDS|Protein		5363_Foccidentalis_062819.fasta	########	1	10	11	11	0.0001	0.14	1043
5984_041122	BBMV Rep 1	BBMV Rep 1	(F104574)	FOCC005919-PA-CDS	FOCC005919-PA-CDS|Protein		5363_Foccidentalis_062819.fasta	########	1	3	3	3	0	0.0218	2295
5984_041122	BBMV Rep 1	BBMV Rep 1	(F104574)	FOCC003253-PA-CDS	FOCC003253-PA-CDS|Protein		5363_Foccidentalis_062819.fasta	70811.2	1	3	3	3	0	0.0409	636
5984_041122	BBMV Rep 1	BBMV Rep 1	(F104574)	FOCC003910-PA-CDS	FOCC003910-PA-CDS|Protein		5363_Foccidentalis_062819.fasta	60094.8	1	8	10	13	0.0001	0.178	539
5984_041122	BBMV Rep 1	BBMV Rep 1	(F104574)	FOCC006021-PA-CDS	FOCC006021-PA-CDS|Protein		5363_Foccidentalis_062819.fasta	########	1	3	3	3	0	0.0324	1081
5984_041122	BBMV Rep 1	BBMV Rep 1	(F104574)	FOCC013586-PA-CDS	FOCC013586-PA-CDS|Protein		5363_Foccidentalis_062819.fasta	22868.2	0.999	2	2	2	0	0.0932	236
5984_041122	BBMV Rep 1	BBMV Rep 1	(F104574)	FOCC017283-PA-CDS	FOCC017283-PA-CDS|Protein		5363_Foccidentalis_062819.fasta	54292.3	1	10	10	11	0.0001	0.375	502
5984_041122	BBMV Rep 1	BBMV Rep 1	(F104574)	FOCC009564-PA-CDS	FOCC009564-PA-CDS|Protein		5363_Foccidentalis_062819.fasta	27373.4	1	8	10	13	0.0001	0.338	240
5984_041122	BBMV Rep 1	BBMV Rep 1	(F104574)	FOCC003890-PA-CDS	FOCC003890-PA-CDS|Protein		5363_Foccidentalis_062819.fasta	########	1	3	3	3	0	0.0096	5017
5984_041122	BBMV Rep 1	BBMV Rep 1	(F104574)	FOCC009596-PA-CDS	FOCC009596-PA-CDS|Protein		5363_Foccidentalis_062819.fasta	36473.7	1	9	12	15	0.0002	0.327	333
5984_041122	BBMV Rep 1	BBMV Rep 1	(F104574)	FOCC011208-PA-CDS	FOCC011208-PA-CDS|Protein		5363_Foccidentalis_062819.fasta	70502.1	1	9	10	11	0.0001	0.177	620
5984_041122	BBMV Rep 1	BBMV Rep 1	(F104574)	FOCC009126-PA-CDS	FOCC009126-PA-CDS|Protein		5363_Foccidentalis_062819.fasta	37266.6	1	4	6	6	0.0001	0.147	340
5984_041122	BBMV Rep 1	BBMV Rep 1	(F104574)	FOCC006780-PA-CDS	FOCC006780-PA-CDS|Protein		5363_Foccidentalis_062819.fasta	########	1	32	34	39	0.0004	0.0901	4948
5984_041122	BBMV Rep 1	BBMV Rep 1	(F104574)	FOCC011781-PA-CDS	FOCC011781-PA-CDS|Protein		5363_Foccidentalis_062819.fasta	79833.3	1	5	5	5	0.0001	0.0824	752
5984_041122	BBMV Rep 1	BBMV Rep 1	(F104574)	FOCC006711-PA-CDS	FOCC006711-PA-CDS|Protein		5363_Foccidentalis_062819.fasta	61105	1	3	3	4	0	0.0885	565
5984_041122	BBMV Rep 1	BBMV Rep 1	(F104574)	FOCC000048-PA-CDS	FOCC000048-PA-CDS|Protein		5363_Foccidentalis_062819.fasta	27531.5	1	5	6	6	0.0001	0.177	243
5984_041122	BBMV Rep 1	BBMV Rep 1	(F104574)	FOCC015141-PA-CDS	FOCC015141-PA-CDS|Protein		5363_Foccidentalis_062819.fasta	35796.8	1	34	64	515	0.0056	0.865	318
5984_041122	BBMV Rep 1	BBMV Rep 1	(F104574)	FOCC004467-PA-CDS	FOCC004467-PA-CDS|Protein		5363_Foccidentalis_062819.fasta	12136.4	1	6	7	11	0.0001	0.45	111
5984_041122	BBMV Rep 1	BBMV Rep 1	(F104574)	FOCC008886-PA-CDS	FOCC008886-PA-CDS|Protein		5363_Foccidentalis_062819.fasta	########	1	7	7	9	0.0001	0.0656	1372
5984_041122	BBMV Rep 1	BBMV Rep 1	(F104574)	FOCC013554-PA-CDS	FOCC013554-PA-CDS|Protein		5363_Foccidentalis_062819.fasta	56642.5	1	7	8	9	0.0001	0.205	487
5984_041122	BBMV Rep 1	BBMV Rep 1	(F104574)	FOCC002511-PA-CDS	FOCC002511-PA-CDS|Protein		5363_Foccidentalis_062819.fasta	20172.7	1	3	3	4	0	0.15	180
5984_041122	BBMV Rep 1	BBMV Rep 1	(F104574)	FOCC000267-PA-CDS	FOCC000267-PA-CDS|Protein		5363_Foccidentalis_062819.fasta	15146.8	0.881	1	1	1	0	0.0667	135
5984_041122	BBMV Rep 1	BBMV Rep 1	(F104574)	FOCC004309-PA-CDS	FOCC004309-PA-CDS|Protein		5363_Foccidentalis_062819.fasta	57945.9	1	35	45	77	0.0008	0.721	505
5984_041122	BBMV Rep 1	BBMV Rep 1	(F104574)	FOCC008635-PA-CDS	FOCC008635-PA-CDS|Protein		5363_Foccidentalis_062819.fasta	########	1	16	16	19	0.0002	0.224	1078
5984_041122	BBMV Rep 1	BBMV Rep 1	(F104574)	FOCC000620-PA-CDS	FOCC000620-PA-CDS|Protein		5363_Foccidentalis_062819.fasta	56833	1	10	11	12	0.0001	0.24	500
5984_041122	BBMV Rep 1	BBMV Rep 1	(F104574)	FOCC010770-PA-CDS	FOCC010770-PA-CDS|Protein		5363_Foccidentalis_062819.fasta	9943.8	0.999	2	2	2	0	0.2	90
5984_041122	BBMV Rep 1	BBMV Rep 1	(F104574)	FOCC004382-PA-CDS	FOCC004382-PA-CDS|Protein		5363_Foccidentalis_062819.fasta	33887.6	1	36	52	148	0.0016	0.805	297
5984_041122	BBMV Rep 1	BBMV Rep 1	(F104574)	FOCC012182-PA-CDS	FOCC012182-PA-CDS|Protein		5363_Foccidentalis_062819.fasta	79439.8	1	3	3	4	0	0.0638	690
5984_041122	BBMV Rep 1	BBMV Rep 1	(F104574)	FOCC002491-PA-CDS	FOCC002491-PA-CDS|Protein		5363_Foccidentalis_062819.fasta	39616.8	1	3	3	4	0	0.124	338
5984_041122	BBMV Rep 1	BBMV Rep 1	(F104574)	FOCC017284-PA-CDS	FOCC017284-PA-CDS|Protein		5363_Foccidentalis_062819.fasta	########	1	23	26	27	0.0003	0.422	1055
5984_041122	BBMV Rep 1	BBMV Rep 1	(F104574)	FOCC017941-PA-CDS	FOCC017941-PA-CDS|Protein		5363_Foccidentalis_062819.fasta	44972.1	1	2	2	2	0	0.101	395
5984_041122	BBMV Rep 1	BBMV Rep 1	(F104574)	FOCC014768-PA-CDS	FOCC014768-PA-CDS|Protein		5363_Foccidentalis_062819.fasta	########	1	44	47	50	0.0005	0.201	2680
5984_041122	BBMV Rep 1	BBMV Rep 1	(F104574)	FOCC005616-PA-CDS	FOCC005616-PA-CDS|Protein		5363_Foccidentalis_062819.fasta	17662.9	0.371	1	2	3	0	0.108	157
5984_041122	BBMV Rep 1	BBMV Rep 1	(F104574)	FOCC014046-PA-CDS	FOCC014046-PA-CDS|Protein		5363_Foccidentalis_062819.fasta	46303.2	1	31	45	95	0.001	0.668	419
5984_041122	BBMV Rep 1	BBMV Rep 1	(F104574)	FOCC007936-PA-CDS	FOCC007936-PA-CDS|Protein		5363_Foccidentalis_062819.fasta	########	1	13	14	16	0.0002	0.122	1275
5984_041122	BBMV Rep 1	BBMV Rep 1	(F104574)	FOCC016878-PA-CDS	FOCC016878-PA-CDS|Protein		5363_Foccidentalis_062819.fasta	19354.9	1	6	6	6	0.0001	0.392	176
5984_041122	BBMV Rep 1	BBMV Rep 1	(F104574)	FOCC008550-PA-CDS	FOCC008550-PA-CDS|Protein		5363_Foccidentalis_062819.fasta	44893.9	1	5	6	8	0.0001	0.16	394
5984_041122	BBMV Rep 1	BBMV Rep 1	(F104574)	FOCC003003-PA-CDS	FOCC003003-PA-CDS|Protein		5363_Foccidentalis_062819.fasta	########	1	3	3	3	0	0.0232	1769
5984_041122	BBMV Rep 1	BBMV Rep 1	(F104574)	FOCC014987-PA-CDS	FOCC014987-PA-CDS|Protein		5363_Foccidentalis_062819.fasta	18973.6	1	2	2	2	0	0.188	160
5984_041122	BBMV Rep 1	BBMV Rep 1	(F104574)	FOCC017755-PA-CDS	FOCC017755-PA-CDS|Protein		5363_Foccidentalis_062819.fasta	54051.5	1	10	11	13	0.0001	0.269	487
5984_041122	BBMV Rep 1	BBMV Rep 1	(F104574)	FOCC000653-PA-CDS	FOCC000653-PA-CDS|Protein		5363_Foccidentalis_062819.fasta	########	1	7	7	7	0.0001	0.0429	1843
5984_041122	BBMV Rep 1	BBMV Rep 1	(F104574)	FOCC008603-PA-CDS	FOCC008603-PA-CDS|Protein		5363_Foccidentalis_062819.fasta	19853.6	1	5	5	6	0.0001	0.5	172
5984_041122	BBMV Rep 1	BBMV Rep 1	(F104574)	FOCC012208-PA-CDS	FOCC012208-PA-CDS|Protein		5363_Foccidentalis_062819.fasta	13973.6	1	2	3	3	0	0.26	123
5984_041122	BBMV Rep 1	BBMV Rep 1	(F104574)	FOCC011445-PA-CDS	FOCC011445-PA-CDS|Protein		5363_Foccidentalis_062819.fasta	23288.6	1	9	9	9	0.0001	0.401	207
5984_041122	BBMV Rep 1	BBMV Rep 1	(F104574)	FOCC003287-PA-CDS	FOCC003287-PA-CDS|Protein		5363_Foccidentalis_062819.fasta	65634.1	1	9	9	10	0.0001	0.165	599
5984_041122	BBMV Rep 1	BBMV Rep 1	(F104574)	FOCC007236-PA-CDS	FOCC007236-PA-CDS|Protein		5363_Foccidentalis_062819.fasta	########	0.993	4	4	4	0	0.0216	1802
5984_041122	BBMV Rep 1	BBMV Rep 1	(F104574)	FOCC017670-PA-CDS	FOCC017670-PA-CDS|Protein		5363_Foccidentalis_062819.fasta	31852.5	1	5	5	5	0.0001	0.174	299
5984_041122	BBMV Rep 1	BBMV Rep 1	(F104574)	FOCC002512-PA-CDS	FOCC002512-PA-CDS|Protein		5363_Foccidentalis_062819.fasta	18327.1	0.991	2	2	2	0	0.102	166
5984_041122	BBMV Rep 1	BBMV Rep 1	(F104574)	FOCC011681-PA-CDS	FOCC011681-PA-CDS|Protein		5363_Foccidentalis_062819.fasta	59813.9	1	8	11	14	0.0002	0.267	524
5984_041122	BBMV Rep 1	BBMV Rep 1	(F104574)	FOCC001449-PA-CDS	FOCC001449-PA-CDS|Protein		5363_Foccidentalis_062819.fasta	18738.7	1	6	7	7	0.0001	0.333	168
5984_041122	BBMV Rep 1	BBMV Rep 1	(F104574)	FOCC016542-PA-CDS	FOCC016542-PA-CDS|Protein		5363_Foccidentalis_062819.fasta	28516.4	1	2	2	2	0	0.107	262
5984_041122	BBMV Rep 1	BBMV Rep 1	(F104574)	FOCC013369-PA-CDS	FOCC013369-PA-CDS|Protein		5363_Foccidentalis_062819.fasta	35103.2	1	6	6	9	0.0001	0.3	307
5984_041122	BBMV Rep 1	BBMV Rep 1	(F104574)	FOCC004217-PA-CDS	FOCC004217-PA-CDS|Protein		5363_Foccidentalis_062819.fasta	########	1	15	15	16	0.0002	0.184	1022
5984_041122	BBMV Rep 1	BBMV Rep 1	(F104574)	FOCC014955-PA-CDS	FOCC014955-PA-CDS|Protein		5363_Foccidentalis_062819.fasta	24515.9	1	2	2	3	0	0.122	229
5984_041122	BBMV Rep 1	BBMV Rep 1	(F104574)	FOCC011717-PA-CDS	FOCC011717-PA-CDS|Protein		5363_Foccidentalis_062819.fasta	########	1	5	5	5	0.0001	0.0596	1141
5984_041122	BBMV Rep 1	BBMV Rep 1	(F104574)	FOCC005564-PA-CDS	FOCC005564-PA-CDS|Protein		5363_Foccidentalis_062819.fasta	89044.5	1	6	6	6	0.0001	0.131	769
5984_041122	BBMV Rep 1	BBMV Rep 1	(F104574)	FOCC002326-PA-CDS	FOCC002326-PA-CDS|Protein		5363_Foccidentalis_062819.fasta	7631.6	1	2	2	2	0	0.299	67
5984_041122	BBMV Rep 1	BBMV Rep 1	(F104574)	FOCC006745-PA-CDS	FOCC006745-PA-CDS|Protein		5363_Foccidentalis_062819.fasta	37603.2	1	4	4	4	0	0.187	332
5984_041122	BBMV Rep 1	BBMV Rep 1	(F104574)	FOCC000017-PA-CDS	FOCC000017-PA-CDS|Protein		5363_Foccidentalis_062819.fasta	64377.6	1	4	4	4	0	0.0844	569
5984_041122	BBMV Rep 1	BBMV Rep 1	(F104574)	FOCC017285-PA-CDS	FOCC017285-PA-CDS|Protein		5363_Foccidentalis_062819.fasta	56660.7	1	14	14	15	0.0002	0.528	525
5984_041122	BBMV Rep 1	BBMV Rep 1	(F104574)	FOCC000464-PA-CDS	FOCC000464-PA-CDS|Protein		5363_Foccidentalis_062819.fasta	########	1	6	6	6	0.0001	0.0544	1562
5984_041122	BBMV Rep 1	BBMV Rep 1	(F104574)	FOCC013118-PA-CDS	FOCC013118-PA-CDS|Protein		5363_Foccidentalis_062819.fasta	61776.6	1	11	12	15	0.0002	0.311	559
5984_041122	BBMV Rep 1	BBMV Rep 1	(F104574)	FOCC013284-PA-CDS	FOCC013284-PA-CDS|Protein		5363_Foccidentalis_062819.fasta	########	1	5	5	12	0.0001	0.0462	1234
5984_041122	BBMV Rep 1	BBMV Rep 1	(F104574)	FOCC005313-PA-CDS	FOCC005313-PA-CDS|Protein		5363_Foccidentalis_062819.fasta	########	1	4	4	5	0.0001	0.0444	1036
5984_041122	BBMV Rep 1	BBMV Rep 1	(F104574)	FOCC003726-PA-CDS	FOCC003726-PA-CDS|Protein		5363_Foccidentalis_062819.fasta	10231.8	1	7	11	17	0.0002	0.411	90
5984_041122	BBMV Rep 1	BBMV Rep 1	(F104574)	FOCC012156-PA-CDS	FOCC012156-PA-CDS|Protein		5363_Foccidentalis_062819.fasta	45971.7	1	34	42	55	0.0006	0.666	392
5984_041122	BBMV Rep 1	BBMV Rep 1	(F104574)	FOCC002241-PA-CDS	FOCC002241-PA-CDS|Protein		5363_Foccidentalis_062819.fasta	10047.1	1	2	2	2	0	0.267	86
5984_041122	BBMV Rep 1	BBMV Rep 1	(F104574)	FOCC008669-PA-CDS	FOCC008669-PA-CDS|Protein		5363_Foccidentalis_062819.fasta	78061.5	1	9	9	11	0.0001	0.15	706
5984_041122	BBMV Rep 1	BBMV Rep 1	(F104574)	FOCC016105-PA-CDS	FOCC016105-PA-CDS|Protein		5363_Foccidentalis_062819.fasta	29565.7	1	7	8	10	0.0001	0.287	258
5984_041122	BBMV Rep 1	BBMV Rep 1	(F104574)	FOCC008770-PA-CDS	FOCC008770-PA-CDS|Protein		5363_Foccidentalis_062819.fasta	37739.3	1	7	8	10	0.0001	0.31	336
5984_041122	BBMV Rep 1	BBMV Rep 1	(F104574)	FOCC003288-PA-CDS	FOCC003288-PA-CDS|Protein		5363_Foccidentalis_062819.fasta	17618.6	1	7	8	12	0.0001	0.385	161
5984_041122	BBMV Rep 1	BBMV Rep 1	(F104574)	FOCC001531-PA-CDS	FOCC001531-PA-CDS|Protein		5363_Foccidentalis_062819.fasta	28423.5	1	11	14	19	0.0002	0.587	247
5984_041122	BBMV Rep 1	BBMV Rep 1	(F104574)	FOCC015143-PA-CDS	FOCC015143-PA-CDS|Protein		5363_Foccidentalis_062819.fasta	46823.2	1	3	3	3	0	0.0532	432
5984_041122	BBMV Rep 1	BBMV Rep 1	(F104574)	FOCC015800-PA-CDS	FOCC015800-PA-CDS|Protein		5363_Foccidentalis_062819.fasta	41238.2	0.883	2	2	3	0	0.0855	339
5984_041122	BBMV Rep 1	BBMV Rep 1	(F104574)	FOCC000403-PA-CDS	FOCC000403-PA-CDS|Protein		5363_Foccidentalis_062819.fasta	22016	1	20	33	72	0.0008	0.532	190
5984_041122	BBMV Rep 1	BBMV Rep 1	(F104574)	FOCC004165-PA-CDS	FOCC004165-PA-CDS|Protein		5363_Foccidentalis_062819.fasta	55234.7	1	3	3	4	0	0.0723	498
5984_041122	BBMV Rep 1	BBMV Rep 1	(F104574)	FOCC008584-PA-CDS	FOCC008584-PA-CDS|Protein		5363_Foccidentalis_062819.fasta	40727.2	1	3	3	3	0	0.146	356
5984_041122	BBMV Rep 1	BBMV Rep 1	(F104574)	FOCC016020-PA-CDS	FOCC016020-PA-CDS|Protein		5363_Foccidentalis_062819.fasta	55490.7	0.992	2	2	2	0	0.0367	490
5984_041122	BBMV Rep 1	BBMV Rep 1	(F104574)	FOCC009538-PA-CDS	FOCC009538-PA-CDS|Protein		5363_Foccidentalis_062819.fasta	########	0.998	2	2	2	0	0.0166	1023
5984_041122	BBMV Rep 1	BBMV Rep 1	(F104574)	FOCC001093-PA-CDS	FOCC001093-PA-CDS|Protein		5363_Foccidentalis_062819.fasta	67782.5	1	35	42	50	0.0005	0.524	573
5984_041122	BBMV Rep 1	BBMV Rep 1	(F104574)	FOCC006693-PA-CDS	FOCC006693-PA-CDS|Protein		5363_Foccidentalis_062819.fasta	6616.8	1	7	8	12	0.0001	0.875	56
5984_041122	BBMV Rep 1	BBMV Rep 1	(F104574)	FOCC011361-PA-CDS	FOCC011361-PA-CDS|Protein		5363_Foccidentalis_062819.fasta	47251.2	1	3	4	4	0	0.0867	427
5984_041122	BBMV Rep 1	BBMV Rep 1	(F104574)	FOCC004218-PA-CDS	FOCC004218-PA-CDS|Protein		5363_Foccidentalis_062819.fasta	31999.3	1	18	21	25	0.0003	0.536	291
5984_041122	BBMV Rep 1	BBMV Rep 1	(F104574)	FOCC013001-PA-CDS	FOCC013001-PA-CDS|Protein		5363_Foccidentalis_062819.fasta	24311.6	0.953	1	1	1	0	0.0642	218
5984_041122	BBMV Rep 1	BBMV Rep 1	(F104574)	FOCC015898-PA-CDS	FOCC015898-PA-CDS|Protein		5363_Foccidentalis_062819.fasta	87012.7	1	3	3	3	0	0.0463	799
5984_041122	BBMV Rep 1	BBMV Rep 1	(F104574)	FOCC006746-PA-CDS	FOCC006746-PA-CDS|Protein		5363_Foccidentalis_062819.fasta	########	0.944	2	2	2	0	0.0166	1623
5984_041122	BBMV Rep 1	BBMV Rep 1	(F104574)	FOCC001873-PA-CDS	FOCC001873-PA-CDS|Protein		5363_Foccidentalis_062819.fasta	43478.6	0.953	1	1	1	0	0.0339	384
5984_041122	BBMV Rep 1	BBMV Rep 1	(F104574)	FOCC003508-PA-CDS	FOCC003508-PA-CDS|Protein		5363_Foccidentalis_062819.fasta	########	1	10	10	10	0.0001	0.123	987
5984_041122	BBMV Rep 1	BBMV Rep 1	(F104574)	FOCC005618-PA-CDS	FOCC005618-PA-CDS|Protein		5363_Foccidentalis_062819.fasta	########	0.998	3	3	3	0	0.0213	1360
5984_041122	BBMV Rep 1	BBMV Rep 1	(F104574)	FOCC004198-PA-CDS	FOCC004198-PA-CDS|Protein		5363_Foccidentalis_062819.fasta	69271.7	1	10	11	12	0.0001	0.284	623
5984_041122	BBMV Rep 1	BBMV Rep 1	(F104574)	FOCC005314-PA-CDS	FOCC005314-PA-CDS|Protein		5363_Foccidentalis_062819.fasta	90392.2	1	14	15	17	0.0002	0.214	843
5984_041122	BBMV Rep 1	BBMV Rep 1	(F104574)	FOCC009076-PA-CDS	FOCC009076-PA-CDS|Protein		5363_Foccidentalis_062819.fasta	82391.5	1	15	15	15	0.0002	0.24	718
5984_041122	BBMV Rep 1	BBMV Rep 1	(F104574)	FOCC002964-PA-CDS	FOCC002964-PA-CDS|Protein		5363_Foccidentalis_062819.fasta	########	1	83	109	145	0.0016	0.579	1412
5984_041122	BBMV Rep 1	BBMV Rep 1	(F104574)	FOCC005420-PA-CDS	FOCC005420-PA-CDS|Protein		5363_Foccidentalis_062819.fasta	44741.8	1	4	5	5	0.0001	0.152	420
5984_041122	BBMV Rep 1	BBMV Rep 1	(F104574)	FOCC015089-PA-CDS	FOCC015089-PA-CDS|Protein,FOCC015091-PA-CDS|Protein		5363_Foccidentalis_062819.fasta	54273.7	1	18	20	22	0.0002	0.481	497
5984_041122	BBMV Rep 1	BBMV Rep 1	(F104574)	FOCC016106-PA-CDS	FOCC016106-PA-CDS|Protein		5363_Foccidentalis_062819.fasta	66053	1	3	4	4	0	0.0854	562
5984_041122	BBMV Rep 1	BBMV Rep 1	(F104574)	FOCC007185-PA-CDS	FOCC007185-PA-CDS|Protein		5363_Foccidentalis_062819.fasta	37078.4	1	3	3	3	0	0.138	327
5984_041122	BBMV Rep 1	BBMV Rep 1	(F104574)	FOCC001836-PA-CDS	FOCC001836-PA-CDS|Protein		5363_Foccidentalis_062819.fasta	########	1	67	90	126	0.0014	0.597	1108
5984_041122	BBMV Rep 1	BBMV Rep 1	(F104574)	FOCC004604-PA-CDS	FOCC004604-PA-CDS|Protein		5363_Foccidentalis_062819.fasta	55970.5	1	10	11	16	0.0002	0.249	503
5984_041122	BBMV Rep 1	BBMV Rep 1	(F104574)	FOCC007872-PA-CDS	FOCC007872-PA-CDS|Protein		5363_Foccidentalis_062819.fasta	########	1	18	21	23	0.0002	0.215	882
5984_041122	BBMV Rep 1	BBMV Rep 1	(F104574)	FOCC000351-PA-CDS	FOCC000351-PA-CDS|Protein		5363_Foccidentalis_062819.fasta	67719.5	1	24	28	38	0.0004	0.467	593
5984_041122	BBMV Rep 1	BBMV Rep 1	(F104574)	FOCC011447-PA-CDS	FOCC011447-PA-CDS|Protein		5363_Foccidentalis_062819.fasta	41737.4	1	6	6	7	0.0001	0.157	370
5984_041122	BBMV Rep 1	BBMV Rep 1	(F104574)	FOCC002462-PA-CDS	FOCC002462-PA-CDS|Protein		5363_Foccidentalis_062819.fasta	########	1	3	3	3	0	0.0449	979
5984_041122	BBMV Rep 1	BBMV Rep 1	(F104574)	FOCC001748-PA-CDS	FOCC001748-PA-CDS|Protein		5363_Foccidentalis_062819.fasta	29534.6	1	16	16	19	0.0002	0.616	263
5984_041122	BBMV Rep 1	BBMV Rep 1	(F104574)	FOCC002713-PA-CDS	FOCC002713-PA-CDS|Protein		5363_Foccidentalis_062819.fasta	15000.7	1	3	4	4	0	0.188	133
5984_041122	BBMV Rep 1	BBMV Rep 1	(F104574)	FOCC013809-PA-CDS	FOCC013809-PA-CDS|Protein		5363_Foccidentalis_062819.fasta	73969.6	1	6	6	6	0.0001	0.112	661
5984_041122	BBMV Rep 1	BBMV Rep 1	(F104574)	FOCC008585-PA-CDS	FOCC008585-PA-CDS|Protein		5363_Foccidentalis_062819.fasta	62414.3	1	19	21	26	0.0003	0.432	548
5984_041122	BBMV Rep 1	BBMV Rep 1	(F104574)	FOCC013366-PA-CDS	FOCC013366-PA-CDS|Protein		5363_Foccidentalis_062819.fasta	########	1	5	5	5	0.0001	0.032	2155
5984_041122	BBMV Rep 1	BBMV Rep 1	(F104574)	FOCC006528-PA-CDS	FOCC006528-PA-CDS|Protein		5363_Foccidentalis_062819.fasta	########	1	5	5	8	0.0001	0.0383	1281
5984_041122	BBMV Rep 1	BBMV Rep 1	(F104574)	FOCC002275-PA-CDS	FOCC002275-PA-CDS|Protein		5363_Foccidentalis_062819.fasta	55616.8	1	6	6	6	0.0001	0.199	513
5984_041122	BBMV Rep 1	BBMV Rep 1	(F104574)	FOCC011362-PA-CDS	FOCC011362-PA-CDS|Protein		5363_Foccidentalis_062819.fasta	67874.1	0.999	2	2	2	0	0.0726	592
5984_041122	BBMV Rep 1	BBMV Rep 1	(F104574)	FOCC016139-PA-CDS	FOCC016139-PA-CDS|Protein		5363_Foccidentalis_062819.fasta	########	1	10	10	10	0.0001	0.108	1499
5984_041122	BBMV Rep 1	BBMV Rep 1	(F104574)	FOCC007875-PA-CDS	FOCC007875-PA-CDS|Protein		5363_Foccidentalis_062819.fasta	39378.3	0.953	1	1	1	0	0.0487	349
5984_041122	BBMV Rep 1	BBMV Rep 1	(F104574)	FOCC010956-PA-CDS	FOCC010956-PA-CDS|Protein		5363_Foccidentalis_062819.fasta	17474.8	1	4	4	4	0	0.338	148
5984_041122	BBMV Rep 1	BBMV Rep 1	(F104574)	FOCC013067-PA-CDS	FOCC013067-PA-CDS|Protein		5363_Foccidentalis_062819.fasta	########	1	10	10	10	0.0001	0.0854	1558
5984_041122	BBMV Rep 1	BBMV Rep 1	(F104574)	FOCC016524-PA-CDS	FOCC016524-PA-CDS|Protein		5363_Foccidentalis_062819.fasta	########	1	12	12	12	0.0001	0.0987	1338
5984_041122	BBMV Rep 1	BBMV Rep 1	(F104574)	FOCC000384-PA-CDS	FOCC000384-PA-CDS|Protein		5363_Foccidentalis_062819.fasta	38479.9	1	12	14	15	0.0002	0.421	347
5984_041122	BBMV Rep 1	BBMV Rep 1	(F104574)	FOCC004081-PA-CDS	FOCC004081-PA-CDS|Protein		5363_Foccidentalis_062819.fasta	11792.2	1	4	5	6	0.0001	0.529	102
5984_041122	BBMV Rep 1	BBMV Rep 1	(F104574)	FOCC003509-PA-CDS	FOCC003509-PA-CDS|Protein		5363_Foccidentalis_062819.fasta	36456.8	0.953	1	1	2	0	0.0526	323
5984_041122	BBMV Rep 1	BBMV Rep 1	(F104574)	FOCC001500-PA-CDS	FOCC001500-PA-CDS|Protein		5363_Foccidentalis_062819.fasta	19738.7	0.953	1	2	2	0	0.0618	178
5984_041122	BBMV Rep 1	BBMV Rep 1	(F104574)	FOCC008030-PA-CDS	FOCC008030-PA-CDS|Protein		5363_Foccidentalis_062819.fasta	47991.1	1	5	5	7	0.0001	0.122	425
5984_041122	BBMV Rep 1	BBMV Rep 1	(F104574)	FOCC011176-PA-CDS	FOCC011176-PA-CDS|Protein		5363_Foccidentalis_062819.fasta	97881.5	1	16	17	18	0.0002	0.182	880
5984_041122	BBMV Rep 1	BBMV Rep 1	(F104574)	FOCC015057-PA-CDS-DECOY	FOCC015057-PA-CDS-DECOY			0	0.928	2	2	2	0	0
5984_041122	BBMV Rep 1	BBMV Rep 1	(F104574)	FOCC000437-PA-CDS	FOCC000437-PA-CDS|Protein		5363_Foccidentalis_062819.fasta	33655.7	1	12	14	21	0.0002	0.396	285
5984_041122	BBMV Rep 1	BBMV Rep 1	(F104574)	FOCC002402-PA-CDS	FOCC002402-PA-CDS|Protein		5363_Foccidentalis_062819.fasta	########	1	4	4	4	0	0.0185	2157
5984_041122	BBMV Rep 1	BBMV Rep 1	(F104574)	FOCC004909-PA-CDS	FOCC004909-PA-CDS|Protein		5363_Foccidentalis_062819.fasta	68358.3	1	11	12	12	0.0001	0.228	592
5984_041122	BBMV Rep 1	BBMV Rep 1	(F104574)	FOCC002900-PA-CDS	FOCC002900-PA-CDS|Protein		5363_Foccidentalis_062819.fasta	64940.1	1	6	6	7	0.0001	0.112	589
5984_041122	BBMV Rep 1	BBMV Rep 1	(F104574)	FOCC009550-PA-CDS	FOCC009550-PA-CDS|Protein		5363_Foccidentalis_062819.fasta	34297.8	1	16	29	77	0.0008	0.494	318
5984_041122	BBMV Rep 1	BBMV Rep 1	(F104574)	FOCC005011-PA-CDS	FOCC005011-PA-CDS|Protein		5363_Foccidentalis_062819.fasta	63697.2	0.998	3	3	3	0	0.0856	561
5984_041122	BBMV Rep 1	BBMV Rep 1	(F104574)	FOCC007186-PA-CDS	FOCC007186-PA-CDS|Protein		5363_Foccidentalis_062819.fasta	55067.2	1	24	26	28	0.0003	0.629	517
5984_041122	BBMV Rep 1	BBMV Rep 1	(F104574)	FOCC000750-PA-CDS	FOCC000750-PA-CDS|Protein		5363_Foccidentalis_062819.fasta	########	0.999	2	2	3	0	0.0258	969
5984_041122	BBMV Rep 1	BBMV Rep 1	(F104574)	FOCC001837-PA-CDS	FOCC001837-PA-CDS|Protein		5363_Foccidentalis_062819.fasta	61065.3	1	10	11	13	0.0001	0.223	547
5984_041122	BBMV Rep 1	BBMV Rep 1	(F104574)	FOCC004771-PA-CDS	FOCC004771-PA-CDS|Protein		5363_Foccidentalis_062819.fasta	32508.7	1	4	4	4	0	0.175	302
5984_041122	BBMV Rep 1	BBMV Rep 1	(F104574)	FOCC005952-PA-CDS	FOCC005952-PA-CDS|Protein		5363_Foccidentalis_062819.fasta	85101.2	1	3	3	3	0	0.0454	749
5984_041122	BBMV Rep 1	BBMV Rep 1	(F104574)	FOCC014382-PA-CDS	FOCC014382-PA-CDS|Protein		5363_Foccidentalis_062819.fasta	95090.4	1	11	11	12	0.0001	0.184	839
5984_041122	BBMV Rep 1	BBMV Rep 1	(F104574)	FOCC012325-PA-CDS	FOCC012325-PA-CDS|Protein		5363_Foccidentalis_062819.fasta	########	1	2	2	2	0	0.0244	1268
5984_041122	BBMV Rep 1	BBMV Rep 1	(F104574)	FOCC004167-PA-CDS	FOCC004167-PA-CDS|Protein		5363_Foccidentalis_062819.fasta	56130.4	1	3	3	3	0	0.0576	521
5984_041122	BBMV Rep 1	BBMV Rep 1	(F104574)	FOCC013506-PA-CDS	FOCC013506-PA-CDS|Protein		5363_Foccidentalis_062819.fasta	63054.4	1	8	9	9	0.0001	0.183	568
5984_041122	BBMV Rep 1	BBMV Rep 1	(F104574)	FOCC005348-PA-CDS	FOCC005348-PA-CDS|Protein		5363_Foccidentalis_062819.fasta	16382.3	1	11	17	22	0.0002	0.479	142
5984_041122	BBMV Rep 1	BBMV Rep 1	(F104574)	FOCC005044-PA-CDS	FOCC005044-PA-CDS|Protein		5363_Foccidentalis_062819.fasta	63124.1	1	3	3	4	0	0.0702	584
5984_041122	BBMV Rep 1	BBMV Rep 1	(F104574)	FOCC007876-PA-CDS	FOCC007876-PA-CDS|Protein		5363_Foccidentalis_062819.fasta	41859.9	1	4	4	4	0	0.104	383
5984_041122	BBMV Rep 1	BBMV Rep 1	(F104574)	FOCC007416-PA-CDS	FOCC007416-PA-CDS|Protein		5363_Foccidentalis_062819.fasta	98445.2	1	8	8	8	0.0001	0.125	895
5984_041122	BBMV Rep 1	BBMV Rep 1	(F104574)	FOCC007572-PA-CDS	FOCC007572-PA-CDS|Protein		5363_Foccidentalis_062819.fasta	55531.7	1	21	28	42	0.0005	0.452	507
5984_041122	BBMV Rep 1	BBMV Rep 1	(F104574)	FOCC005920-PA-CDS	FOCC005920-PA-CDS|Protein		5363_Foccidentalis_062819.fasta	42887.1	1	6	7	7	0.0001	0.183	382
5984_041122	BBMV Rep 1	BBMV Rep 1	(F104574)	FOCC002747-PA-CDS	FOCC002747-PA-CDS|Protein		5363_Foccidentalis_062819.fasta	53720.3	1	3	3	3	0	0.0633	490
5984_041122	BBMV Rep 1	BBMV Rep 1	(F104574)	FOCC011177-PA-CDS	FOCC011177-PA-CDS|Protein		5363_Foccidentalis_062819.fasta	39087.5	1	4	4	5	0.0001	0.144	347
5984_041122	BBMV Rep 1	BBMV Rep 1	(F104574)	FOCC010706-PA-CDS	FOCC010706-PA-CDS|Protein		5363_Foccidentalis_062819.fasta	35786.7	0.997	2	2	2	0	0.0863	313
5984_041122	BBMV Rep 1	BBMV Rep 1	(F104574)	FOCC002662-PA-CDS	FOCC002662-PA-CDS|Protein		5363_Foccidentalis_062819.fasta	29038.9	1	35	46	108	0.0012	0.637	248
5984_041122	BBMV Rep 1	BBMV Rep 1	(F104574)	FOCC011092-PA-CDS	FOCC011092-PA-CDS|Protein		5363_Foccidentalis_062819.fasta	41203.4	1	9	11	18	0.0002	0.366	383
5984_041122	BBMV Rep 1	BBMV Rep 1	(F104574)	FOCC007540-PA-CDS	FOCC007540-PA-CDS|Protein		5363_Foccidentalis_062819.fasta	########	1	123	138	153	0.0017	0.538	2316
5984_041122	BBMV Rep 1	BBMV Rep 1	(F104574)	FOCC008721-PA-CDS	FOCC008721-PA-CDS|Protein		5363_Foccidentalis_062819.fasta	22840.4	1	5	5	8	0.0001	0.26	200
5984_041122	BBMV Rep 1	BBMV Rep 1	(F104574)	FOCC003742-PA-CDS-DECOY	FOCC003742-PA-CDS-DECOY			0	0.978	2	2	2	0	0
5984_041122	BBMV Rep 1	BBMV Rep 1	(F104574)	FOCC004586-PA-CDS	FOCC004586-PA-CDS|Protein		5363_Foccidentalis_062819.fasta	63808.3	0.941	2	2	2	0	0.0462	585
5984_041122	BBMV Rep 1	BBMV Rep 1	(F104574)	FOCC016441-PA-CDS	FOCC016441-PA-CDS|Protein		5363_Foccidentalis_062819.fasta	########	0.992	3	3	4	0	0.0464	949
5984_041122	BBMV Rep 1	BBMV Rep 1	(F104574)	FOCC000520-PA-CDS	FOCC000520-PA-CDS|Protein		5363_Foccidentalis_062819.fasta	21659.1	0.58	1	1	1	0	0.0404	198
5984_041122	BBMV Rep 1	BBMV Rep 1	(F104574)	FOCC000513-PA-CDS	FOCC000513-PA-CDS|Protein		5363_Foccidentalis_062819.fasta	49453.8	1	3	3	3	0	0.116	439
5984_041122	BBMV Rep 1	BBMV Rep 1	(F104574)	FOCC012545-PA-CDS	FOCC012545-PA-CDS|Protein		5363_Foccidentalis_062819.fasta	48954.1	1	21	27	31	0.0003	0.637	468
5984_041122	BBMV Rep 1	BBMV Rep 1	(F104574)	FOCC011782-PA-CDS	FOCC011782-PA-CDS|Protein		5363_Foccidentalis_062819.fasta	52854.3	0.999	2	2	3	0	0.0409	465
5984_041122	BBMV Rep 1	BBMV Rep 1	(F104574)	FOCC009160-PA-CDS	FOCC009160-PA-CDS|Protein		5363_Foccidentalis_062819.fasta	43407.9	1	24	38	67	0.0007	0.453	364
5984_041122	BBMV Rep 1	BBMV Rep 1	(F104574)	FOCC013892-PA-CDS	FOCC013892-PA-CDS|Protein		5363_Foccidentalis_062819.fasta	67571.8	1	3	3	3	0	0.0987	608
5984_041122	BBMV Rep 1	BBMV Rep 1	(F104574)	FOCC005986-PA-CDS	FOCC005986-PA-CDS|Protein		5363_Foccidentalis_062819.fasta	########	1	18	19	23	0.0002	0.239	888
5984_041122	BBMV Rep 1	BBMV Rep 1	(F104574)	FOCC017841-PA-CDS	FOCC017841-PA-CDS|Protein		5363_Foccidentalis_062819.fasta	25920.1	0.999	2	2	2	0	0.146	240
5984_041122	BBMV Rep 1	BBMV Rep 1	(F104574)	FOCC001263-PA-CDS	FOCC001263-PA-CDS|Protein		5363_Foccidentalis_062819.fasta	28155.8	0.979	2	2	2	0	0.0779	244
5984_041122	BBMV Rep 1	BBMV Rep 1	(F104574)	FOCC012359-PA-CDS	FOCC012359-PA-CDS|Protein		5363_Foccidentalis_062819.fasta	25149.2	1	2	2	2	0	0.109	220
5984_041122	BBMV Rep 1	BBMV Rep 1	(F104574)	FOCC003207-PA-CDS	FOCC003207-PA-CDS|Protein		5363_Foccidentalis_062819.fasta	########	1	9	9	11	0.0001	0.0933	1243
5984_041122	BBMV Rep 1	BBMV Rep 1	(F104574)	FOCC013641-PA-CDS	FOCC013641-PA-CDS|Protein		5363_Foccidentalis_062819.fasta	31016.4	1	4	4	5	0.0001	0.224	272
5984_041122	BBMV Rep 1	BBMV Rep 1	(F104574)	FOCC014887-PA-CDS	FOCC014887-PA-CDS|Protein		5363_Foccidentalis_062819.fasta	45952.9	1	7	8	8	0.0001	0.236	407
5984_041122	BBMV Rep 1	BBMV Rep 1	(F104574)	FOCC001482-PA-CDS	FOCC001482-PA-CDS|Protein		5363_Foccidentalis_062819.fasta	76667.9	1	3	3	4	0	0.048	667
5984_041122	BBMV Rep 1	BBMV Rep 1	(F104574)	FOCC002663-PA-CDS	FOCC002663-PA-CDS|Protein		5363_Foccidentalis_062819.fasta	33619.4	0.754	1	1	1	0	0.0592	321
5984_041122	BBMV Rep 1	BBMV Rep 1	(F104574)	FOCC013759-PA-CDS	FOCC013759-PA-CDS|Protein		5363_Foccidentalis_062819.fasta	87870.9	1	2	2	2	0	0.0441	794
5984_041122	BBMV Rep 1	BBMV Rep 1	(F104574)	FOCC011093-PA-CDS	FOCC011093-PA-CDS|Protein		5363_Foccidentalis_062819.fasta	########	1	5	6	6	0.0001	0.0612	981
5984_041122	BBMV Rep 1	BBMV Rep 1	(F104574)	FOCC004607-PA-CDS	FOCC004607-PA-CDS|Protein		5363_Foccidentalis_062819.fasta	########	1	23	24	26	0.0003	0.142	1910
5984_041122	BBMV Rep 1	BBMV Rep 1	(F104574)	FOCC012515-PA-CDS	FOCC012515-PA-CDS|Protein		5363_Foccidentalis_062819.fasta	27794.5	1	2	2	2	0	0.154	247
5984_041122	BBMV Rep 1	BBMV Rep 1	(F104574)	FOCC006118-PA-CDS	FOCC006118-PA-CDS|Protein		5363_Foccidentalis_062819.fasta	29794.9	1	3	4	4	0	0.126	270
5984_041122	BBMV Rep 1	BBMV Rep 1	(F104574)	FOCC011868-PA-CDS	FOCC011868-PA-CDS|Protein		5363_Foccidentalis_062819.fasta	41859.8	1	2	2	2	0	0.115	364
5984_041122	BBMV Rep 1	BBMV Rep 1	(F104574)	FOCC006107-PA-CDS	FOCC006107-PA-CDS|Protein,FOCC006107-RB-CDS|Protein		5363_Foccidentalis_062819.fasta	77065.8	1	7	7	8	0.0001	0.113	680
5984_041122	BBMV Rep 1	BBMV Rep 1	(F104574)	FOCC005650-PA-CDS	FOCC005650-PA-CDS|Protein		5363_Foccidentalis_062819.fasta	93865.5	1	23	25	30	0.0003	0.316	825
5984_041122	BBMV Rep 1	BBMV Rep 1	(F104574)	FOCC016089-PA-CDS	FOCC016089-PA-CDS|Protein		5363_Foccidentalis_062819.fasta	17806.4	1	2	3	3	0	0.164	159
5984_041122	BBMV Rep 1	BBMV Rep 1	(F104574)	FOCC009487-PA-CDS	FOCC009487-PA-CDS|Protein		5363_Foccidentalis_062819.fasta	77406.5	1	2	2	2	0	0.0486	679
5984_041122	BBMV Rep 1	BBMV Rep 1	(F104574)	FOCC013508-PA-CDS	FOCC013508-PA-CDS|Protein		5363_Foccidentalis_062819.fasta	58205.3	1	4	4	4	0	0.141	540
5984_041122	BBMV Rep 1	BBMV Rep 1	(F104574)	FOCC005418-PA-CDS	FOCC005418-PA-CDS|Protein		5363_Foccidentalis_062819.fasta	74485.3	1	10	11	12	0.0001	0.149	657
5984_041122	BBMV Rep 1	BBMV Rep 1	(F104574)	FOCC012023-PA-CDS	FOCC012023-PA-CDS|Protein		5363_Foccidentalis_062819.fasta	18186	0.991	2	2	2	0	0.148	162
5984_041122	BBMV Rep 1	BBMV Rep 1	(F104574)	FOCC000991-PA-CDS	FOCC000991-PA-CDS|Protein		5363_Foccidentalis_062819.fasta	87769.2	1	3	3	4	0	0.0376	771
5984_041122	BBMV Rep 1	BBMV Rep 1	(F104574)	FOCC011306-PA-CDS	FOCC011306-PA-CDS|Protein		5363_Foccidentalis_062819.fasta	51498.4	0.96	2	2	2	0	0.0317	441
5984_041122	BBMV Rep 1	BBMV Rep 1	(F104574)	FOCC006949-PA-CDS	FOCC006949-PA-CDS|Protein		5363_Foccidentalis_062819.fasta	26561	1	21	33	62	0.0007	0.781	242
5984_041122	BBMV Rep 1	BBMV Rep 1	(F104574)	FOCC002808-PA-CDS	FOCC002808-PA-CDS|Protein		5363_Foccidentalis_062819.fasta	19985.2	1	9	12	12	0.0001	0.542	192
5984_041122	BBMV Rep 1	BBMV Rep 1	(F104574)	FOCC011313-PA-CDS	FOCC011313-PA-CDS|Protein		5363_Foccidentalis_062819.fasta	63243.8	1	12	13	13	0.0001	0.234	586
5984_041122	BBMV Rep 1	BBMV Rep 1	(F104574)	FOCC003155-PA-CDS	FOCC003155-PA-CDS|Protein		5363_Foccidentalis_062819.fasta	90136.9	1	5	5	5	0.0001	0.0884	792
5984_041122	BBMV Rep 1	BBMV Rep 1	(F104574)	FOCC003812-PA-CDS	FOCC003812-PA-CDS|Protein		5363_Foccidentalis_062819.fasta	97827.1	1	34	44	78	0.0008	0.414	881
5984_041122	BBMV Rep 1	BBMV Rep 1	(F104574)	FOCC007574-PA-CDS	FOCC007574-PA-CDS|Protein		5363_Foccidentalis_062819.fasta	########	0.955	2	2	2	0	0.0295	949
5984_041122	BBMV Rep 1	BBMV Rep 1	(F104574)	FOCC016661-PA-CDS	FOCC016661-PA-CDS|Protein		5363_Foccidentalis_062819.fasta	94696.6	1	2	2	3	0	0.0267	861
5984_041122	BBMV Rep 1	BBMV Rep 1	(F104574)	FOCC005987-PA-CDS	FOCC005987-PA-CDS|Protein		5363_Foccidentalis_062819.fasta	########	1	5	5	5	0.0001	0.0487	1192
5984_041122	BBMV Rep 1	BBMV Rep 1	(F104574)	FOCC004336-PA-CDS	FOCC004336-PA-CDS|Protein		5363_Foccidentalis_062819.fasta	21849.3	1	2	2	2	0	0.168	197
5984_041122	BBMV Rep 1	BBMV Rep 1	(F104574)	FOCC008098-PA-CDS	FOCC008098-PA-CDS|Protein		5363_Foccidentalis_062819.fasta	31387.2	1	3	3	3	0	0.193	275
5984_041122	BBMV Rep 1	BBMV Rep 1	(F104574)	FOCC000740-PA-CDS	FOCC000740-PA-CDS|Protein		5363_Foccidentalis_062819.fasta	25488.5	1	3	3	3	0	0.139	223
5984_041122	BBMV Rep 1	BBMV Rep 1	(F104574)	FOCC014770-PA-CDS	FOCC014770-PA-CDS|Protein		5363_Foccidentalis_062819.fasta	########	1	10	10	10	0.0001	0.121	1170
5984_041122	BBMV Rep 1	BBMV Rep 1	(F104574)	FOCC002445-PA-CDS	FOCC002445-PA-CDS|Protein		5363_Foccidentalis_062819.fasta	########	0.111	1	1	1	0	0.0107	1119
5984_041122	BBMV Rep 1	BBMV Rep 1	(F104574)	FOCC003070-PA-CDS	FOCC003070-PA-CDS|Protein		5363_Foccidentalis_062819.fasta	########	1	11	11	11	0.0001	0.0981	1519
5984_041122	BBMV Rep 1	BBMV Rep 1	(F104574)	FOCC004973-PA-CDS	FOCC004973-PA-CDS|Protein		5363_Foccidentalis_062819.fasta	83138.7	1	7	7	9	0.0001	0.0961	749
5984_041122	BBMV Rep 1	BBMV Rep 1	(F104574)	FOCC011751-PA-CDS	FOCC011751-PA-CDS|Protein		5363_Foccidentalis_062819.fasta	78441.4	1	8	8	9	0.0001	0.183	716
5984_041122	BBMV Rep 1	BBMV Rep 1	(F104574)	FOCC016528-PA-CDS	FOCC016528-PA-CDS|Protein		5363_Foccidentalis_062819.fasta	40554.7	1	4	6	6	0.0001	0.189	380
5984_041122	BBMV Rep 1	BBMV Rep 1	(F104574)	FOCC008200-PA-CDS	FOCC008200-PA-CDS|Protein		5363_Foccidentalis_062819.fasta	########	1	7	7	8	0.0001	0.0913	1139
5984_041122	BBMV Rep 1	BBMV Rep 1	(F104574)	FOCC003188-PA-CDS	FOCC003188-PA-CDS|Protein		5363_Foccidentalis_062819.fasta	57514.6	0.997	2	2	2	0	0.0813	492
5984_041122	BBMV Rep 1	BBMV Rep 1	(F104574)	FOCC015043-PA-CDS	FOCC015043-PA-CDS|Protein		5363_Foccidentalis_062819.fasta	17337.3	1	3	3	4	0	0.215	144
5984_041122	BBMV Rep 1	BBMV Rep 1	(F104574)	FOCC003541-PA-CDS	FOCC003541-PA-CDS|Protein		5363_Foccidentalis_062819.fasta	35399.6	1	28	34	49	0.0005	0.78	332
5984_041122	BBMV Rep 1	BBMV Rep 1	(F104574)	FOCC016390-PA-CDS	FOCC016390-PA-CDS|Protein		5363_Foccidentalis_062819.fasta	########	1	4	4	4	0	0.0447	1321
5984_041122	BBMV Rep 1	BBMV Rep 1	(F104574)	FOCC015761-PA-CDS	FOCC015761-PA-CDS|Protein		5363_Foccidentalis_062819.fasta	########	1	18	21	26	0.0003	0.182	1269
5984_041122	BBMV Rep 1	BBMV Rep 1	(F104574)	FOCC012089-PA-CDS	FOCC012089-PA-CDS|Protein		5363_Foccidentalis_062819.fasta	21010.3	1	5	5	11	0.0001	0.349	186
5984_041122	BBMV Rep 1	BBMV Rep 1	(F104574)	FOCC018030-PA-CDS	FOCC018030-PA-CDS|Protein		5363_Foccidentalis_062819.fasta	52077.6	1	21	25	27	0.0003	0.486	459
5984_041122	BBMV Rep 1	BBMV Rep 1	(F104574)	FOCC013675-PA-CDS	FOCC013675-PA-CDS|Protein		5363_Foccidentalis_062819.fasta	########	1	29	37	42	0.0005	0.336	1040
5984_041122	BBMV Rep 1	BBMV Rep 1	(F104574)	FOCC000992-PA-CDS	FOCC000992-PA-CDS|Protein		5363_Foccidentalis_062819.fasta	########	0.958	3	3	3	0	0.0303	1156
5984_041122	BBMV Rep 1	BBMV Rep 1	(F104574)	FOCC004118-PA-CDS	FOCC004118-PA-CDS|Protein		5363_Foccidentalis_062819.fasta	########	1	5	5	6	0.0001	0.0342	1577
5984_041122	BBMV Rep 1	BBMV Rep 1	(F104574)	FOCC002697-PA-CDS	FOCC002697-PA-CDS|Protein		5363_Foccidentalis_062819.fasta	########	1	3	3	3	0	0.0504	972
5984_041122	BBMV Rep 1	BBMV Rep 1	(F104574)	FOCC007409-PA-CDS	FOCC007409-PA-CDS|Protein		5363_Foccidentalis_062819.fasta	90164.3	1	7	7	7	0.0001	0.097	773
5984_041122	BBMV Rep 1	BBMV Rep 1	(F104574)	FOCC003878-PA-CDS	FOCC003878-PA-CDS|Protein		5363_Foccidentalis_062819.fasta	########	1	108	125	154	0.0017	0.55	2256
5984_041122	BBMV Rep 1	BBMV Rep 1	(F104574)	FOCC006952-PA-CDS	FOCC006952-PA-CDS|Protein		5363_Foccidentalis_062819.fasta	34097.5	1	5	5	6	0.0001	0.177	300
5984_041122	BBMV Rep 1	BBMV Rep 1	(F104574)	FOCC014886-PA-CDS	FOCC014886-PA-CDS|Protein		5363_Foccidentalis_062819.fasta	55546.5	1	6	6	7	0.0001	0.172	478
5984_041122	BBMV Rep 1	BBMV Rep 1	(F104574)	FOCC014605-PA-CDS	FOCC014605-PA-CDS|Protein		5363_Foccidentalis_062819.fasta	33054.9	0.733	1	1	1	0	0.0299	301
5984_041122	BBMV Rep 1	BBMV Rep 1	(F104574)	FOCC005684-PA-CDS	FOCC005684-PA-CDS|Protein		5363_Foccidentalis_062819.fasta	30109.9	1	26	40	82	0.0009	0.524	288
5984_041122	BBMV Rep 1	BBMV Rep 1	(F104574)	FOCC002446-PA-CDS	FOCC002446-PA-CDS|Protein		5363_Foccidentalis_062819.fasta	46968	0.999	2	2	2	0	0.0731	424
5984_041122	BBMV Rep 1	BBMV Rep 1	(F104574)	FOCC003793-PA-CDS	FOCC003793-PA-CDS|Protein		5363_Foccidentalis_062819.fasta	########	1	7	7	9	0.0001	0.0635	1307
5984_041122	BBMV Rep 1	BBMV Rep 1	(F104574)	FOCC002142-PA-CDS	FOCC002142-PA-CDS|Protein		5363_Foccidentalis_062819.fasta	46588.4	1	8	8	8	0.0001	0.246	423
5984_041122	BBMV Rep 1	BBMV Rep 1	(F104574)	FOCC014889-PA-CDS	FOCC014889-PA-CDS|Protein		5363_Foccidentalis_062819.fasta	30494.7	1	11	13	15	0.0002	0.403	300
5984_041122	BBMV Rep 1	BBMV Rep 1	(F104574)	FOCC007490-PA-CDS	FOCC007490-PA-CDS|Protein		5363_Foccidentalis_062819.fasta	########	1	4	5	5	0.0001	0.0437	1030
5984_041122	BBMV Rep 1	BBMV Rep 1	(F104574)	FOCC004974-PA-CDS	FOCC004974-PA-CDS|Protein		5363_Foccidentalis_062819.fasta	23766.2	1	3	4	6	0.0001	0.239	213
5984_041122	BBMV Rep 1	BBMV Rep 1	(F104574)	FOCC001079-PA-CDS	FOCC001079-PA-CDS|Protein		5363_Foccidentalis_062819.fasta	40749.7	1	6	6	6	0.0001	0.239	360
5984_041122	BBMV Rep 1	BBMV Rep 1	(F104574)	FOCC009029-PA-CDS	FOCC009029-PA-CDS|Protein		5363_Foccidentalis_062819.fasta	81497.2	1	3	3	3	0	0.0444	744
5984_041122	BBMV Rep 1	BBMV Rep 1	(F104574)	FOCC016529-PA-CDS	FOCC016529-PA-CDS|Protein		5363_Foccidentalis_062819.fasta	########	1	32	38	44	0.0005	0.315	1511
5984_041122	BBMV Rep 1	BBMV Rep 1	(F104574)	FOCC014520-PA-CDS	FOCC014520-PA-CDS|Protein		5363_Foccidentalis_062819.fasta	88845	1	23	24	26	0.0003	0.315	771
5984_041122	BBMV Rep 1	BBMV Rep 1	(F104574)	FOCC015044-PA-CDS	FOCC015044-PA-CDS|Protein		5363_Foccidentalis_062819.fasta	90963.3	1	9	10	10	0.0001	0.119	800
5984_041122	BBMV Rep 1	BBMV Rep 1	(F104574)	FOCC012087-PA-CDS	FOCC012087-PA-CDS|Protein		5363_Foccidentalis_062819.fasta	19286	0.999	2	2	2	0	0.114	175
5984_041122	BBMV Rep 1	BBMV Rep 1	(F104574)	FOCC007138-PA-CDS	FOCC007138-PA-CDS|Protein		5363_Foccidentalis_062819.fasta	########	1	5	5	5	0.0001	0.0655	1114
5984_041122	BBMV Rep 1	BBMV Rep 1	(F104574)	Keratin, type I cytoskeletal 9 OS=Homo sapiens GN=KRT9 PE=1 SV=3	K1C9_HUMAN		MasterMix_011320.fasta	62065.9	1	29	35	46	0.0005	0.555	623
5984_041122	BBMV Rep 1	BBMV Rep 1	(F104574)	FOCC004723-PA-CDS	FOCC004723-PA-CDS|Protein		5363_Foccidentalis_062819.fasta	21974.1	1	28	36	64	0.0007	0.68	194
5984_041122	BBMV Rep 1	BBMV Rep 1	(F104574)	FOCC013810-PA-CDS	FOCC013810-PA-CDS|Protein		5363_Foccidentalis_062819.fasta	86477.7	0.998	2	2	2	0	0.0304	756
5984_041122	BBMV Rep 1	BBMV Rep 1	(F104574)	FOCC006176-PA-CDS	FOCC006176-PA-CDS|Protein		5363_Foccidentalis_062819.fasta	16193.9	0.999	2	2	2	0	0.211	147
5984_041122	BBMV Rep 1	BBMV Rep 1	(F104574)	FOCC006833-PA-CDS	FOCC006833-PA-CDS|Protein		5363_Foccidentalis_062819.fasta	36101.1	1	6	6	7	0.0001	0.182	341
5984_041122	BBMV Rep 1	BBMV Rep 1	(F104574)	FOCC009601-PA-CDS	FOCC009601-PA-CDS|Protein		5363_Foccidentalis_062819.fasta	94135.6	1	3	3	3	0	0.0599	852
5984_041122	BBMV Rep 1	BBMV Rep 1	(F104574)	FOCC007357-PA-CDS	FOCC007357-PA-CDS|Protein		5363_Foccidentalis_062819.fasta	29147.5	1	4	4	5	0.0001	0.28	264
5984_041122	BBMV Rep 1	BBMV Rep 1	(F104574)	FOCC015681-PA-CDS	FOCC015681-PA-CDS|Protein		5363_Foccidentalis_062819.fasta	11965.9	0.996	2	2	2	0	0.192	104
5984_041122	BBMV Rep 1	BBMV Rep 1	(F104574)	FOCC013206-PA-CDS	FOCC013206-PA-CDS|Protein		5363_Foccidentalis_062819.fasta	31761.1	0.953	1	1	1	0	0.0671	283
5984_041122	BBMV Rep 1	BBMV Rep 1	(F104574)	FOCC004568-PA-CDS	FOCC004568-PA-CDS|Protein		5363_Foccidentalis_062819.fasta	25629.3	1	4	5	7	0.0001	0.229	223
5984_041122	BBMV Rep 1	BBMV Rep 1	(F104574)	FOCC000523-PA-CDS	FOCC000523-PA-CDS|Protein		5363_Foccidentalis_062819.fasta	21543.2	1	23	37	87	0.0009	0.793	188
5984_041122	BBMV Rep 1	BBMV Rep 1	(F104574)	FOCC013390-PA-CDS	FOCC013390-PA-CDS|Protein		5363_Foccidentalis_062819.fasta	26112.1	1	3	3	3	0	0.181	232
5984_041122	BBMV Rep 1	BBMV Rep 1	(F104574)	FOCC001047-PA-CDS	FOCC001047-PA-CDS|Protein		5363_Foccidentalis_062819.fasta	41735.7	1	15	16	25	0.0003	0.437	364
5984_041122	BBMV Rep 1	BBMV Rep 1	(F104574)	FOCC002484-PA-CDS	FOCC002484-PA-CDS|Protein		5363_Foccidentalis_062819.fasta	28770.3	1	9	10	11	0.0001	0.294	255
5984_041122	BBMV Rep 1	BBMV Rep 1	(F104574)	FOCC007106-PA-CDS	FOCC007106-PA-CDS|Protein		5363_Foccidentalis_062819.fasta	55614.7	1	7	7	8	0.0001	0.165	480
5984_041122	BBMV Rep 1	BBMV Rep 1	(F104574)	FOCC007994-PA-CDS	FOCC007994-PA-CDS|Protein		5363_Foccidentalis_062819.fasta	51146.1	1	3	3	4	0	0.0837	442
5984_041122	BBMV Rep 1	BBMV Rep 1	(F104574)	FOCC001988-PA-CDS	FOCC001988-PA-CDS|Protein		5363_Foccidentalis_062819.fasta	25354	1	2	2	3	0	0.168	220
5984_041122	BBMV Rep 1	BBMV Rep 1	(F104574)	Beta-casein OS=Bos taurus GN=CSN2 PE=1 SV=2	CASB_BOVIN		MasterMix_011320.fasta	25107.2	0.453	2	2	2	0	0.0625	224
5984_041122	BBMV Rep 1	BBMV Rep 1	(F104574)	FOCC002447-PA-CDS	FOCC002447-PA-CDS|Protein		5363_Foccidentalis_062819.fasta	35013	1	2	2	3	0	0.127	308
5984_041122	BBMV Rep 1	BBMV Rep 1	(F104574)	FOCC014302-PA-CDS	FOCC014302-PA-CDS|Protein		5363_Foccidentalis_062819.fasta	47206.2	0.497	1	1	1	0	0.037	405
5984_041122	BBMV Rep 1	BBMV Rep 1	(F104574)	FOCC011952-PA-CDS	FOCC011952-PA-CDS|Protein		5363_Foccidentalis_062819.fasta	19391.7	1	8	10	14	0.0002	0.571	182
5984_041122	BBMV Rep 1	BBMV Rep 1	(F104574)	FOCC006562-PA-CDS	FOCC006562-PA-CDS|Protein		5363_Foccidentalis_062819.fasta	58448.1	1	6	6	6	0.0001	0.139	519
5984_041122	BBMV Rep 1	BBMV Rep 1	(F104574)	FOCC012876-PA-CDS	FOCC012876-PA-CDS|Protein		5363_Foccidentalis_062819.fasta	44252.9	0.973	2	2	2	0	0.0836	383
5984_041122	BBMV Rep 1	BBMV Rep 1	(F104574)	FOCC008672-PA-CDS	FOCC008672-PA-CDS|Protein		5363_Foccidentalis_062819.fasta	########	1	25	25	26	0.0003	0.167	1861
5984_041122	BBMV Rep 1	BBMV Rep 1	(F104574)	FOCC007021-PA-CDS	FOCC007021-PA-CDS|Protein		5363_Foccidentalis_062819.fasta	16348.3	1	9	9	11	0.0001	0.569	144
5984_041122	BBMV Rep 1	BBMV Rep 1	(F104574)	FOCC003490-PA-CDS	FOCC003490-PA-CDS|Protein		5363_Foccidentalis_062819.fasta	15910.6	1	4	4	29	0.0003	0.264	140
5984_041122	BBMV Rep 1	BBMV Rep 1	(F104574)	FOCC010824-PA-CDS	FOCC010824-PA-CDS|Protein		5363_Foccidentalis_062819.fasta	95625.4	1	8	8	9	0.0001	0.102	837
5984_041122	BBMV Rep 1	BBMV Rep 1	(F104574)	FOCC002918-PA-CDS	FOCC002918-PA-CDS|Protein		5363_Foccidentalis_062819.fasta	48671.5	1	5	5	5	0.0001	0.141	446
5984_041122	BBMV Rep 1	BBMV Rep 1	(F104574)	FOCC004058-PA-CDS-DECOY	FOCC004058-PA-CDS-DECOY			0	0.956	2	2	2	0	0
5984_041122	BBMV Rep 1	BBMV Rep 1	(F104574)	FOCC001433-PA-CDS	FOCC001433-PA-CDS|Protein		5363_Foccidentalis_062819.fasta	29437.1	1	5	5	5	0.0001	0.314	274
5984_041122	BBMV Rep 1	BBMV Rep 1	(F104574)	FOCC016948-PA-CDS	FOCC016948-PA-CDS|Protein		5363_Foccidentalis_062819.fasta	44590.8	1	4	4	4	0	0.17	406
5984_041122	BBMV Rep 1	BBMV Rep 1	(F104574)	FOCC017877-PA-CDS	FOCC017877-PA-CDS|Protein		5363_Foccidentalis_062819.fasta	########	1	145	201	338	0.0036	0.671	2429
5984_041122	BBMV Rep 1	BBMV Rep 1	(F104574)	FOCC012630-PA-CDS	FOCC012630-PA-CDS|Protein		5363_Foccidentalis_062819.fasta	91012.7	0.992	2	2	2	0	0.0276	798
5984_041122	BBMV Rep 1	BBMV Rep 1	(F104574)	FOCC009014-PA-CDS	FOCC009014-PA-CDS|Protein		5363_Foccidentalis_062819.fasta	49012.2	1	9	13	14	0.0002	0.499	439
5984_041122	BBMV Rep 1	BBMV Rep 1	(F104574)	FOCC015498-PA-CDS	FOCC015498-PA-CDS|Protein		5363_Foccidentalis_062819.fasta	16489.1	0.935	2	2	2	0	0.122	147
5984_041122	BBMV Rep 1	BBMV Rep 1	(F104574)	FOCC008486-PA-CDS	FOCC008486-PA-CDS|Protein		5363_Foccidentalis_062819.fasta	36675.3	1	2	2	2	0	0.539	321
5984_041122	BBMV Rep 1	BBMV Rep 1	(F104574)	FOCC008421-PA-CDS	FOCC008421-PA-CDS|Protein		5363_Foccidentalis_062819.fasta	29180.1	0.272	1	1	1	0	0.0536	261
5984_041122	BBMV Rep 1	BBMV Rep 1	(F104574)	FOCC004611-PA-CDS	FOCC004611-PA-CDS|Protein		5363_Foccidentalis_062819.fasta	########	1	4	4	4	0	0.0138	3105
5984_041122	BBMV Rep 1	BBMV Rep 1	(F104574)	FOCC014335-PA-CDS	FOCC014335-PA-CDS|Protein		5363_Foccidentalis_062819.fasta	83000.4	1	2	2	2	0	0.0339	766
5984_041122	BBMV Rep 1	BBMV Rep 1	(F104574)	FOCC009602-PA-CDS	FOCC009602-PA-CDS|Protein		5363_Foccidentalis_062819.fasta	38699.9	0.97	2	2	2	0	0.0798	351
5984_041122	BBMV Rep 1	BBMV Rep 1	(F104574)	FOCC011097-PA-CDS-DECOY	FOCC011097-PA-CDS-DECOY			0	0.996	2	2	3	0	0
5984_041122	BBMV Rep 1	BBMV Rep 1	(F104574)	FOCC002176-PA-CDS	FOCC002176-PA-CDS|Protein		5363_Foccidentalis_062819.fasta	########	1	9	9	9	0.0001	0.119	961
5984_041122	BBMV Rep 1	BBMV Rep 1	(F104574)	FOCC002833-PA-CDS	FOCC002833-PA-CDS|Protein		5363_Foccidentalis_062819.fasta	########	1	3	3	3	0	0.0291	1202
5984_041122	BBMV Rep 1	BBMV Rep 1	(F104574)	FOCC011263-PA-CDS	FOCC011263-PA-CDS|Protein		5363_Foccidentalis_062819.fasta	########	1	7	7	7	0.0001	0.0971	958
5984_041122	BBMV Rep 1	BBMV Rep 1	(F104574)	FOCC006366-PA-CDS	FOCC006366-PA-CDS|Protein		5363_Foccidentalis_062819.fasta	33363.4	1	26	33	57	0.0006	0.486	292
5984_041122	BBMV Rep 1	BBMV Rep 1	(F104574)	FOCC000524-PA-CDS	FOCC000524-PA-CDS|Protein		5363_Foccidentalis_062819.fasta	64165.6	1	3	3	4	0	0.0895	581
5984_041122	BBMV Rep 1	BBMV Rep 1	(F104574)	FOCC007054-PA-CDS	FOCC007054-PA-CDS|Protein		5363_Foccidentalis_062819.fasta	70982.1	1	47	66	111	0.0012	0.696	652
5984_041122	BBMV Rep 1	BBMV Rep 1	(F104574)	FOCC001705-PA-CDS	FOCC001705-PA-CDS|Protein		5363_Foccidentalis_062819.fasta	67820.8	1	41	53	91	0.001	0.725	612
5984_041122	BBMV Rep 1	BBMV Rep 1	(F104574)	FOCC013625-PA-CDS	FOCC013625-PA-CDS|Protein		5363_Foccidentalis_062819.fasta	29480.5	1	15	20	26	0.0003	0.485	266
5984_041122	BBMV Rep 1	BBMV Rep 1	(F104574)	FOCC006433-PA-CDS	FOCC006433-PA-CDS|Protein		5363_Foccidentalis_062819.fasta	52845.8	1	36	48	67	0.0007	0.619	478
5984_041122	BBMV Rep 1	BBMV Rep 1	(F104574)	FOCC002102-PA-CDS	FOCC002102-PA-CDS|Protein		5363_Foccidentalis_062819.fasta	23945	1	6	8	8	0.0001	0.377	204
5984_041122	BBMV Rep 1	BBMV Rep 1	(F104574)	FOCC007691-PA-CDS	FOCC007691-PA-CDS|Protein		5363_Foccidentalis_062819.fasta	16022.3	1	3	5	6	0.0001	0.336	143
5984_041122	BBMV Rep 1	BBMV Rep 1	(F104574)	FOCC000034-PA-CDS	FOCC000034-PA-CDS|Protein		5363_Foccidentalis_062819.fasta	########	1	5	5	7	0.0001	0.0732	942
5984_041122	BBMV Rep 1	BBMV Rep 1	(F104574)	FOCC010772-PA-CDS	FOCC010772-PA-CDS|Protein		5363_Foccidentalis_062819.fasta	18636.3	1	13	17	53	0.0006	0.55	169
5984_041122	BBMV Rep 1	BBMV Rep 1	(F104574)	FOCC005382-PA-CDS	FOCC005382-PA-CDS|Protein		5363_Foccidentalis_062819.fasta	21457.5	1	19	27	40	0.0004	0.571	191
5984_041122	BBMV Rep 1	BBMV Rep 1	(F104574)	FOCC011231-PA-CDS	FOCC011231-PA-CDS|Protein		5363_Foccidentalis_062819.fasta	########	0.953	1	1	1	0	0.0108	1392
5984_041122	BBMV Rep 1	BBMV Rep 1	(F104574)	FOCC003325-PA-CDS	FOCC003325-PA-CDS|Protein		5363_Foccidentalis_062819.fasta	58964.9	1	21	24	27	0.0003	0.432	530
5984_041122	BBMV Rep 1	BBMV Rep 1	(F104574)	FOCC001858-PA-CDS	FOCC001858-PA-CDS|Protein		5363_Foccidentalis_062819.fasta	83810.8	1	49	63	84	0.0009	0.603	725
5984_041122	BBMV Rep 1	BBMV Rep 1	(F104574)	FOCC000835-PA-CDS	FOCC000835-PA-CDS|Protein		5363_Foccidentalis_062819.fasta	########	0.998	2	2	2	0	0.0202	1334
5984_041122	BBMV Rep 1	BBMV Rep 1	(F104574)	FOCC003491-PA-CDS	FOCC003491-PA-CDS|Protein		5363_Foccidentalis_062819.fasta	66901.3	1	10	10	10	0.0001	0.263	605
5984_041122	BBMV Rep 1	BBMV Rep 1	(F104574)	FOCC010825-PA-CDS	FOCC010825-PA-CDS|Protein		5363_Foccidentalis_062819.fasta	32657.3	1	7	8	9	0.0001	0.253	288
5984_041122	BBMV Rep 1	BBMV Rep 1	(F104574)	FOCC008925-PA-CDS	FOCC008925-PA-CDS|Protein		5363_Foccidentalis_062819.fasta	17227	1	2	5	5	0.0001	0.443	149
5984_041122	BBMV Rep 1	BBMV Rep 1	(F104574)	FOCC011349-PA-CDS	FOCC011349-PA-CDS|Protein		5363_Foccidentalis_062819.fasta	27735.6	1	6	8	10	0.0001	0.244	238
5984_041122	BBMV Rep 1	BBMV Rep 1	(F104574)	FOCC003021-PA-CDS	FOCC003021-PA-CDS|Protein		5363_Foccidentalis_062819.fasta	68136	1	3	3	3	0	0.0616	617
5984_041122	BBMV Rep 1	BBMV Rep 1	(F104574)	FOCC007440-PA-CDS	FOCC007440-PA-CDS|Protein		5363_Foccidentalis_062819.fasta	39968.3	0.953	1	1	1	0	0.0475	358
5984_041122	BBMV Rep 1	BBMV Rep 1	(F104574)	FOCC006312-PA-CDS	FOCC006312-PA-CDS|Protein		5363_Foccidentalis_062819.fasta	########	1	5	5	7	0.0001	0.0506	1442
5984_041122	BBMV Rep 1	BBMV Rep 1	(F104574)	FOCC008620-PA-CDS	FOCC008620-PA-CDS|Protein		5363_Foccidentalis_062819.fasta	78307.9	1	17	17	20	0.0002	0.352	708
5984_041122	BBMV Rep 1	BBMV Rep 1	(F104574)	FOCC008487-PA-CDS	FOCC008487-PA-CDS|Protein		5363_Foccidentalis_062819.fasta	62933.7	1	4	4	4	0	0.0898	557
5984_041122	BBMV Rep 1	BBMV Rep 1	(F104574)	FOCC013155-PA-CDS	FOCC013155-PA-CDS|Protein		5363_Foccidentalis_062819.fasta	25967.4	1	3	4	6	0.0001	0.251	227
5984_041122	BBMV Rep 1	BBMV Rep 1	(F104574)	FOCC008492-PA-CDS	FOCC008492-PA-CDS|Protein		5363_Foccidentalis_062819.fasta	84222.3	0.998	3	3	4	0	0.0655	748
5984_041122	BBMV Rep 1	BBMV Rep 1	(F104574)	FOCC017574-PA-CDS	FOCC017574-PA-CDS|Protein		5363_Foccidentalis_062819.fasta	64481.7	1	3	3	4	0	0.103	592
5984_041122	BBMV Rep 1	BBMV Rep 1	(F104574)	FOCC000472-PA-CDS	FOCC000472-PA-CDS|Protein		5363_Foccidentalis_062819.fasta	########	1	11	11	11	0.0001	0.0794	1561
5984_041122	BBMV Rep 1	BBMV Rep 1	(F104574)	FOCC013799-PA-CDS	FOCC013799-PA-CDS|Protein		5363_Foccidentalis_062819.fasta	15561	1	2	2	2	0	0.152	138
5984_041122	BBMV Rep 1	BBMV Rep 1	(F104574)	FOCC001653-PA-CDS	FOCC001653-PA-CDS|Protein		5363_Foccidentalis_062819.fasta	90426	1	6	6	6	0.0001	0.0802	798
5984_041122	BBMV Rep 1	BBMV Rep 1	(F104574)	FOCC004421-PA-CDS	FOCC004421-PA-CDS|Protein		5363_Foccidentalis_062819.fasta	43696.7	1	4	4	6	0.0001	0.146	390
5984_041122	BBMV Rep 1	BBMV Rep 1	(F104574)	FOCC000890-PA-CDS	FOCC000890-PA-CDS|Protein		5363_Foccidentalis_062819.fasta	72156	1	4	4	5	0.0001	0.0701	685
5984_041122	BBMV Rep 1	BBMV Rep 1	(F104574)	FOCC011986-PA-CDS	FOCC011986-PA-CDS|Protein		5363_Foccidentalis_062819.fasta	########	1	9	10	10	0.0001	0.0902	1087
5984_041122	BBMV Rep 1	BBMV Rep 1	(F104574)	FOCC009364-PA-CDS	FOCC009364-PA-CDS|Protein		5363_Foccidentalis_062819.fasta	########	1	23	24	25	0.0003	0.256	1209
5984_041122	BBMV Rep 1	BBMV Rep 1	(F104574)	FOCC009548-PA-CDS	FOCC009548-PA-CDS|Protein		5363_Foccidentalis_062819.fasta	52081.8	1	4	4	4	0	0.12	465
5984_041122	BBMV Rep 1	BBMV Rep 1	(F104574)	FOCC000286-PA-CDS	FOCC000286-PA-CDS|Protein		5363_Foccidentalis_062819.fasta	########	1	3	3	3	0	0.025	1917
5984_041122	BBMV Rep 1	BBMV Rep 1	(F104574)	FOCC007502-PA-CDS	FOCC007502-PA-CDS|Protein		5363_Foccidentalis_062819.fasta	########	1	20	20	20	0.0002	0.264	1101
5984_041122	BBMV Rep 1	BBMV Rep 1	(F104574)	FOCC006938-PA-CDS	FOCC006938-PA-CDS|Protein		5363_Foccidentalis_062819.fasta	62349.9	0.953	1	2	2	0	0.0223	583
5984_041122	BBMV Rep 1	BBMV Rep 1	(F104574)	FOCC003577-PA-CDS	FOCC003577-PA-CDS|Protein		5363_Foccidentalis_062819.fasta	27965	1	6	6	7	0.0001	0.241	241
5984_041122	BBMV Rep 1	BBMV Rep 1	(F104574)	FOCC009113-PA-CDS	FOCC009113-PA-CDS|Protein		5363_Foccidentalis_062819.fasta	22591.3	1	3	3	3	0	0.153	202
5984_041122	BBMV Rep 1	BBMV Rep 1	(F104574)	FOCC005217-PA-CDS	FOCC005217-PA-CDS|Protein		5363_Foccidentalis_062819.fasta	83197.7	1	35	39	49	0.0005	0.495	758
5984_041122	BBMV Rep 1	BBMV Rep 1	(F104574)	FOCC008873-PA-CDS	FOCC008873-PA-CDS|Protein		5363_Foccidentalis_062819.fasta	55447.8	1	18	23	27	0.0003	0.376	497
5984_041122	BBMV Rep 1	BBMV Rep 1	(F104574)	FOCC013541-PA-CDS	FOCC013541-PA-CDS|Protein		5363_Foccidentalis_062819.fasta	########	1	16	17	21	0.0002	0.219	924
5984_041122	BBMV Rep 1	BBMV Rep 1	(F104574)	FOCC005383-PA-CDS	FOCC005383-PA-CDS|Protein		5363_Foccidentalis_062819.fasta	31590.6	1	5	6	6	0.0001	0.28	279
5984_041122	BBMV Rep 1	BBMV Rep 1	(F104574)	FOCC011297-PA-CDS	FOCC011297-PA-CDS|Protein		5363_Foccidentalis_062819.fasta	68705.4	1	33	41	53	0.0006	0.579	608
5984_041122	BBMV Rep 1	BBMV Rep 1	(F104574)	FOCC000924-PA-CDS	FOCC000924-PA-CDS|Protein		5363_Foccidentalis_062819.fasta	98655.7	1	9	9	14	0.0002	0.123	892
5984_041122	BBMV Rep 1	BBMV Rep 1	(F104574)	FOCC002145-PA-CDS	FOCC002145-PA-CDS|Protein		5363_Foccidentalis_062819.fasta	81043.3	0.998	2	2	3	0	0.0384	730
5984_041122	BBMV Rep 1	BBMV Rep 1	(F104574)	FOCC014065-PA-CDS	FOCC014065-PA-CDS|Protein		5363_Foccidentalis_062819.fasta	70404.8	0.953	1	1	1	0	0.0189	634
5984_041122	BBMV Rep 1	BBMV Rep 1	(F104574)	FOCC002633-PA-CDS	FOCC002633-PA-CDS|Protein		5363_Foccidentalis_062819.fasta	17162.3	1	6	6	6	0.0001	0.579	152
5984_041122	BBMV Rep 1	BBMV Rep 1	(F104574)	FOCC007088-PA-CDS	FOCC007088-PA-CDS|Protein		5363_Foccidentalis_062819.fasta	########	0.958	2	2	2	0	0.0161	1306
5984_041122	BBMV Rep 1	BBMV Rep 1	(F104574)	FOCC003492-PA-CDS	FOCC003492-PA-CDS|Protein		5363_Foccidentalis_062819.fasta	52620.6	0.977	2	2	2	0	0.0546	476
5984_041122	BBMV Rep 1	BBMV Rep 1	(F104574)	FOCC000976-PA-CDS	FOCC000976-PA-CDS|Protein		5363_Foccidentalis_062819.fasta	########	1	16	18	19	0.0002	0.0851	2314
5984_041122	BBMV Rep 1	BBMV Rep 1	(F104574)	FOCC000254-PA-CDS	FOCC000254-PA-CDS|Protein		5363_Foccidentalis_062819.fasta	56217	1	3	3	3	0	0.048	500
5984_041122	BBMV Rep 1	BBMV Rep 1	(F104574)	FOCC007441-PA-CDS	FOCC007441-PA-CDS|Protein		5363_Foccidentalis_062819.fasta	43246.6	1	2	2	2	0	0.0777	386
5984_041122	BBMV Rep 1	BBMV Rep 1	(F104574)	FOCC013760-PA-CDS	FOCC013760-PA-CDS|Protein		5363_Foccidentalis_062819.fasta	48679.8	1	16	17	19	0.0002	0.442	419
5984_041122	BBMV Rep 1	BBMV Rep 1	(F104574)	FOCC001435-PA-CDS	FOCC001435-PA-CDS|Protein		5363_Foccidentalis_062819.fasta	29747.6	0.992	2	2	2	0	0.0858	268
5984_041122	BBMV Rep 1	BBMV Rep 1	(F104574)	FOCC005854-PA-CDS	FOCC005854-PA-CDS|Protein		5363_Foccidentalis_062819.fasta	90524.9	1	16	20	26	0.0003	0.18	833
5984_041122	BBMV Rep 1	BBMV Rep 1	(F104574)	FOCC004406-PA-CDS	FOCC004406-PA-CDS|Protein		5363_Foccidentalis_062819.fasta	81214.9	1	10	10	10	0.0001	0.155	731
5984_041122	BBMV Rep 1	BBMV Rep 1	(F104574)	FOCC006313-PA-CDS	FOCC006313-PA-CDS|Protein		5363_Foccidentalis_062819.fasta	33719.9	1	2	3	4	0	0.106	303
5984_041122	BBMV Rep 1	BBMV Rep 1	(F104574)	FOCC005550-PA-CDS	FOCC005550-PA-CDS|Protein		5363_Foccidentalis_062819.fasta	30066.6	1	7	7	10	0.0001	0.258	271
5984_041122	BBMV Rep 1	BBMV Rep 1	(F104574)	FOCC008488-PA-CDS	FOCC008488-PA-CDS|Protein		5363_Foccidentalis_062819.fasta	49601.7	1	7	8	8	0.0001	0.273	444
5984_041122	BBMV Rep 1	BBMV Rep 1	(F104574)	FOCC005907-PA-CDS	FOCC005907-PA-CDS|Protein		5363_Foccidentalis_062819.fasta	########	1	8	8	9	0.0001	0.0655	1892
5984_041122	BBMV Rep 1	BBMV Rep 1	(F104574)	FOCC011987-PA-CDS	FOCC011987-PA-CDS|Protein		5363_Foccidentalis_062819.fasta	46474	1	25	30	47	0.0005	0.47	411
5984_041122	BBMV Rep 1	BBMV Rep 1	(F104574)	FOCC006597-PA-CDS	FOCC006597-PA-CDS|Protein		5363_Foccidentalis_062819.fasta	66848.6	1	5	5	6	0.0001	0.0924	617
5984_041122	BBMV Rep 1	BBMV Rep 1	(F104574)	FOCC007778-PA-CDS	FOCC007778-PA-CDS|Protein		5363_Foccidentalis_062819.fasta	########	0.968	3	3	3	0	0.0095	2635
5984_041122	BBMV Rep 1	BBMV Rep 1	(F104574)	FOCC006293-PA-CDS	FOCC006293-PA-CDS|Protein		5363_Foccidentalis_062819.fasta	98550.8	1	2	2	2	0	0.0196	867
5984_041122	BBMV Rep 1	BBMV Rep 1	(F104574)	FOCC000287-PA-CDS	FOCC000287-PA-CDS|Protein		5363_Foccidentalis_062819.fasta	########	1	5	5	9	0.0001	0.038	2050
5984_041122	BBMV Rep 1	BBMV Rep 1	(F104574)	FOCC017324-PA-CDS	FOCC017324-PA-CDS|Protein		5363_Foccidentalis_062819.fasta	90857.8	0.997	3	3	3	0	0.0451	842
5984_041122	BBMV Rep 1	BBMV Rep 1	(F104574)	FOCC002649-PA-CDS	FOCC002649-PA-CDS|Protein		5363_Foccidentalis_062819.fasta	50182.2	1	24	30	48	0.0005	0.534	444
5984_041122	BBMV Rep 1	BBMV Rep 1	(F104574)	FOCC012573-PA-CDS	FOCC012573-PA-CDS|Protein		5363_Foccidentalis_062819.fasta	63963.9	1	29	37	49	0.0005	0.5	546
5984_041122	BBMV Rep 1	BBMV Rep 1	(F104574)	FOCC003578-PA-CDS	FOCC003578-PA-CDS|Protein		5363_Foccidentalis_062819.fasta	11776.6	1	10	11	16	0.0002	0.99	102
5984_041122	BBMV Rep 1	BBMV Rep 1	(F104574)	FOCC017020-PA-CDS	FOCC017020-PA-CDS|Protein		5363_Foccidentalis_062819.fasta	43573.6	1	4	4	4	0	0.103	379
5984_041122	BBMV Rep 1	BBMV Rep 1	(F104574)	FOCC007997-PA-CDS	FOCC007997-PA-CDS|Protein		5363_Foccidentalis_062819.fasta	########	1	10	10	12	0.0001	0.0443	2463
5984_041122	BBMV Rep 1	BBMV Rep 1	(F104574)	FOCC001821-PA-CDS	FOCC001821-PA-CDS|Protein		5363_Foccidentalis_062819.fasta	########	1	4	4	6	0.0001	0.0449	1291
5984_041122	BBMV Rep 1	BBMV Rep 1	(F104574)	FOCC003108-PA-CDS	FOCC003108-PA-CDS|Protein		5363_Foccidentalis_062819.fasta	47606.7	1	3	3	3	0	0.0706	425
5984_041122	BBMV Rep 1	BBMV Rep 1	(F104574)	FOCC001687-PA-CDS	FOCC001687-PA-CDS|Protein		5363_Foccidentalis_062819.fasta	########	0.953	1	1	1	0	0.0074	2023
5984_041122	BBMV Rep 1	BBMV Rep 1	(F104574)	FOCC011298-PA-CDS	FOCC011298-PA-CDS|Protein		5363_Foccidentalis_062819.fasta	37575	1	25	28	38	0.0004	0.649	333
5984_041122	BBMV Rep 1	BBMV Rep 1	(F104574)	FOCC004151-PA-CDS	FOCC004151-PA-CDS|Protein		5363_Foccidentalis_062819.fasta	########	1	22	24	32	0.0003	0.24	1285
5984_041122	BBMV Rep 1	BBMV Rep 1	(F104574)	FOCC003327-PA-CDS	FOCC003327-PA-CDS|Protein		5363_Foccidentalis_062819.fasta	89108.6	1	6	6	7	0.0001	0.0887	800
5984_041122	BBMV Rep 1	BBMV Rep 1	(F104574)	FOCC008570-PA-CDS	FOCC008570-PA-CDS|Protein		5363_Foccidentalis_062819.fasta	88203.9	1	58	73	93	0.001	0.673	781
5984_041122	BBMV Rep 1	BBMV Rep 1	(F104574)	FOCC008927-PA-CDS	FOCC008927-PA-CDS|Protein		5363_Foccidentalis_062819.fasta	81085.1	0.958	2	2	2	0	0.0446	695
5984_041122	BBMV Rep 1	BBMV Rep 1	(F104574)	FOCC004674-PA-CDS	FOCC004674-PA-CDS|Protein		5363_Foccidentalis_062819.fasta	28010.9	0.953	1	1	1	0	0.0549	237
5984_041122	BBMV Rep 1	BBMV Rep 1	(F104574)	FOCC003023-PA-CDS	FOCC003023-PA-CDS|Protein		5363_Foccidentalis_062819.fasta	########	1	41	44	52	0.0006	0.445	1080
5984_041122	BBMV Rep 1	BBMV Rep 1	(F104574)	FOCC007442-PA-CDS	FOCC007442-PA-CDS|Protein		5363_Foccidentalis_062819.fasta	37754.5	1	4	5	7	0.0001	0.207	338
5984_041122	BBMV Rep 1	BBMV Rep 1	(F104574)	FOCC001436-PA-CDS	FOCC001436-PA-CDS|Protein		5363_Foccidentalis_062819.fasta	66950.2	1	13	15	19	0.0002	0.28	610
5984_041122	BBMV Rep 1	BBMV Rep 1	(F104574)	FOCC005198-PA-CDS	FOCC005198-PA-CDS|Protein		5363_Foccidentalis_062819.fasta	20986.2	1	8	9	10	0.0001	0.353	190
5984_041122	BBMV Rep 1	BBMV Rep 1	(F104574)	FOCC011704-PA-CDS	FOCC011704-PA-CDS|Protein		5363_Foccidentalis_062819.fasta	########	1	3	3	4	0	0.0598	1053
5984_041122	BBMV Rep 1	BBMV Rep 1	(F104574)	FOCC002209-PA-CDS	FOCC002209-PA-CDS|Protein		5363_Foccidentalis_062819.fasta	11051.2	1	3	3	5	0.0001	0.561	98
5984_041122	BBMV Rep 1	BBMV Rep 1	(F104574)	FOCC002783-PA-CDS	FOCC002783-PA-CDS|Protein		5363_Foccidentalis_062819.fasta	39515.7	1	15	21	29	0.0003	0.529	363
5984_041122	BBMV Rep 1	BBMV Rep 1	(F104574)	FOCC005551-PA-CDS	FOCC005551-PA-CDS|Protein		5363_Foccidentalis_062819.fasta	########	1	69	75	90	0.001	0.32	2392
5984_041122	BBMV Rep 1	BBMV Rep 1	(F104574)	FOCC011870-PA-CDS	FOCC011870-PA-CDS|Protein		5363_Foccidentalis_062819.fasta	29898.1	1	41	60	127	0.0014	0.788	264
5984_041122	BBMV Rep 1	BBMV Rep 1	(F104574)	FOCC016647-PA-CDS	FOCC016647-PA-CDS|Protein		5363_Foccidentalis_062819.fasta	########	1	5	5	5	0.0001	0.0715	951
5984_041122	BBMV Rep 1	BBMV Rep 1	(F104574)	FOCC003964-PA-CDS	FOCC003964-PA-CDS|Protein		5363_Foccidentalis_062819.fasta	########	1	4	4	4	0	0.0373	1553
5984_041122	BBMV Rep 1	BBMV Rep 1	(F104574)	FOCC002313-PA-CDS	FOCC002313-PA-CDS|Protein		5363_Foccidentalis_062819.fasta	57784.1	1	4	6	6	0.0001	0.163	516
5984_041122	BBMV Rep 1	BBMV Rep 1	(F104574)	FOCC006075-PA-CDS	FOCC006075-PA-CDS|Protein		5363_Foccidentalis_062819.fasta	78896.5	1	3	3	3	0	0.0748	695
5984_041122	BBMV Rep 1	BBMV Rep 1	(F104574)	FOCC006010-PA-CDS	FOCC006010-PA-CDS|Protein		5363_Foccidentalis_062819.fasta	35242.8	1	7	7	8	0.0001	0.291	306
5984_041122	BBMV Rep 1	BBMV Rep 1	(F104574)	FOCC013575-PA-CDS	FOCC013575-PA-CDS|Protein		5363_Foccidentalis_062819.fasta	18515	1	4	4	5	0.0001	0.418	165
5984_041122	BBMV Rep 1	BBMV Rep 1	(F104574)	FOCC017994-PA-CDS	FOCC017994-PA-CDS|Protein		5363_Foccidentalis_062819.fasta	91955	1	7	7	7	0.0001	0.114	804
5984_041122	BBMV Rep 1	BBMV Rep 1	(F104574)	FOCC015519-PA-CDS	FOCC015519-PA-CDS|Protein		5363_Foccidentalis_062819.fasta	33802.2	1	7	10	14	0.0002	0.37	316
5984_041122	BBMV Rep 1	BBMV Rep 1	(F104574)	FOCC001509-PA-CDS	FOCC001509-PA-CDS|Protein		5363_Foccidentalis_062819.fasta	61747.8	1	2	2	2	0	0.0728	563
5984_041122	BBMV Rep 1	BBMV Rep 1	(F104574)	FOCC002179-PA-CDS	FOCC002179-PA-CDS|Protein		5363_Foccidentalis_062819.fasta	91701.5	0.994	3	3	3	0	0.0481	811
5984_041122	BBMV Rep 1	BBMV Rep 1	(F104574)	FOCC014099-PA-CDS	FOCC014099-PA-CDS|Protein		5363_Foccidentalis_062819.fasta	52106.8	1	25	36	58	0.0006	0.7	486
5984_041122	BBMV Rep 1	BBMV Rep 1	(F104574)	FOCC012090-PA-CDS	FOCC012090-PA-CDS|Protein		5363_Foccidentalis_062819.fasta	63961.2	1	2	3	3	0	0.0555	577
5984_041122	BBMV Rep 1	BBMV Rep 1	(F104574)	FOCC003056-PA-CDS	FOCC003056-PA-CDS|Protein		5363_Foccidentalis_062819.fasta	72468.6	1	2	2	2	0	0.0404	644
5984_041122	BBMV Rep 1	BBMV Rep 1	(F104574)	FOCC001469-PA-CDS	FOCC001469-PA-CDS|Protein		5363_Foccidentalis_062819.fasta	22064.3	1	2	2	2	0	0.118	204
5984_041122	BBMV Rep 1	BBMV Rep 1	(F104574)	FOCC009585-PA-CDS	FOCC009585-PA-CDS|Protein		5363_Foccidentalis_062819.fasta	38596.4	0.998	2	2	2	0	0.0765	340
5984_041122	BBMV Rep 1	BBMV Rep 1	(F104574)	FOCC000759-PA-CDS	FOCC000759-PA-CDS|Protein		5363_Foccidentalis_062819.fasta	########	1	3	3	4	0	0.0201	2880
5984_041122	BBMV Rep 1	BBMV Rep 1	(F104574)	FOCC008875-PA-CDS	FOCC008875-PA-CDS|Protein		5363_Foccidentalis_062819.fasta	81489.2	1	2	2	2	0	0.037	730
5984_041122	BBMV Rep 1	BBMV Rep 1	(F104574)	FOCC013543-PA-CDS	FOCC013543-PA-CDS|Protein		5363_Foccidentalis_062819.fasta	30394.2	1	39	61	116	0.0013	0.695	262
5984_041122	BBMV Rep 1	BBMV Rep 1	(F104574)	FOCC011299-PA-CDS	FOCC011299-PA-CDS|Protein		5363_Foccidentalis_062819.fasta	########	1	8	8	9	0.0001	0.0736	1385
5984_041122	BBMV Rep 1	BBMV Rep 1	(F104574)	FOCC009334-PA-CDS	FOCC009334-PA-CDS|Protein		5363_Foccidentalis_062819.fasta	########	0.999	2	2	2	0	0.0167	1019
5984_041122	BBMV Rep 1	BBMV Rep 1	(F104574)	FOCC004152-PA-CDS	FOCC004152-PA-CDS|Protein		5363_Foccidentalis_062819.fasta	82108.1	1	6	7	7	0.0001	0.0809	779
5984_041122	BBMV Rep 1	BBMV Rep 1	(F104574)	FOCC008571-PA-CDS	FOCC008571-PA-CDS|Protein		5363_Foccidentalis_062819.fasta	75039.1	1	3	3	4	0	0.0614	651
5984_041122	BBMV Rep 1	BBMV Rep 1	(F104574)	FOCC018016-PA-CDS	FOCC018016-PA-CDS|Protein		5363_Foccidentalis_062819.fasta	57971.5	1	5	5	7	0.0001	0.151	502
5984_041122	BBMV Rep 1	BBMV Rep 1	(F104574)	FOCC011652-PA-CDS	FOCC011652-PA-CDS|Protein		5363_Foccidentalis_062819.fasta	33390	0.997	2	2	2	0	0.0737	312
5984_041122	BBMV Rep 1	BBMV Rep 1	(F104574)	FOCC007443-PA-CDS	FOCC007443-PA-CDS|Protein		5363_Foccidentalis_062819.fasta	67508.7	0.957	2	2	2	0	0.0645	605
5984_041122	BBMV Rep 1	BBMV Rep 1	(F104574)	FOCC015908-PA-CDS	FOCC015908-PA-CDS|Protein		5363_Foccidentalis_062819.fasta	58612.7	1	8	8	9	0.0001	0.179	521
5984_041122	BBMV Rep 1	BBMV Rep 1	(F104574)	FOCC002618-PA-CDS	FOCC002618-PA-CDS|Protein		5363_Foccidentalis_062819.fasta	28857.2	0.953	1	1	1	0	0.0562	249
5984_041122	BBMV Rep 1	BBMV Rep 1	(F104574)	FOCC004082-PA-CDS	FOCC004082-PA-CDS|Protein		5363_Foccidentalis_062819.fasta	28870.6	1	8	8	10	0.0001	0.302	255
5984_041122	BBMV Rep 1	BBMV Rep 1	(F104574)	FOCC004371-PA-CDS	FOCC004371-PA-CDS|Protein		5363_Foccidentalis_062819.fasta	77570.9	1	12	12	15	0.0002	0.247	700
5984_041122	BBMV Rep 1	BBMV Rep 1	(F104574)	FOCC002784-PA-CDS	FOCC002784-PA-CDS|Protein		5363_Foccidentalis_062819.fasta	38152.2	1	10	10	10	0.0001	0.253	348
5984_041122	BBMV Rep 1	BBMV Rep 1	(F104574)	FOCC002314-PA-CDS	FOCC002314-PA-CDS|Protein		5363_Foccidentalis_062819.fasta	54267.4	1	10	12	15	0.0002	0.285	495
5984_041122	BBMV Rep 1	BBMV Rep 1	(F104574)	FOCC000727-PA-CDS	FOCC000727-PA-CDS|Protein		5363_Foccidentalis_062819.fasta	56439.6	1	6	6	6	0.0001	0.141	539
5984_041122	BBMV Rep 1	BBMV Rep 1	(F104574)	FOCC004489-PA-CDS	FOCC004489-PA-CDS|Protein		5363_Foccidentalis_062819.fasta	55763	0.954	1	1	1	0	0.0217	506
5984_041122	BBMV Rep 1	BBMV Rep 1	(F104574)	FOCC006011-PA-CDS	FOCC006011-PA-CDS|Protein		5363_Foccidentalis_062819.fasta	70613	1	7	7	8	0.0001	0.135	629
5984_041122	BBMV Rep 1	BBMV Rep 1	(F104574)	FOCC013576-PA-CDS	FOCC013576-PA-CDS|Protein		5363_Foccidentalis_062819.fasta	10155.8	1	2	2	2	0	0.272	92
5984_041122	BBMV Rep 1	BBMV Rep 1	(F104574)	FOCC000423-PA-CDS	FOCC000423-PA-CDS|Protein		5363_Foccidentalis_062819.fasta	32662	1	5	5	6	0.0001	0.165	285
5984_041122	BBMV Rep 1	BBMV Rep 1	(F104574)	FOCC013272-PA-CDS	FOCC013272-PA-CDS|Protein		5363_Foccidentalis_062819.fasta	40887.9	1	6	7	7	0.0001	0.291	351
5984_041122	BBMV Rep 1	BBMV Rep 1	(F104574)	FOCC014453-PA-CDS	FOCC014453-PA-CDS|Protein		5363_Foccidentalis_062819.fasta	70799.5	1	11	11	16	0.0002	0.201	653
5984_041122	BBMV Rep 1	BBMV Rep 1	(F104574)	FOCC006295-PA-CDS	FOCC006295-PA-CDS|Protein		5363_Foccidentalis_062819.fasta	44020.3	1	2	2	2	0	0.0756	410
5984_041122	BBMV Rep 1	BBMV Rep 1	(F104574)	FOCC013629-PA-CDS	FOCC013629-PA-CDS|Protein		5363_Foccidentalis_062819.fasta	55680.9	1	7	9	9	0.0001	0.163	484
5984_041122	BBMV Rep 1	BBMV Rep 1	(F104574)	FOCC014976-PA-CDS	FOCC014976-PA-CDS|Protein		5363_Foccidentalis_062819.fasta	99087.4	1	2	2	2	0	0.0368	897
5984_041122	BBMV Rep 1	BBMV Rep 1	(F104574)	FOCC000642-PA-CDS	FOCC000642-PA-CDS|Protein		5363_Foccidentalis_062819.fasta	99092.3	1	7	7	7	0.0001	0.1	888
5984_041122	BBMV Rep 1	BBMV Rep 1	(F104574)	FOCC010975-PA-CDS	FOCC010975-PA-CDS|Protein		5363_Foccidentalis_062819.fasta	11112.9	1	2	2	2	0	0.263	99
5984_041122	BBMV Rep 1	BBMV Rep 1	(F104574)	FOCC009116-PA-CDS	FOCC009116-PA-CDS|Protein		5363_Foccidentalis_062819.fasta	14419.3	1	6	9	9	0.0001	0.381	126
5984_041122	BBMV Rep 1	BBMV Rep 1	(F104574)	FOCC012919-PA-CDS	FOCC012919-PA-CDS|Protein		5363_Foccidentalis_062819.fasta	########	0.99	2	2	2	0	0.0324	925
5984_041122	BBMV Rep 1	BBMV Rep 1	(F104574)	FOCC013021-PA-CDS	FOCC013021-PA-CDS|Protein		5363_Foccidentalis_062819.fasta	48754.9	1	5	5	5	0.0001	0.138	442
5984_041122	BBMV Rep 1	BBMV Rep 1	(F104574)	FOCC009282-PA-CDS	FOCC009282-PA-CDS|Protein		5363_Foccidentalis_062819.fasta	55141.7	1	5	5	5	0.0001	0.111	496
5984_041122	BBMV Rep 1	BBMV Rep 1	(F104574)	FOCC000038-PA-CDS	FOCC000038-PA-CDS|Protein		5363_Foccidentalis_062819.fasta	30273.6	0.955	1	1	1	0	0.0511	274
5984_041122	BBMV Rep 1	BBMV Rep 1	(F104574)	FOCC016312-PA-CDS	FOCC016312-PA-CDS|Protein		5363_Foccidentalis_062819.fasta	51652.3	1	2	2	2	0	0.0769	455
5984_041122	BBMV Rep 1	BBMV Rep 1	(F104574)	FOCC014068-PA-CDS	FOCC014068-PA-CDS|Protein		5363_Foccidentalis_062819.fasta	93698.9	1	3	3	3	0	0.0406	837
5984_041122	BBMV Rep 1	BBMV Rep 1	(F104574)	FOCC004153-PA-CDS	FOCC004153-PA-CDS|Protein		5363_Foccidentalis_062819.fasta	47673.5	1	3	3	3	0	0.078	449
5984_041122	BBMV Rep 1	BBMV Rep 1	(F104574)	FOCC015712-PA-CDS	FOCC015712-PA-CDS|Protein		5363_Foccidentalis_062819.fasta	21547.5	1	4	5	6	0.0001	0.235	187
5984_041122	BBMV Rep 1	BBMV Rep 1	(F104574)	FOCC002566-PA-CDS	FOCC002566-PA-CDS|Protein		5363_Foccidentalis_062819.fasta	71113.6	1	9	9	9	0.0001	0.22	640
5984_041122	BBMV Rep 1	BBMV Rep 1	(F104574)	FOCC013538-PA-CDS-DECOY	FOCC013538-PA-CDS-DECOY			0	0.99	2	3	3	0	0
5984_041122	BBMV Rep 1	BBMV Rep 1	(F104574)	FOCC005334-PA-CDS	FOCC005334-PA-CDS|Protein		5363_Foccidentalis_062819.fasta	20225.5	1	8	12	14	0.0002	0.462	186
5984_041122	BBMV Rep 1	BBMV Rep 1	(F104574)	FOCC009096-PA-CDS	FOCC009096-PA-CDS|Protein		5363_Foccidentalis_062819.fasta	17164.5	1	11	15	24	0.0003	0.363	146
5984_041122	BBMV Rep 1	BBMV Rep 1	(F104574)	FOCC008102-PA-CDS	FOCC008102-PA-CDS|Protein		5363_Foccidentalis_062819.fasta	62295.1	1	3	3	3	0	0.0778	540
5984_041122	BBMV Rep 1	BBMV Rep 1	(F104574)	FOCC001081-PA-CDS	FOCC001081-PA-CDS|Protein		5363_Foccidentalis_062819.fasta	67697.9	1	35	45	61	0.0007	0.573	626
5984_041122	BBMV Rep 1	BBMV Rep 1	(F104574)	FOCC001822-PA-CDS-DECOY	FOCC001822-PA-CDS-DECOY			0	0.955	2	2	3	0	0
5984_041122	BBMV Rep 1	BBMV Rep 1	(F104574)	FOCC012177-PA-CDS	FOCC012177-PA-CDS|Protein		5363_Foccidentalis_062819.fasta	26963.9	1	13	15	19	0.0002	0.638	254
5984_041122	BBMV Rep 1	BBMV Rep 1	(F104574)	FOCC006681-PA-CDS	FOCC006681-PA-CDS|Protein		5363_Foccidentalis_062819.fasta	9488	1	3	3	3	0	0.477	86
5984_041122	BBMV Rep 1	BBMV Rep 1	(F104574)	FOCC005030-PA-CDS	FOCC005030-PA-CDS|Protein		5363_Foccidentalis_062819.fasta	57206.3	0.955	2	2	3	0	0.0726	537
5984_041122	BBMV Rep 1	BBMV Rep 1	(F104574)	FOCC004372-PA-CDS	FOCC004372-PA-CDS|Protein		5363_Foccidentalis_062819.fasta	39309.2	1	7	8	8	0.0001	0.24	367
5984_041122	BBMV Rep 1	BBMV Rep 1	(F104574)	FOCC009462-PA-CDS	FOCC009462-PA-CDS|Protein		5363_Foccidentalis_062819.fasta	21736.9	1	9	9	9	0.0001	0.663	196
5984_041122	BBMV Rep 1	BBMV Rep 1	(F104574)	FOCC005553-PA-CDS	FOCC005553-PA-CDS|Protein		5363_Foccidentalis_062819.fasta	15129.3	1	17	23	244	0.0026	0.724	134
5984_041122	BBMV Rep 1	BBMV Rep 1	(F104574)	FOCC016649-PA-CDS	FOCC016649-PA-CDS|Protein		5363_Foccidentalis_062819.fasta	########	0.797	3	3	3	0	0.0133	2111
5984_041122	BBMV Rep 1	BBMV Rep 1	(F104574)	FOCC003966-PA-CDS	FOCC003966-PA-CDS|Protein		5363_Foccidentalis_062819.fasta	18786.7	1	2	2	2	0	0.254	169
5984_041122	BBMV Rep 1	BBMV Rep 1	(F104574)	FOCC002315-PA-CDS	FOCC002315-PA-CDS|Protein		5363_Foccidentalis_062819.fasta	########	1	2	2	2	0	0.0313	957
5984_041122	BBMV Rep 1	BBMV Rep 1	(F104574)	FOCC006077-PA-CDS	FOCC006077-PA-CDS|Protein		5363_Foccidentalis_062819.fasta	########	1	6	6	6	0.0001	0.0389	2007
5984_041122	BBMV Rep 1	BBMV Rep 1	(F104574)	FOCC006734-PA-CDS	FOCC006734-PA-CDS|Protein		5363_Foccidentalis_062819.fasta	46658.5	1	11	13	15	0.0002	0.314	439
5984_041122	BBMV Rep 1	BBMV Rep 1	(F104574)	FOCC000894-PA-CDS	FOCC000894-PA-CDS|Protein		5363_Foccidentalis_062819.fasta	14812.7	1	3	3	4	0	0.313	134
5984_041122	BBMV Rep 1	BBMV Rep 1	(F104574)	FOCC007007-PA-CDS	FOCC007007-PA-CDS|Protein		5363_Foccidentalis_062819.fasta	43129.1	0.963	2	2	2	0	0.0588	374
5984_041122	BBMV Rep 1	BBMV Rep 1	(F104574)	FOCC012563-PA-CDS	FOCC012563-PA-CDS|Protein		5363_Foccidentalis_062819.fasta	35380	1	3	3	3	0	0.0985	325
5984_041122	BBMV Rep 1	BBMV Rep 1	(F104574)	FOCC001870-PA-CDS	FOCC001870-PA-CDS|Protein		5363_Foccidentalis_062819.fasta	70016.8	1	44	52	68	0.0007	0.662	616
5984_041122	BBMV Rep 1	BBMV Rep 1	(F104574)	FOCC001824-PA-CDS	FOCC001824-PA-CDS|Protein		5363_Foccidentalis_062819.fasta	65287.1	1	5	5	6	0.0001	0.147	565
5984_041122	BBMV Rep 1	BBMV Rep 1	(F104574)	FOCC013164-PA-CDS	FOCC013164-PA-CDS|Protein		5363_Foccidentalis_062819.fasta	51909.2	1	3	3	3	0	0.102	479
5984_041122	BBMV Rep 1	BBMV Rep 1	(F104574)	FOCC014673-PA-CDS	FOCC014673-PA-CDS|Protein		5363_Foccidentalis_062819.fasta	26827.7	0.967	2	2	2	0	0.0596	235
5984_041122	BBMV Rep 1	BBMV Rep 1	(F104574)	FOCC015074-PA-CDS	FOCC015074-PA-CDS|Protein		5363_Foccidentalis_062819.fasta	40679.5	1	2	2	2	0	0.1	359
5984_041122	BBMV Rep 1	BBMV Rep 1	(F104574)	FOCC005116-PA-CDS	FOCC005116-PA-CDS|Protein		5363_Foccidentalis_062819.fasta	########	0.955	2	3	3	0	0.0106	2172
5984_041122	BBMV Rep 1	BBMV Rep 1	(F104574)	FOCC001520-PA-CDS	FOCC001520-PA-CDS|Protein		5363_Foccidentalis_062819.fasta	########	1	9	9	11	0.0001	0.0991	1191
5984_041122	BBMV Rep 1	BBMV Rep 1	(F104574)	FOCC005282-PA-CDS	FOCC005282-PA-CDS|Protein		5363_Foccidentalis_062819.fasta	50216.5	1	38	71	164	0.0018	0.761	447
5984_041122	BBMV Rep 1	BBMV Rep 1	(F104574)	FOCC008407-PA-CDS	FOCC008407-PA-CDS|Protein		5363_Foccidentalis_062819.fasta	42300.7	1	27	30	40	0.0004	0.615	384
5984_041122	BBMV Rep 1	BBMV Rep 1	(F104574)	FOCC004876-PA-CDS	FOCC004876-PA-CDS|Protein		5363_Foccidentalis_062819.fasta	23989.7	1	5	6	8	0.0001	0.241	220
5984_041122	BBMV Rep 1	BBMV Rep 1	(F104574)	FOCC001638-PA-CDS	FOCC001638-PA-CDS|Protein		5363_Foccidentalis_062819.fasta	36036.3	1	10	13	15	0.0002	0.511	317
5984_041122	BBMV Rep 1	BBMV Rep 1	(F104574)	FOCC008573-PA-CDS	FOCC008573-PA-CDS|Protein		5363_Foccidentalis_062819.fasta	36368.7	1	4	4	4	0	0.133	332
5984_041122	BBMV Rep 1	BBMV Rep 1	(F104574)	FOCC010725-PA-CDS	FOCC010725-PA-CDS|Protein		5363_Foccidentalis_062819.fasta	46950.3	1	15	16	18	0.0002	0.446	433
5984_041122	BBMV Rep 1	BBMV Rep 1	(F104574)	FOCC018018-PA-CDS	FOCC018018-PA-CDS|Protein		5363_Foccidentalis_062819.fasta	########	1	30	34	42	0.0005	0.377	1007
5984_041122	BBMV Rep 1	BBMV Rep 1	(F104574)	FOCC009097-PA-CDS	FOCC009097-PA-CDS|Protein		5363_Foccidentalis_062819.fasta	18031.9	1	2	3	3	0	0.191	162
5984_041122	BBMV Rep 1	BBMV Rep 1	(F104574)	FOCC000028-PA-CDS	FOCC000028-PA-CDS|Protein		5363_Foccidentalis_062819.fasta	20795.5	1	2	2	2	0	0.196	194
5984_041122	BBMV Rep 1	BBMV Rep 1	(F104574)	FOCC002920-PA-CDS	FOCC002920-PA-CDS|Protein		5363_Foccidentalis_062819.fasta	31044	1	4	4	4	0	0.178	270
5984_041122	BBMV Rep 1	BBMV Rep 1	(F104574)	FOCC006682-PA-CDS	FOCC006682-PA-CDS|Protein		5363_Foccidentalis_062819.fasta	########	1	19	20	21	0.0002	0.0936	2725
5984_041122	BBMV Rep 1	BBMV Rep 1	(F104574)	FOCC009450-PA-CDS	FOCC009450-PA-CDS|Protein		5363_Foccidentalis_062819.fasta	########	0.681	3	3	3	0	0.0223	1884
5984_041122	BBMV Rep 1	BBMV Rep 1	(F104574)	FOCC015584-PA-CDS	FOCC015584-PA-CDS|Protein		5363_Foccidentalis_062819.fasta	30565.5	1	19	24	44	0.0005	0.727	282
5984_041122	BBMV Rep 1	BBMV Rep 1	(F104574)	FOCC007141-PA-CDS	FOCC007141-PA-CDS|Protein		5363_Foccidentalis_062819.fasta	########	1	19	19	19	0.0002	0.126	1692
5984_041122	BBMV Rep 1	BBMV Rep 1	(F104574)	FOCC004678-PA-CDS	FOCC004678-PA-CDS|Protein		5363_Foccidentalis_062819.fasta	76091.2	1	9	10	10	0.0001	0.147	665
5984_041122	BBMV Rep 1	BBMV Rep 1	(F104574)	FOCC004791-PA-CDS	FOCC004791-PA-CDS|Protein		5363_Foccidentalis_062819.fasta	46564.9	1	3	3	3	0	0.0946	423
5984_041122	BBMV Rep 1	BBMV Rep 1	(F104574)	FOCC005806-PA-CDS	FOCC005806-PA-CDS|Protein		5363_Foccidentalis_062819.fasta	67600.9	1	4	4	4	0	0.0897	624
5984_041122	BBMV Rep 1	BBMV Rep 1	(F104574)	FOCC003140-PA-CDS	FOCC003140-PA-CDS|Protein		5363_Foccidentalis_062819.fasta	50012.4	1	7	13	22	0.0002	0.762	446
5984_041122	BBMV Rep 1	BBMV Rep 1	(F104574)	FOCC007259-PA-CDS	FOCC007259-PA-CDS|Protein		5363_Foccidentalis_062819.fasta	48584.7	1	5	5	5	0.0001	0.16	431
5984_041122	BBMV Rep 1	BBMV Rep 1	(F104574)	FOCC017357-PA-CDS	FOCC017357-PA-CDS|Protein		5363_Foccidentalis_062819.fasta	54849.2	0.999	2	2	2	0	0.0723	498
5984_041122	BBMV Rep 1	BBMV Rep 1	(F104574)	FOCC011164-PA-CDS	FOCC011164-PA-CDS|Protein		5363_Foccidentalis_062819.fasta	########	1	6	6	7	0.0001	0.0514	1226
5984_041122	BBMV Rep 1	BBMV Rep 1	(F104574)	FOCC015583-PA-CDS	FOCC015583-PA-CDS|Protein		5363_Foccidentalis_062819.fasta	48291.2	1	8	9	10	0.0001	0.225	422
5984_041122	BBMV Rep 1	BBMV Rep 1	(F104574)	FOCC012093-PA-CDS	FOCC012093-PA-CDS|Protein		5363_Foccidentalis_062819.fasta	54868.6	0.959	2	2	2	0	0.0235	510
5984_041122	BBMV Rep 1	BBMV Rep 1	(F104574)	FOCC012868-PA-CDS	FOCC012868-PA-CDS|Protein		5363_Foccidentalis_062819.fasta	15797.5	1	5	7	8	0.0001	0.411	151
5984_041122	BBMV Rep 1	BBMV Rep 1	(F104574)	FOCC005721-PA-CDS	FOCC005721-PA-CDS|Protein		5363_Foccidentalis_062819.fasta	54533.6	1	35	48	71	0.0008	0.683	473
5984_041122	BBMV Rep 1	BBMV Rep 1	(F104574)	FOCC004658-PA-CDS	FOCC004658-PA-CDS|Protein		5363_Foccidentalis_062819.fasta	34342.5	0.958	2	2	2	0	0.127	306
5984_041122	BBMV Rep 1	BBMV Rep 1	(F104574)	FOCC010977-PA-CDS	FOCC010977-PA-CDS|Protein		5363_Foccidentalis_062819.fasta	49373.2	1	24	30	35	0.0004	0.57	440
5984_041122	BBMV Rep 1	BBMV Rep 1	(F104574)	FOCC001825-PA-CDS	FOCC001825-PA-CDS|Protein		5363_Foccidentalis_062819.fasta	########	1	3	3	3	0	0.0312	1056
5984_041122	BBMV Rep 1	BBMV Rep 1	(F104574)	FOCC013023-PA-CDS	FOCC013023-PA-CDS|Protein		5363_Foccidentalis_062819.fasta	71895.7	0.989	3	3	3	0	0.0601	632
5984_041122	BBMV Rep 1	BBMV Rep 1	(F104574)	FOCC009536-PA-CDS	FOCC009536-PA-CDS|Protein		5363_Foccidentalis_062819.fasta	91064.2	1	8	8	8	0.0001	0.0962	790
5984_041122	BBMV Rep 1	BBMV Rep 1	(F104574)	FOCC015855-PA-CDS	FOCC015855-PA-CDS|Protein		5363_Foccidentalis_062819.fasta	63256.5	0.998	2	2	2	0	0.0477	566
5984_041122	BBMV Rep 1	BBMV Rep 1	(F104574)	FOCC000062-PA-CDS	FOCC000062-PA-CDS|Protein		5363_Foccidentalis_062819.fasta	40467	1	7	7	9	0.0001	0.218	358
5984_041122	BBMV Rep 1	BBMV Rep 1	(F104574)	FOCC007949-PA-CDS	FOCC007949-PA-CDS|Protein		5363_Foccidentalis_062819.fasta	66455	1	8	8	9	0.0001	0.184	597
5984_041122	BBMV Rep 1	BBMV Rep 1	(F104574)	FOCC015285-PA-CDS	FOCC015285-PA-CDS|Protein		5363_Foccidentalis_062819.fasta	39515.5	1	5	5	5	0.0001	0.184	348
5984_041122	BBMV Rep 1	BBMV Rep 1	(F104574)	FOCC002045-PA-CDS	FOCC002045-PA-CDS|Protein		5363_Foccidentalis_062819.fasta	39964.4	1	22	25	30	0.0003	0.552	355
5984_041122	BBMV Rep 1	BBMV Rep 1	(F104574)	FOCC002967-PA-CDS	FOCC002967-PA-CDS|Protein		5363_Foccidentalis_062819.fasta	25327.8	0.953	1	1	1	0	0.0556	216
5984_041122	BBMV Rep 1	BBMV Rep 1	(F104574)	FOCC011132-PA-CDS	FOCC011132-PA-CDS|Protein		5363_Foccidentalis_062819.fasta	15595.6	1	2	2	2	0	0.145	138
5984_041122	BBMV Rep 1	BBMV Rep 1	(F104574)	FOCC000458-PA-CDS	FOCC000458-PA-CDS|Protein		5363_Foccidentalis_062819.fasta	98282.7	1	17	18	19	0.0002	0.245	875
5984_041122	BBMV Rep 1	BBMV Rep 1	(F104574)	FOCC004407-PA-CDS	FOCC004407-PA-CDS|Protein		5363_Foccidentalis_062819.fasta	58204.5	1	10	10	10	0.0001	0.204	506
5984_041122	BBMV Rep 1	BBMV Rep 1	(F104574)	FOCC006160-PA-CDS	FOCC006160-PA-CDS|Protein		5363_Foccidentalis_062819.fasta	86803.7	1	12	14	20	0.0002	0.182	795
5984_041122	BBMV Rep 1	BBMV Rep 1	(F104574)	FOCC009098-PA-CDS	FOCC009098-PA-CDS|Protein		5363_Foccidentalis_062819.fasta	31359.9	1	6	6	7	0.0001	0.277	274
5984_041122	BBMV Rep 1	BBMV Rep 1	(F104574)	FOCC004573-PA-CDS	FOCC004573-PA-CDS|Protein		5363_Foccidentalis_062819.fasta	67483.7	1	7	7	7	0.0001	0.139	595
5984_041122	BBMV Rep 1	BBMV Rep 1	(F104574)	Keratin, type II cytoskeletal 2 epidermal OS=Homo sapiens GN=KRT2 PE=1 SV=2	K22E_HUMAN		MasterMix_011320.fasta	65433.9	1	40	53	67	0.0007	0.739	639
5984_041122	BBMV Rep 1	BBMV Rep 1	(F104574)	FOCC006517-PA-CDS	FOCC006517-PA-CDS|Protein		5363_Foccidentalis_062819.fasta	65599.5	1	5	5	5	0.0001	0.116	605
5984_041122	BBMV Rep 1	BBMV Rep 1	(F104574)	FOCC002986-PA-CDS	FOCC002986-PA-CDS|Protein		5363_Foccidentalis_062819.fasta	14719.2	1	17	23	54	0.0006	0.75	128
5984_041122	BBMV Rep 1	BBMV Rep 1	(F104574)	FOCC008270-PA-CDS	FOCC008270-PA-CDS|Protein		5363_Foccidentalis_062819.fasta	########	1	7	7	8	0.0001	0.0834	1295
5984_041122	BBMV Rep 1	BBMV Rep 1	(F104574)	FOCC003445-PA-CDS	FOCC003445-PA-CDS|Protein		5363_Foccidentalis_062819.fasta	64007.8	0.668	1	1	1	0	0.037	567
5984_041122	BBMV Rep 1	BBMV Rep 1	(F104574)	FOCC004626-PA-CDS	FOCC004626-PA-CDS|Protein		5363_Foccidentalis_062819.fasta	52269.2	1	6	7	9	0.0001	0.176	483
5984_041122	BBMV Rep 1	BBMV Rep 1	(F104574)	FOCC002013-PA-CDS	FOCC002013-PA-CDS|Protein		5363_Foccidentalis_062819.fasta	71007	0.988	2	2	2	0	0.0276	652
5984_041122	BBMV Rep 1	BBMV Rep 1	(F104574)	FOCC012346-PA-CDS	FOCC012346-PA-CDS|Protein		5363_Foccidentalis_062819.fasta	71241.6	1	3	3	3	0	0.0594	623
5984_041122	BBMV Rep 1	BBMV Rep 1	(F104574)	FOCC004188-PA-CDS	FOCC004188-PA-CDS|Protein		5363_Foccidentalis_062819.fasta	30518.5	1	4	4	5	0.0001	0.299	271
5984_041122	BBMV Rep 1	BBMV Rep 1	(F104574)	FOCC010759-PA-CDS	FOCC010759-PA-CDS|Protein		5363_Foccidentalis_062819.fasta	########	1	4	4	4	0	0.0622	981
5984_041122	BBMV Rep 1	BBMV Rep 1	(F104574)	FOCC016043-PA-CDS	FOCC016043-PA-CDS|Protein		5363_Foccidentalis_062819.fasta	########	1	7	7	8	0.0001	0.0188	4671
5984_041122	BBMV Rep 1	BBMV Rep 1	(F104574)	FOCC013076-PA-CDS	FOCC013076-PA-CDS|Protein		5363_Foccidentalis_062819.fasta	50635.7	1	5	5	5	0.0001	0.114	431
5984_041122	BBMV Rep 1	BBMV Rep 1	(F104574)	FOCC011218-PA-CDS	FOCC011218-PA-CDS|Protein		5363_Foccidentalis_062819.fasta	52295.9	1	14	14	14	0.0002	0.39	459
5984_041122	BBMV Rep 1	BBMV Rep 1	(F104574)	FOCC009318-PA-CDS	FOCC009318-PA-CDS|Protein		5363_Foccidentalis_062819.fasta	42910.5	1	3	3	3	0	0.129	396
5984_041122	BBMV Rep 1	BBMV Rep 1	(F104574)	FOCC002297-PA-CDS	FOCC002297-PA-CDS|Protein		5363_Foccidentalis_062819.fasta	49239.7	1	27	30	36	0.0004	0.574	425
5984_041122	BBMV Rep 1	BBMV Rep 1	(F104574)	FOCC001303-PA-CDS	FOCC001303-PA-CDS|Protein		5363_Foccidentalis_062819.fasta	82530.5	1	3	3	4	0	0.0435	758
5984_041122	BBMV Rep 1	BBMV Rep 1	(F104574)	FOCC007897-PA-CDS	FOCC007897-PA-CDS|Protein		5363_Foccidentalis_062819.fasta	14761.6	1	15	24	38	0.0004	0.65	140
5984_041122	BBMV Rep 1	BBMV Rep 1	(F104574)	FOCC006903-PA-CDS	FOCC006903-PA-CDS|Protein		5363_Foccidentalis_062819.fasta	35314.8	1	9	11	11	0.0001	0.37	324
5984_041122	BBMV Rep 1	BBMV Rep 1	(F104574)	FOCC003008-PA-CDS	FOCC003008-PA-CDS|Protein		5363_Foccidentalis_062819.fasta	########	1	22	24	25	0.0003	0.173	2014
5984_041122	BBMV Rep 1	BBMV Rep 1	(F104574)	FOCC003831-PA-CDS	FOCC003831-PA-CDS|Protein		5363_Foccidentalis_062819.fasta	94197.9	0.999	2	2	2	0	0.0433	831
5984_041122	BBMV Rep 1	BBMV Rep 1	(F104574)	FOCC007593-PA-CDS	FOCC007593-PA-CDS|Protein		5363_Foccidentalis_062819.fasta	39186.9	1	13	17	18	0.0002	0.581	360
5984_041122	BBMV Rep 1	BBMV Rep 1	(F104574)	FOCC012618-PA-CDS	FOCC012618-PA-CDS|Protein		5363_Foccidentalis_062819.fasta	########	1	7	7	9	0.0001	0.0449	2025
5984_041122	BBMV Rep 1	BBMV Rep 1	(F104574)	FOCC011855-PA-CDS	FOCC011855-PA-CDS|Protein		5363_Foccidentalis_062819.fasta	45040.2	1	4	4	4	0	0.138	407
5984_041122	BBMV Rep 1	BBMV Rep 1	(F104574)	FOCC002046-PA-CDS	FOCC002046-PA-CDS|Protein		5363_Foccidentalis_062819.fasta	49690.8	1	2	2	2	0	0.0574	453
5984_041122	BBMV Rep 1	BBMV Rep 1	(F104574)	FOCC007600-PA-CDS	FOCC007600-PA-CDS|Protein		5363_Foccidentalis_062819.fasta	48238.3	1	17	20	24	0.0003	0.457	444
5984_041122	BBMV Rep 1	BBMV Rep 1	(F104574)	FOCC003393-PA-CDS	FOCC003393-PA-CDS|Protein		5363_Foccidentalis_062819.fasta	96466	0.999	2	2	3	0	0.0329	852
5984_041122	BBMV Rep 1	BBMV Rep 1	(F104574)	FOCC010727-PA-CDS	FOCC010727-PA-CDS|Protein		5363_Foccidentalis_062819.fasta	48711.8	1	8	8	10	0.0001	0.285	438
5984_041122	BBMV Rep 1	BBMV Rep 1	(F104574)	FOCC008827-PA-CDS	FOCC008827-PA-CDS|Protein		5363_Foccidentalis_062819.fasta	13106.2	1	21	25	45	0.0005	0.689	119
5984_041122	BBMV Rep 1	BBMV Rep 1	(F104574)	FOCC013661-PA-CDS	FOCC013661-PA-CDS|Protein		5363_Foccidentalis_062819.fasta	26508	1	4	4	4	0	0.218	243
5984_041122	BBMV Rep 1	BBMV Rep 1	(F104574)	FOCC011207-PA-CDS	FOCC011207-PA-CDS|Protein		5363_Foccidentalis_062819.fasta	19289.3	1	11	11	17	0.0002	0.572	166
5984_041122	BBMV Rep 1	BBMV Rep 1	(F104574)	FOCC012598-PA-CDS	FOCC012598-PA-CDS|Protein		5363_Foccidentalis_062819.fasta	41208.7	1	2	2	2	0	0.107	373
5984_041122	BBMV Rep 1	BBMV Rep 1	(F104574)	FOCC003446-PA-CDS	FOCC003446-PA-CDS|Protein		5363_Foccidentalis_062819.fasta	########	0.996	4	4	4	0	0.0357	1234
5984_041122	BBMV Rep 1	BBMV Rep 1	(F104574)	FOCC002850-PA-CDS	FOCC002850-PA-CDS|Protein		5363_Foccidentalis_062819.fasta	38734.2	1	14	17	21	0.0002	0.443	357
5984_041122	BBMV Rep 1	BBMV Rep 1	(F104574)	FOCC012749-PA-CDS	FOCC012749-PA-CDS|Protein		5363_Foccidentalis_062819.fasta	76407.8	1	4	4	5	0.0001	0.0848	719
5984_041122	BBMV Rep 1	BBMV Rep 1	(F104574)	FOCC017006-PA-CDS	FOCC017006-PA-CDS|Protein		5363_Foccidentalis_062819.fasta	########	1	14	14	17	0.0002	0.13	1465
5984_041122	BBMV Rep 1	BBMV Rep 1	(F104574)	FOCC000792-PA-CDS	FOCC000792-PA-CDS|Protein		5363_Foccidentalis_062819.fasta	24519	1	5	9	9	0.0001	0.171	234
5984_041122	BBMV Rep 1	BBMV Rep 1	(F104574)	FOCC003120-PA-CDS	FOCC003120-PA-CDS|Protein		5363_Foccidentalis_062819.fasta	23640.3	1	17	23	43	0.0005	0.799	209
5984_041122	BBMV Rep 1	BBMV Rep 1	(F104574)	FOCC002432-PA-CDS	FOCC002432-PA-CDS|Protein		5363_Foccidentalis_062819.fasta	23574.1	1	6	6	6	0.0001	0.357	207
5984_041122	BBMV Rep 1	BBMV Rep 1	(F104574)	FOCC016044-PA-CDS	FOCC016044-PA-CDS|Protein		5363_Foccidentalis_062819.fasta	69422.7	1	12	14	15	0.0002	0.221	602
5984_041122	BBMV Rep 1	BBMV Rep 1	(F104574)	FOCC007935-PA-CDS	FOCC007935-PA-CDS|Protein		5363_Foccidentalis_062819.fasta	6343.2	1	2	4	5	0.0001	0.235	51
5984_041122	BBMV Rep 1	BBMV Rep 1	(F104574)	FOCC000123-PA-CDS	FOCC000123-PA-CDS|Protein		5363_Foccidentalis_062819.fasta	########	1	4	4	4	0	0.0656	900
5984_041122	BBMV Rep 1	BBMV Rep 1	(F104574)	FOCC012043-PA-CDS	FOCC012043-PA-CDS|Protein		5363_Foccidentalis_062819.fasta	########	1	3	3	3	0	0.0367	899
5984_041122	BBMV Rep 1	BBMV Rep 1	(F104574)	FOCC009319-PA-CDS	FOCC009319-PA-CDS|Protein		5363_Foccidentalis_062819.fasta	24256.7	1	2	2	2	0	0.0922	217
5984_041122	BBMV Rep 1	BBMV Rep 1	(F104574)	FOCC015638-PA-CDS	FOCC015638-PA-CDS|Protein		5363_Foccidentalis_062819.fasta	16583.4	1	8	11	13	0.0001	0.743	140
5984_041122	BBMV Rep 1	BBMV Rep 1	(F104574)	FOCC005066-PA-CDS	FOCC005066-PA-CDS|Protein		5363_Foccidentalis_062819.fasta	30902.6	1	2	2	2	0	0.0978	276
5984_041122	BBMV Rep 1	BBMV Rep 1	(F104574)	FOCC006904-PA-CDS	FOCC006904-PA-CDS|Protein		5363_Foccidentalis_062819.fasta	35155.7	1	3	4	5	0.0001	0.121	315
5984_041122	BBMV Rep 1	BBMV Rep 1	(F104574)	FOCC007428-PA-CDS	FOCC007428-PA-CDS|Protein		5363_Foccidentalis_062819.fasta	36590	1	10	10	12	0.0001	0.382	319
5984_041122	BBMV Rep 1	BBMV Rep 1	(F104574)	FOCC003766-PA-CDS	FOCC003766-PA-CDS|Protein		5363_Foccidentalis_062819.fasta	9066	1	5	5	5	0.0001	0.493	75
5984_041122	BBMV Rep 1	BBMV Rep 1	(F104574)	FOCC016515-PA-CDS	FOCC016515-PA-CDS|Protein		5363_Foccidentalis_062819.fasta	16558.4	1	4	4	4	0	0.454	141
5984_041122	BBMV Rep 1	BBMV Rep 1	(F104574)	FOCC015030-PA-CDS	FOCC015030-PA-CDS|Protein		5363_Foccidentalis_062819.fasta	37429.8	1	4	4	4	0	0.15	341
5984_041122	BBMV Rep 1	BBMV Rep 1	(F104574)	FOCC017862-PA-CDS	FOCC017862-PA-CDS|Protein		5363_Foccidentalis_062819.fasta	########	1	9	9	9	0.0001	0.0703	1779
5984_041122	BBMV Rep 1	BBMV Rep 1	(F104574)	FOCC001118-PA-CDS	FOCC001118-PA-CDS|Protein		5363_Foccidentalis_062819.fasta	80548.9	1	5	5	5	0.0001	0.0797	728
5984_041122	BBMV Rep 1	BBMV Rep 1	(F104574)	FOCC002047-PA-CDS	FOCC002047-PA-CDS|Protein		5363_Foccidentalis_062819.fasta	36991.2	1	3	3	3	0	0.129	318
5984_041122	BBMV Rep 1	BBMV Rep 1	(F104574)	FOCC007947-PA-CDS	FOCC007947-PA-CDS|Protein		5363_Foccidentalis_062819.fasta	34784	1	11	15	15	0.0002	0.449	305
5984_041122	BBMV Rep 1	BBMV Rep 1	(F104574)	FOCC014790-PA-CDS	FOCC014790-PA-CDS|Protein		5363_Foccidentalis_062819.fasta	34610.1	1	10	11	12	0.0001	0.395	294
5984_041122	BBMV Rep 1	BBMV Rep 1	(F104574)	FOCC009639-PA-CDS	FOCC009639-PA-CDS|Protein		5363_Foccidentalis_062819.fasta	77374.2	0.953	1	1	1	0	0.022	681
5984_041122	BBMV Rep 1	BBMV Rep 1	(F104574)	FOCC000156-PA-CDS	FOCC000156-PA-CDS|Protein		5363_Foccidentalis_062819.fasta	24396.3	1	4	4	4	0	0.179	218
5984_041122	BBMV Rep 1	BBMV Rep 1	(F104574)	FOCC004575-PA-CDS	FOCC004575-PA-CDS|Protein		5363_Foccidentalis_062819.fasta	74171.2	1	13	13	13	0.0001	0.217	653
5984_041122	BBMV Rep 1	BBMV Rep 1	(F104574)	FOCC013662-PA-CDS	FOCC013662-PA-CDS|Protein		5363_Foccidentalis_062819.fasta	57640.8	1	8	10	10	0.0001	0.215	506
5984_041122	BBMV Rep 1	BBMV Rep 1	(F104574)	FOCC003318-PA-CDS	FOCC003318-PA-CDS|Protein		5363_Foccidentalis_062819.fasta	########	1	16	18	21	0.0002	0.31	1011
5984_041122	BBMV Rep 1	BBMV Rep 1	(F104574)	FOCC017611-PA-CDS	FOCC017611-PA-CDS|Protein		5363_Foccidentalis_062819.fasta	31133.8	1	4	4	4	0	0.214	281
5984_041122	BBMV Rep 1	BBMV Rep 1	(F104574)	FOCC012599-PA-CDS	FOCC012599-PA-CDS|Protein		5363_Foccidentalis_062819.fasta	########	1	2	2	2	0	0.0079	2920
5984_041122	BBMV Rep 1	BBMV Rep 1	(F104574)	FOCC003143-PA-CDS	FOCC003143-PA-CDS|Protein		5363_Foccidentalis_062819.fasta	16450.9	1	16	23	28	0.0003	0.578	154
5984_041122	BBMV Rep 1	BBMV Rep 1	(F104574)	FOCC005975-PA-CDS	FOCC005975-PA-CDS|Protein		5363_Foccidentalis_062819.fasta	########	1	73	85	104	0.0011	0.45	2080
5984_041122	BBMV Rep 1	BBMV Rep 1	(F104574)	FOCC000793-PA-CDS	FOCC000793-PA-CDS|Protein		5363_Foccidentalis_062819.fasta	32220	1	3	3	4	0	0.161	299
5984_041122	BBMV Rep 1	BBMV Rep 1	(F104574)	FOCC008743-PA-CDS	FOCC008743-PA-CDS|Protein		5363_Foccidentalis_062819.fasta	24123.2	1	5	5	5	0.0001	0.209	211
5984_041122	BBMV Rep 1	BBMV Rep 1	(F104574)	FOCC006499-PA-CDS	FOCC006499-PA-CDS|Protein		5363_Foccidentalis_062819.fasta	########	1	21	27	31	0.0003	0.314	962
5984_041122	BBMV Rep 1	BBMV Rep 1	(F104574)	FOCC004490-PA-CDS	FOCC004490-PA-CDS|Protein		5363_Foccidentalis_062819.fasta	########	1	3	4	4	0	0.0344	1394
5984_041122	BBMV Rep 1	BBMV Rep 1	(F104574)	FOCC005505-PA-CDS	FOCC005505-PA-CDS|Protein		5363_Foccidentalis_062819.fasta	59319.2	0.997	4	4	4	0	0.0759	553
5984_041122	BBMV Rep 1	BBMV Rep 1	(F104574)	FOCC013999-PA-CDS	FOCC013999-PA-CDS|Protein		5363_Foccidentalis_062819.fasta	94006.5	1	3	3	3	0	0.0484	827
5984_041122	BBMV Rep 1	BBMV Rep 1	(F104574)	FOCC006029-PA-CDS	FOCC006029-PA-CDS|Protein		5363_Foccidentalis_062819.fasta	41618.6	0.997	2	2	2	0	0.0556	378
5984_041122	BBMV Rep 1	BBMV Rep 1	(F104574)	FOCC013918-PA-CDS	FOCC013918-PA-CDS|Protein,FOCC017948-PA-CDS|Protein		5363_Foccidentalis_062819.fasta	53378.2	1	3	3	3	0	0.0683	483
5984_041122	BBMV Rep 1	BBMV Rep 1	(F104574)	FOCC000055-PA-CDS	FOCC000055-PA-CDS|Protein		5363_Foccidentalis_062819.fasta	53002.9	0.966	2	2	2	0	0.0517	484
5984_041122	BBMV Rep 1	BBMV Rep 1	(F104574)	FOCC006130-PA-CDS	FOCC006130-PA-CDS|Protein		5363_Foccidentalis_062819.fasta	77137.5	0.953	1	1	1	0	0.0254	710
5984_041122	BBMV Rep 1	BBMV Rep 1	(F104574)	FOCC012044-PA-CDS	FOCC012044-PA-CDS|Protein		5363_Foccidentalis_062819.fasta	63447.6	1	3	3	4	0	0.0431	557
5984_041122	BBMV Rep 1	BBMV Rep 1	(F104574)	FOCC014876-PA-CDS	FOCC014876-PA-CDS|Protein		5363_Foccidentalis_062819.fasta	########	1	25	27	29	0.0003	0.257	1121
5984_041122	BBMV Rep 1	BBMV Rep 1	(F104574)	FOCC007899-PA-CDS	FOCC007899-PA-CDS|Protein		5363_Foccidentalis_062819.fasta	58780.5	1	5	5	5	0.0001	0.133	548
5984_041122	BBMV Rep 1	BBMV Rep 1	(F104574)	FOCC012985-PA-CDS	FOCC012985-PA-CDS|Protein		5363_Foccidentalis_062819.fasta	99234	0.828	1	1	1	0	0.018	891
5984_041122	BBMV Rep 1	BBMV Rep 1	(F104574)	FOCC003176-PA-CDS	FOCC003176-PA-CDS|Protein		5363_Foccidentalis_062819.fasta	30661.6	1	9	9	10	0.0001	0.386	267
5984_041122	BBMV Rep 1	BBMV Rep 1	(F104574)	FOCC016682-PA-CDS	FOCC016682-PA-CDS|Protein		5363_Foccidentalis_062819.fasta	43687.7	1	3	3	3	0	0.145	393
5984_041122	BBMV Rep 1	BBMV Rep 1	(F104574)	FOCC005538-PA-CDS	FOCC005538-PA-CDS|Protein		5363_Foccidentalis_062819.fasta	15786.2	1	2	2	2	0	0.208	144
5984_041122	BBMV Rep 1	BBMV Rep 1	(F104574)	FOCC007291-PA-CDS	FOCC007291-PA-CDS|Protein		5363_Foccidentalis_062819.fasta	########	1	6	6	8	0.0001	0.0649	1278
5984_041122	BBMV Rep 1	BBMV Rep 1	(F104574)	FOCC000512-PA-CDS	FOCC000512-PA-CDS|Protein		5363_Foccidentalis_062819.fasta	########	1	4	4	5	0.0001	0.0345	1072
5984_041122	BBMV Rep 1	BBMV Rep 1	(F104574)	FOCC008523-PA-CDS	FOCC008523-PA-CDS|Protein,FOCC015149-PA-CDS|Protein		5363_Foccidentalis_062819.fasta	34530.9	1	13	15	19	0.0002	0.55	311
5984_041122	BBMV Rep 1	BBMV Rep 1	(F104574)	FOCC008829-PA-CDS	FOCC008829-PA-CDS|Protein		5363_Foccidentalis_062819.fasta	########	0.94	5	5	5	0.0001	0.0215	2373
5984_041122	BBMV Rep 1	BBMV Rep 1	(F104574)	FOCC012077-PA-CDS	FOCC012077-PA-CDS|Protein		5363_Foccidentalis_062819.fasta	31876.1	1	6	6	7	0.0001	0.384	305
5984_041122	BBMV Rep 1	BBMV Rep 1	(F104574)	FOCC008995-PA-CDS	FOCC008995-PA-CDS|Protein		5363_Foccidentalis_062819.fasta	39223	0.953	1	1	1	0	0.0471	340
5984_041122	BBMV Rep 1	BBMV Rep 1	(F104574)	FOCC016431-PA-CDS	FOCC016431-PA-CDS|Protein		5363_Foccidentalis_062819.fasta	53427.8	1	7	8	8	0.0001	0.214	495
5984_041122	BBMV Rep 1	BBMV Rep 1	(F104574)	FOCC002519-PA-CDS	FOCC002519-PA-CDS|Protein		5363_Foccidentalis_062819.fasta	16654.2	1	4	4	4	0	0.313	147
5984_041122	BBMV Rep 1	BBMV Rep 1	(F104574)	FOCC000510-PA-CDS	FOCC000510-PA-CDS|Protein		5363_Foccidentalis_062819.fasta	78397.6	1	3	3	3	0	0.0538	688
5984_041122	BBMV Rep 1	BBMV Rep 1	(F104574)	FOCC007040-PA-CDS	FOCC007040-PA-CDS|Protein		5363_Foccidentalis_062819.fasta	16881.6	1	10	14	70	0.0008	0.534	148
5984_041122	BBMV Rep 1	BBMV Rep 1	(F104574)	FOCC005452-PA-CDS	FOCC005452-PA-CDS|Protein,FOCC005453-PA-CDS|Protein		5363_Foccidentalis_062819.fasta	46426.9	0.997	2	2	2	0	0.0777	412
5984_041122	BBMV Rep 1	BBMV Rep 1	(F104574)	FOCC011302-PA-CDS	FOCC011302-PA-CDS|Protein		5363_Foccidentalis_062819.fasta	45774.5	1	5	6	6	0.0001	0.171	392
5984_041122	BBMV Rep 1	BBMV Rep 1	(F104574)	FOCC004325-PA-CDS	FOCC004325-PA-CDS|Protein		5363_Foccidentalis_062819.fasta	67449.9	1	5	5	5	0.0001	0.088	602
5984_041122	BBMV Rep 1	BBMV Rep 1	(F104574)	FOCC008087-PA-CDS	FOCC008087-PA-CDS|Protein		5363_Foccidentalis_062819.fasta	54897.7	0.953	1	1	1	0	0.0393	483
5984_041122	BBMV Rep 1	BBMV Rep 1	(F104574)	FOCC017592-PA-CDS	FOCC017592-PA-CDS|Protein		5363_Foccidentalis_062819.fasta	36356.4	1	7	9	10	0.0001	0.295	319
5984_041122	BBMV Rep 1	BBMV Rep 1	(F104574)	FOCC005202-PA-CDS	FOCC005202-PA-CDS|Protein		5363_Foccidentalis_062819.fasta	########	1	4	4	4	0	0.0477	901
5984_041122	BBMV Rep 1	BBMV Rep 1	(F104574)	FOCC017949-PA-CDS	FOCC017949-PA-CDS|Protein		5363_Foccidentalis_062819.fasta	61602.5	0.953	1	1	1	0	0.031	549
5984_041122	BBMV Rep 1	BBMV Rep 1	(F104574)	FOCC012045-PA-CDS	FOCC012045-PA-CDS|Protein		5363_Foccidentalis_062819.fasta	########	1	3	3	4	0	0.0462	910
5984_041122	BBMV Rep 1	BBMV Rep 1	(F104574)	FOCC010811-PA-CDS	FOCC010811-PA-CDS|Protein		5363_Foccidentalis_062819.fasta	10582.8	1	2	2	2	0	0.456	90
5984_041122	BBMV Rep 1	BBMV Rep 1	(F104574)	FOCC005421-PA-CDS	FOCC005421-PA-CDS|Protein		5363_Foccidentalis_062819.fasta	79963.8	0.334	1	1	2	0	0.0097	722
5984_041122	BBMV Rep 1	BBMV Rep 1	(F104574)	FOCC003177-PA-CDS	FOCC003177-PA-CDS|Protein		5363_Foccidentalis_062819.fasta	53376.8	1	23	40	62	0.0007	0.239	460
5984_041122	BBMV Rep 1	BBMV Rep 1	(F104574)	FOCC017182-PA-CDS	FOCC017182-PA-CDS|Protein		5363_Foccidentalis_062819.fasta	########	1	45	51	58	0.0006	0.444	946
5984_041122	BBMV Rep 1	BBMV Rep 1	(F104574)	FOCC005539-PA-CDS	FOCC005539-PA-CDS|Protein		5363_Foccidentalis_062819.fasta	33991	1	9	9	11	0.0001	0.29	307
5984_041122	BBMV Rep 1	BBMV Rep 1	(F104574)	FOCC007292-PA-CDS	FOCC007292-PA-CDS|Protein		5363_Foccidentalis_062819.fasta	27487.4	1	2	2	2	0	0.103	253
5984_041122	BBMV Rep 1	BBMV Rep 1	(F104574)	FOCC002467-PA-CDS	FOCC002467-PA-CDS|Protein		5363_Foccidentalis_062819.fasta	29045.8	1	3	3	3	0	0.243	259
5984_041122	BBMV Rep 1	BBMV Rep 1	(F104574)	FOCC011554-PA-CDS	FOCC011554-PA-CDS|Protein		5363_Foccidentalis_062819.fasta	30848.5	1	3	3	3	0	0.145	297
5984_041122	BBMV Rep 1	BBMV Rep 1	(F104574)	FOCC004829-PA-CDS	FOCC004829-PA-CDS|Protein		5363_Foccidentalis_062819.fasta	########	1	3	3	3	0	0.029	1552
5984_041122	BBMV Rep 1	BBMV Rep 1	(F104574)	FOCC002820-PA-CDS	FOCC002820-PA-CDS|Protein		5363_Foccidentalis_062819.fasta	54563.9	1	9	10	13	0.0001	0.23	487
5984_041122	BBMV Rep 1	BBMV Rep 1	(F104574)	FOCC016432-PA-CDS	FOCC016432-PA-CDS|Protein		5363_Foccidentalis_062819.fasta	########	0.998	2	2	2	0	0.0213	1129
5984_041122	BBMV Rep 1	BBMV Rep 1	(F104574)	FOCC011250-PA-CDS	FOCC011250-PA-CDS|Protein		5363_Foccidentalis_062819.fasta	29967.3	1	11	15	22	0.0002	0.531	271
5984_041122	BBMV Rep 1	BBMV Rep 1	(F104574)	FOCC003092-PA-CDS	FOCC003092-PA-CDS|Protein		5363_Foccidentalis_062819.fasta	95080.4	0.999	2	2	2	0	0.0324	864
5984_041122	BBMV Rep 1	BBMV Rep 1	(F104574)	FOCC004107-PA-CDS	FOCC004107-PA-CDS|Protein		5363_Foccidentalis_062819.fasta	90129.5	1	6	6	6	0.0001	0.11	781
5984_041122	BBMV Rep 1	BBMV Rep 1	(F104574)	FOCC006939-PA-CDS	FOCC006939-PA-CDS|Protein		5363_Foccidentalis_062819.fasta	17494.5	1	6	6	7	0.0001	0.325	154
5984_041122	BBMV Rep 1	BBMV Rep 1	(F104574)	FOCC008692-PA-CDS	FOCC008692-PA-CDS|Protein		5363_Foccidentalis_062819.fasta	57628.6	1	4	5	5	0.0001	0.113	520
5984_041122	BBMV Rep 1	BBMV Rep 1	(F104574)	FOCC007041-PA-CDS	FOCC007041-PA-CDS|Protein		5363_Foccidentalis_062819.fasta	48828.6	1	9	9	9	0.0001	0.306	425
5984_041122	BBMV Rep 1	BBMV Rep 1	(F104574)	FOCC010844-PA-CDS	FOCC010844-PA-CDS|Protein		5363_Foccidentalis_062819.fasta	59042.7	1	3	3	3	0	0.112	519
5984_041122	BBMV Rep 1	BBMV Rep 1	(F104574)	FOCC017194-PA-CDS	FOCC017194-PA-CDS|Protein		5363_Foccidentalis_062819.fasta	75980.4	1	21	24	30	0.0003	0.391	690
5984_041122	BBMV Rep 1	BBMV Rep 1	(F104574)	FOCC015065-PA-CDS	FOCC015065-PA-CDS|Protein		5363_Foccidentalis_062819.fasta	########	1	6	6	6	0.0001	0.074	973
5984_041122	BBMV Rep 1	BBMV Rep 1	(F104574)	FOCC002382-PA-CDS	FOCC002382-PA-CDS|Protein		5363_Foccidentalis_062819.fasta	26815.9	1	7	8	10	0.0001	0.372	247
5984_041122	BBMV Rep 1	BBMV Rep 1	(F104574)	FOCC007816-PA-CDS	FOCC007816-PA-CDS|Protein		5363_Foccidentalis_062819.fasta	46714.6	1	13	16	18	0.0002	0.4	407
5984_041122	BBMV Rep 1	BBMV Rep 1	(F104574)	FOCC000795-PA-CDS	FOCC000795-PA-CDS|Protein		5363_Foccidentalis_062819.fasta	24227.3	1	4	4	4	0	0.219	210
5984_041122	BBMV Rep 1	BBMV Rep 1	(F104574)	FOCC002792-PA-CDS	FOCC002792-PA-CDS|Protein		5363_Foccidentalis_062819.fasta	63977.3	1	14	16	18	0.0002	0.289	591
5984_041122	BBMV Rep 1	BBMV Rep 1	(F104574)	FOCC007982-PA-CDS	FOCC007982-PA-CDS|Protein		5363_Foccidentalis_062819.fasta	########	1	4	4	4	0	0.0371	1536
5984_041122	BBMV Rep 1	BBMV Rep 1	(F104574)	FOCC005507-PA-CDS	FOCC005507-PA-CDS|Protein		5363_Foccidentalis_062819.fasta	21965.2	1	6	7	10	0.0001	0.258	190
5984_041122	BBMV Rep 1	BBMV Rep 1	(F104574)	FOCC004744-PA-CDS	FOCC004744-PA-CDS|Protein		5363_Foccidentalis_062819.fasta	27060.1	0.999	2	3	3	0	0.0879	239
5984_041122	BBMV Rep 1	BBMV Rep 1	(F104574)	FOCC005203-PA-CDS	FOCC005203-PA-CDS|Protein		5363_Foccidentalis_062819.fasta	75899.9	1	5	5	5	0.0001	0.0996	673
5984_041122	BBMV Rep 1	BBMV Rep 1	(F104574)	FOCC015284-PA-CDS	FOCC015284-PA-CDS|Protein		5363_Foccidentalis_062819.fasta	56025.5	0.996	2	2	2	0	0.0323	496
5984_041122	BBMV Rep 1	BBMV Rep 1	(F104574)	FOCC011117-PA-CDS	FOCC011117-PA-CDS|Protein		5363_Foccidentalis_062819.fasta	18507.2	1	3	3	4	0	0.216	162
5984_041122	BBMV Rep 1	BBMV Rep 1	(F104574)	FOCC002131-PA-CDS	FOCC002131-PA-CDS|Protein		5363_Foccidentalis_062819.fasta	94327	0.989	2	2	2	0	0.0434	829
5984_041122	BBMV Rep 1	BBMV Rep 1	(F104574)	FOCC007112-PA-CDS	FOCC007112-PA-CDS|Protein		5363_Foccidentalis_062819.fasta	97794.4	0.997	2	2	2	0	0.0261	882
5984_041122	BBMV Rep 1	BBMV Rep 1	(F104574)	FOCC014408-PA-CDS	FOCC014408-PA-CDS|Protein		5363_Foccidentalis_062819.fasta	########	1	9	9	9	0.0001	0.0266	3941
5984_041122	BBMV Rep 1	BBMV Rep 1	(F104574)	FOCC010877-PA-CDS	FOCC010877-PA-CDS|Protein		5363_Foccidentalis_062819.fasta	67594.8	1	5	5	5	0.0001	0.0791	607
5984_041122	BBMV Rep 1	BBMV Rep 1	(F104574)	FOCC016161-PA-CDS	FOCC016161-PA-CDS|Protein		5363_Foccidentalis_062819.fasta	19240.6	1	7	9	10	0.0001	0.503	165
5984_041122	BBMV Rep 1	BBMV Rep 1	(F104574)	FOCC002906-PA-CDS	FOCC002906-PA-CDS|Protein		5363_Foccidentalis_062819.fasta	########	1	21	24	24	0.0003	0.355	903
5984_041122	BBMV Rep 1	BBMV Rep 1	(F104574)	FOCC006668-PA-CDS	FOCC006668-PA-CDS|Protein		5363_Foccidentalis_062819.fasta	75469.7	1	8	8	11	0.0001	0.162	665
5984_041122	BBMV Rep 1	BBMV Rep 1	(F104574)	FOCC012987-PA-CDS	FOCC012987-PA-CDS|Protein		5363_Foccidentalis_062819.fasta	55556.1	1	13	13	13	0.0001	0.288	504
5984_041122	BBMV Rep 1	BBMV Rep 1	(F104574)	FOCC015098-PA-CDS	FOCC015098-PA-CDS|Protein		5363_Foccidentalis_062819.fasta	59229.3	1	15	15	15	0.0002	0.298	513
5984_041122	BBMV Rep 1	BBMV Rep 1	(F104574)	FOCC001421-PA-CDS	FOCC001421-PA-CDS|Protein		5363_Foccidentalis_062819.fasta	23035.1	1	3	3	3	0	0.146	239
5984_041122	BBMV Rep 1	BBMV Rep 1	(F104574)	FOCC007849-PA-CDS	FOCC007849-PA-CDS|Protein		5363_Foccidentalis_062819.fasta	56794.5	1	4	4	4	0	0.0792	505
5984_041122	BBMV Rep 1	BBMV Rep 1	(F104574)	FOCC015033-PA-CDS	FOCC015033-PA-CDS|Protein		5363_Foccidentalis_062819.fasta	33791.2	1	12	12	12	0.0001	0.556	293
5984_041122	BBMV Rep 1	BBMV Rep 1	(F104574)	FOCC016936-PA-CDS	FOCC016936-PA-CDS|Protein		5363_Foccidentalis_062819.fasta	########	1	4	4	4	0	0.047	1063
5984_041122	BBMV Rep 1	BBMV Rep 1	(F104574)	FOCC003596-PA-CDS	FOCC003596-PA-CDS|Protein		5363_Foccidentalis_062819.fasta	91805.2	1	7	7	7	0.0001	0.103	822
5984_041122	BBMV Rep 1	BBMV Rep 1	(F104574)	FOCC001287-PA-CDS	FOCC001287-PA-CDS|Protein		5363_Foccidentalis_062819.fasta	########	1	3	3	3	0	0.0398	904
5984_041122	BBMV Rep 1	BBMV Rep 1	(F104574)	FOCC016380-PA-CDS	FOCC016380-PA-CDS|Protein		5363_Foccidentalis_062819.fasta	########	1	35	44	59	0.0006	0.22	1584
5984_041122	BBMV Rep 1	BBMV Rep 1	(F104574)	FOCC004712-PA-CDS	FOCC004712-PA-CDS|Protein		5363_Foccidentalis_062819.fasta	90640.3	1	3	3	3	0	0.0465	796
5984_041122	BBMV Rep 1	BBMV Rep 1	(F104574)	FOCC004040-PA-CDS	FOCC004040-PA-CDS|Protein,FOCC004040-RB-CDS|Protein,FOCC004040-RC-CDS|Protein		5363_Foccidentalis_062819.fasta	25465.7	0.953	1	1	1	0	0.0397	236
5984_041122	BBMV Rep 1	BBMV Rep 1	(F104574)	FOCC003649-PA-CDS	FOCC003649-PA-CDS|Protein		5363_Foccidentalis_062819.fasta	58024.8	1	8	9	11	0.0001	0.169	522
5984_041122	BBMV Rep 1	BBMV Rep 1	(F104574)	FOCC001640-PA-CDS	FOCC001640-PA-CDS|Protein		5363_Foccidentalis_062819.fasta	########	1	32	37	45	0.0005	0.366	1016
5984_041122	BBMV Rep 1	BBMV Rep 1	(F104574)	FOCC006351-PA-CDS	FOCC006351-PA-CDS|Protein		5363_Foccidentalis_062819.fasta	69214.1	0.953	1	1	1	0	0.0357	617
5984_041122	BBMV Rep 1	BBMV Rep 1	(F104574)	FOCC002164-PA-CDS	FOCC002164-PA-CDS|Protein		5363_Foccidentalis_062819.fasta	########	0.997	2	2	2	0	0.0302	1125
5984_041122	BBMV Rep 1	BBMV Rep 1	(F104574)	FOCC002821-PA-CDS	FOCC002821-PA-CDS|Protein		5363_Foccidentalis_062819.fasta	40470.3	1	3	3	3	0	0.0742	364
5984_041122	BBMV Rep 1	BBMV Rep 1	(F104574)	FOCC004108-PA-CDS	FOCC004108-PA-CDS|Protein		5363_Foccidentalis_062819.fasta	49194.1	1	5	5	6	0.0001	0.114	430
5984_041122	BBMV Rep 1	BBMV Rep 1	(F104574)	FOCC000930-PA-CDS	FOCC000930-PA-CDS|Protein		5363_Foccidentalis_062819.fasta	########	1	4	4	5	0.0001	0.0391	1356
5984_041122	BBMV Rep 1	BBMV Rep 1	(F104574)	FOCC002217-PA-CDS	FOCC002217-PA-CDS|Protein		5363_Foccidentalis_062819.fasta	53196.7	1	2	2	2	0	0.0858	478
5984_041122	BBMV Rep 1	BBMV Rep 1	(F104574)	FOCC006636-PA-CDS	FOCC006636-PA-CDS|Protein		5363_Foccidentalis_062819.fasta	58042.4	1	30	34	47	0.0005	0.512	531
5984_041122	BBMV Rep 1	BBMV Rep 1	(F104574)	FOCC008591-PA-CDS	FOCC008591-PA-CDS|Protein		5363_Foccidentalis_062819.fasta	17661.2	1	5	5	5	0.0001	0.401	152
5984_041122	BBMV Rep 1	BBMV Rep 1	(F104574)	FOCC015066-PA-CDS	FOCC015066-PA-CDS|Protein		5363_Foccidentalis_062819.fasta	42482.6	1	2	2	2	0	0.0971	381
5984_041122	BBMV Rep 1	BBMV Rep 1	(F104574)	FOCC004745-PA-CDS	FOCC004745-PA-CDS|Protein		5363_Foccidentalis_062819.fasta	########	1	7	7	7	0.0001	0.0641	1530
5984_041122	BBMV Rep 1	BBMV Rep 1	(F104574)	FOCC003260-PA-CDS	FOCC003260-PA-CDS|Protein		5363_Foccidentalis_062819.fasta	37971.5	1	7	8	12	0.0001	0.265	347
5984_041122	BBMV Rep 1	BBMV Rep 1	(F104574)	FOCC014356-PA-CDS	FOCC014356-PA-CDS|Protein		5363_Foccidentalis_062819.fasta	58484	1	7	8	8	0.0001	0.194	537
5984_041122	BBMV Rep 1	BBMV Rep 1	(F104574)	FOCC011118-PA-CDS	FOCC011118-PA-CDS|Protein		5363_Foccidentalis_062819.fasta	39397.2	1	3	3	4	0	0.0972	360
5984_041122	BBMV Rep 1	BBMV Rep 1	(F104574)	FOCC016318-PA-CDS	FOCC016318-PA-CDS|Protein		5363_Foccidentalis_062819.fasta	45050.1	1	5	5	5	0.0001	0.16	406
5984_041122	BBMV Rep 1	BBMV Rep 1	(F104574)	FOCC002132-PA-CDS	FOCC002132-PA-CDS|Protein		5363_Foccidentalis_062819.fasta	########	1	3	3	3	0	0.039	1257
5984_041122	BBMV Rep 1	BBMV Rep 1	(F104574)	FOCC004964-PA-CDS	FOCC004964-PA-CDS|Protein		5363_Foccidentalis_062819.fasta	########	1	2	2	3	0	0.033	940
5984_041122	BBMV Rep 1	BBMV Rep 1	(F104574)	FOCC014409-PA-CDS	FOCC014409-PA-CDS|Protein		5363_Foccidentalis_062819.fasta	54389.8	1	28	35	61	0.0007	0.658	506
5984_041122	BBMV Rep 1	BBMV Rep 1	(F104574)	FOCC010813-PA-CDS	FOCC010813-PA-CDS|Protein		5363_Foccidentalis_062819.fasta	38930.2	1	2	2	2	0	0.1	370
5984_041122	BBMV Rep 1	BBMV Rep 1	(F104574)	FOCC012574-PA-CDS	FOCC012574-PA-CDS|Protein		5363_Foccidentalis_062819.fasta	80417.7	1	3	3	3	0	0.0764	694
5984_041122	BBMV Rep 1	BBMV Rep 1	(F104574)	FOCC002907-PA-CDS	FOCC002907-PA-CDS|Protein		5363_Foccidentalis_062819.fasta	########	1	5	5	5	0.0001	0.0733	982
5984_041122	BBMV Rep 1	BBMV Rep 1	(F104574)	FOCC012988-PA-CDS	FOCC012988-PA-CDS|Protein		5363_Foccidentalis_062819.fasta	66985.9	1	3	3	3	0	0.0592	608
5984_041122	BBMV Rep 1	BBMV Rep 1	(F104574)	FOCC005184-PA-CDS	FOCC005184-PA-CDS|Protein		5363_Foccidentalis_062819.fasta	57636.8	1	7	7	8	0.0001	0.131	503
5984_041122	BBMV Rep 1	BBMV Rep 1	(F104574)	FOCC002603-PA-CDS	FOCC002603-PA-CDS|Protein		5363_Foccidentalis_062819.fasta	63268.9	1	5	5	5	0.0001	0.102	558
5984_041122	BBMV Rep 1	BBMV Rep 1	(F104574)	FOCC016215-PA-CDS	FOCC016215-PA-CDS|Protein		5363_Foccidentalis_062819.fasta	21290.7	0.99	2	2	2	0	0.122	189
5984_041122	BBMV Rep 1	BBMV Rep 1	(F104574)	FOCC007951-PA-CDS	FOCC007951-PA-CDS|Protein		5363_Foccidentalis_062819.fasta	########	1	4	4	4	0	0.0576	989
5984_041122	BBMV Rep 1	BBMV Rep 1	(F104574)	FOCC004713-PA-CDS	FOCC004713-PA-CDS|Protein		5363_Foccidentalis_062819.fasta	41121.3	1	2	3	3	0	0.0722	360
5984_041122	BBMV Rep 1	BBMV Rep 1	(F104574)	FOCC002469-PA-CDS	FOCC002469-PA-CDS|Protein		5363_Foccidentalis_062819.fasta	47321.5	0.953	1	1	1	0	0.0261	422
5984_041122	BBMV Rep 1	BBMV Rep 1	(F104574)	FOCC011808-PA-CDS	FOCC011808-PA-CDS|Protein		5363_Foccidentalis_062819.fasta	########	1	37	42	48	0.0005	0.177	2334
5984_041122	BBMV Rep 1	BBMV Rep 1	(F104574)	FOCC002742-PA-CDS	FOCC002742-PA-CDS|Protein		5363_Foccidentalis_062819.fasta	48447.3	1	9	10	17	0.0002	0.301	422
5984_041122	BBMV Rep 1	BBMV Rep 1	(F104574)	FOCC016029-PA-CDS	FOCC016029-PA-CDS|Protein		5363_Foccidentalis_062819.fasta	########	0.999	2	2	2	0	0.0418	956
5984_041122	BBMV Rep 1	BBMV Rep 1	(F104574)	FOCC007765-PA-CDS	FOCC007765-PA-CDS|Protein		5363_Foccidentalis_062819.fasta	########	1	14	14	15	0.0002	0.115	1684
5984_041122	BBMV Rep 1	BBMV Rep 1	(F104574)	FOCC004527-PA-CDS	FOCC004527-PA-CDS|Protein		5363_Foccidentalis_062819.fasta	70468.8	1	22	26	55	0.0006	0.384	632
5984_041122	BBMV Rep 1	BBMV Rep 1	(F104574)	FOCC008946-PA-CDS	FOCC008946-PA-CDS|Protein		5363_Foccidentalis_062819.fasta	67675.2	1	3	3	3	0	0.0658	608
5984_041122	BBMV Rep 1	BBMV Rep 1	(F104574)	Keratin, type I cytoskeletal 14 OS=Homo sapiens GN=KRT14 PE=1 SV=4	K1C14_HUMAN		MasterMix_011320.fasta	51562.5	1	4	5	7	0.0001	0.267	472
5984_041122	BBMV Rep 1	BBMV Rep 1	(F104574)	FOCC001455-PA-CDS	FOCC001455-PA-CDS|Protein		5363_Foccidentalis_062819.fasta	########	1	2	2	2	0	0.0154	1235
5984_041122	BBMV Rep 1	BBMV Rep 1	(F104574)	FOCC000114-PA-CDS	FOCC000114-PA-CDS|Protein		5363_Foccidentalis_062819.fasta	########	1	6	6	6	0.0001	0.0607	923
5984_041122	BBMV Rep 1	BBMV Rep 1	(F104574)	FOCC015319-PA-CDS	FOCC015319-PA-CDS|Protein		5363_Foccidentalis_062819.fasta	37134	1	3	3	3	0	0.165	322
5984_041122	BBMV Rep 1	BBMV Rep 1	(F104574)	FOCC002636-PA-CDS	FOCC002636-PA-CDS|Protein		5363_Foccidentalis_062819.fasta	52113.2	1	5	6	7	0.0001	0.109	476
5984_041122	BBMV Rep 1	BBMV Rep 1	(F104574)	FOCC011066-PA-CDS	FOCC011066-PA-CDS|Protein		5363_Foccidentalis_062819.fasta	74178.8	1	2	2	2	0	0.0596	654
5984_041122	BBMV Rep 1	BBMV Rep 1	(F104574)	FOCC005862-PA-CDS	FOCC005862-PA-CDS|Protein		5363_Foccidentalis_062819.fasta	66067.4	0.953	1	1	1	0	0.0288	591
5984_041122	BBMV Rep 1	BBMV Rep 1	(F104574)	FOCC006333-PA-CDS	FOCC006333-PA-CDS|Protein		5363_Foccidentalis_062819.fasta	69817.5	1	3	3	3	0	0.0846	615
5984_041122	BBMV Rep 1	BBMV Rep 1	(F104574)	FOCC004746-PA-CDS	FOCC004746-PA-CDS|Protein		5363_Foccidentalis_062819.fasta	55589.8	1	9	10	14	0.0002	0.187	524
5984_041122	BBMV Rep 1	BBMV Rep 1	(F104574)	FOCC007680-PA-CDS	FOCC007680-PA-CDS|Protein		5363_Foccidentalis_062819.fasta	22548.7	1	14	18	31	0.0003	0.697	198
5984_041122	BBMV Rep 1	BBMV Rep 1	(F104574)	FOCC011119-PA-CDS	FOCC011119-PA-CDS|Protein		5363_Foccidentalis_062819.fasta	########	0.96	2	2	2	0	0.0298	973
5984_041122	BBMV Rep 1	BBMV Rep 1	(F104574)	FOCC017977-PA-CDS	FOCC017977-PA-CDS|Protein		5363_Foccidentalis_062819.fasta	########	1	4	5	5	0.0001	0.0427	1381
5984_041122	BBMV Rep 1	BBMV Rep 1	(F104574)	FOCC004030-PA-CDS	FOCC004030-PA-CDS|Protein		5363_Foccidentalis_062819.fasta	13706.2	1	5	5	5	0.0001	0.317	123
5984_041122	BBMV Rep 1	BBMV Rep 1	(F104574)	FOCC010879-PA-CDS	FOCC010879-PA-CDS|Protein		5363_Foccidentalis_062819.fasta	70762.6	1	3	3	3	0	0.0528	663
5984_041122	BBMV Rep 1	BBMV Rep 1	(F104574)	FOCC003480-PA-CDS	FOCC003480-PA-CDS|Protein		5363_Foccidentalis_062819.fasta	75841.5	0.953	1	1	1	0	0.021	668
5984_041122	BBMV Rep 1	BBMV Rep 1	(F104574)	Alpha-S2-casein OS=Bos taurus GN=CSN1S2 PE=1 SV=2	CASA2_BOVIN		MasterMix_011320.fasta	26019	1	7	8	10	0.0001	0.297	222
5984_041122	BBMV Rep 1	BBMV Rep 1	(F104574)	FOCC016581-PA-CDS	FOCC016581-PA-CDS|Protein		5363_Foccidentalis_062819.fasta	56035.4	1	24	37	50	0.0005	0.504	524
5984_041122	BBMV Rep 1	BBMV Rep 1	(F104574)	FOCC011756-PA-CDS	FOCC011756-PA-CDS|Protein		5363_Foccidentalis_062819.fasta	21682.6	1	6	6	7	0.0001	0.389	193
5984_041122	BBMV Rep 1	BBMV Rep 1	(F104574)	FOCC003598-PA-CDS	FOCC003598-PA-CDS|Protein		5363_Foccidentalis_062819.fasta	80834.1	1	8	8	8	0.0001	0.134	725
5984_041122	BBMV Rep 1	BBMV Rep 1	(F104574)	FOCC017040-PA-CDS	FOCC017040-PA-CDS|Protein		5363_Foccidentalis_062819.fasta	77077.5	1	9	9	9	0.0001	0.15	699
5984_041122	BBMV Rep 1	BBMV Rep 1	(F104574)	FOCC007130-PA-CDS	FOCC007130-PA-CDS|Protein		5363_Foccidentalis_062819.fasta	20470.2	1	2	2	2	0	0.115	182
5984_041122	BBMV Rep 1	BBMV Rep 1	(F104574)	FOCC003294-PA-CDS	FOCC003294-PA-CDS|Protein		5363_Foccidentalis_062819.fasta	########	0.997	2	2	2	0	0.0079	2014
5984_041122	BBMV Rep 1	BBMV Rep 1	(F104574)	FOCC003951-PA-CDS	FOCC003951-PA-CDS|Protein		5363_Foccidentalis_062819.fasta	78187.9	1	2	2	2	0	0.0461	694
5984_041122	BBMV Rep 1	BBMV Rep 1	(F104574)	FOCC005238-PA-CDS	FOCC005238-PA-CDS|Protein		5363_Foccidentalis_062819.fasta	86212.6	1	3	3	3	0	0.0368	760
5984_041122	BBMV Rep 1	BBMV Rep 1	(F104574)	FOCC017815-PA-CDS	FOCC017815-PA-CDS|Protein		5363_Foccidentalis_062819.fasta	34597	1	3	3	3	0	0.0843	332
5984_041122	BBMV Rep 1	BBMV Rep 1	(F104574)	FOCC011809-PA-CDS	FOCC011809-PA-CDS|Protein		5363_Foccidentalis_062819.fasta	21685.9	1	12	12	18	0.0002	0.624	186
5984_041122	BBMV Rep 1	BBMV Rep 1	(F104574)	FOCC011996-PA-CDS	FOCC011996-PA-CDS|Protein		5363_Foccidentalis_062819.fasta	50811.6	0.335	1	1	1	0	0.0221	452
5984_041122	BBMV Rep 1	BBMV Rep 1	(F104574)	FOCC006419-PA-CDS	FOCC006419-PA-CDS|Protein		5363_Foccidentalis_062819.fasta	60240.3	1	16	19	23	0.0002	0.376	543
5984_041122	BBMV Rep 1	BBMV Rep 1	(F104574)	FOCC016330-PA-CDS	FOCC016330-PA-CDS|Protein		5363_Foccidentalis_062819.fasta	########	1	6	6	6	0.0001	0.0304	2989
5984_041122	BBMV Rep 1	BBMV Rep 1	(F104574)	FOCC002823-PA-CDS	FOCC002823-PA-CDS|Protein		5363_Foccidentalis_062819.fasta	55564.3	0.99	2	2	2	0	0.0403	496
5984_041122	BBMV Rep 1	BBMV Rep 1	(F104574)	FOCC004998-PA-CDS	FOCC004998-PA-CDS|Protein		5363_Foccidentalis_062819.fasta	33037.4	1	6	6	6	0.0001	0.312	295
5984_041122	BBMV Rep 1	BBMV Rep 1	(F104574)	FOCC011238-PA-CDS	FOCC011238-PA-CDS|Protein		5363_Foccidentalis_062819.fasta	########	1	16	16	16	0.0002	0.216	941
5984_041122	BBMV Rep 1	BBMV Rep 1	(F104574)	FOCC011671-PA-CDS	FOCC011671-PA-CDS|Protein		5363_Foccidentalis_062819.fasta	29395.9	1	7	7	8	0.0001	0.213	272
5984_041122	BBMV Rep 1	BBMV Rep 1	(F104574)	FOCC003043-PA-CDS	FOCC003043-PA-CDS|Protein		5363_Foccidentalis_062819.fasta	72083.8	1	7	7	7	0.0001	0.167	627
5984_041122	BBMV Rep 1	BBMV Rep 1	(F104574)	FOCC014139-PA-CDS	FOCC014139-PA-CDS|Protein		5363_Foccidentalis_062819.fasta	16177.3	1	3	4	5	0.0001	0.26	154
5984_041122	BBMV Rep 1	BBMV Rep 1	(F104574)	FOCC014962-PA-CDS	FOCC014962-PA-CDS|Protein		5363_Foccidentalis_062819.fasta	80039	0.999	2	2	2	0	0.0338	710
5984_041122	BBMV Rep 1	BBMV Rep 1	(F104574)	FOCC013049-PA-CDS	FOCC013049-PA-CDS|Protein		5363_Foccidentalis_062819.fasta	51551.9	1	30	46	56	0.0006	0.485	439
5984_041122	BBMV Rep 1	BBMV Rep 1	(F104574)	FOCC006030-PA-CDS	FOCC006030-PA-CDS|Protein		5363_Foccidentalis_062819.fasta	12994.4	0.999	2	2	2	0	0.211	114
5984_041122	BBMV Rep 1	BBMV Rep 1	(F104574)	FOCC001675-PA-CDS	FOCC001675-PA-CDS|Protein		5363_Foccidentalis_062819.fasta	########	1	10	10	10	0.0001	0.048	2708
5984_041122	BBMV Rep 1	BBMV Rep 1	(F104574)	FOCC017126-PA-CDS	FOCC017126-PA-CDS|Protein		5363_Foccidentalis_062819.fasta	31350.2	0.92	1	1	1	0	0.0356	281
5984_041122	BBMV Rep 1	BBMV Rep 1	(F104574)	FOCC008862-PA-CDS	FOCC008862-PA-CDS|Protein		5363_Foccidentalis_062819.fasta	75065.8	1	5	5	5	0.0001	0.0942	669
5984_041122	BBMV Rep 1	BBMV Rep 1	(F104574)	FOCC000190-PA-CDS	FOCC000190-PA-CDS|Protein		5363_Foccidentalis_062819.fasta	81361.3	0.999	2	2	2	0	0.0334	719
5984_041122	BBMV Rep 1	BBMV Rep 1	(F104574)	FOCC001205-PA-CDS	FOCC001205-PA-CDS|Protein		5363_Foccidentalis_062819.fasta	########	1	6	6	6	0.0001	0.0643	980
5984_041122	BBMV Rep 1	BBMV Rep 1	(F104574)	FOCC007799-PA-CDS	FOCC007799-PA-CDS|Protein		5363_Foccidentalis_062819.fasta	52757.9	1	3	3	3	0	0.0589	475
5984_041122	BBMV Rep 1	BBMV Rep 1	(F104574)	FOCC009321-PA-CDS	FOCC009321-PA-CDS|Protein		5363_Foccidentalis_062819.fasta	########	1	3	3	3	0	0.0202	1586
5984_041122	BBMV Rep 1	BBMV Rep 1	(F104574)	FOCC006148-PA-CDS	FOCC006148-PA-CDS|Protein		5363_Foccidentalis_062819.fasta	########	1	8	8	9	0.0001	0.091	1198
5984_041122	BBMV Rep 1	BBMV Rep 1	(F104574)	FOCC011786-PA-CDS	FOCC011786-PA-CDS|Protein		5363_Foccidentalis_062819.fasta	63460.8	1	37	44	60	0.0006	0.564	574
5984_041122	BBMV Rep 1	BBMV Rep 1	(F104574)	FOCC001489-PA-CDS	FOCC001489-PA-CDS|Protein		5363_Foccidentalis_062819.fasta	21298.9	1	4	5	5	0.0001	0.0825	194
5984_041122	BBMV Rep 1	BBMV Rep 1	(F104574)	FOCC009439-PA-CDS	FOCC009439-PA-CDS|Protein		5363_Foccidentalis_062819.fasta	46342	1	4	4	4	0	0.199	408
5984_041122	BBMV Rep 1	BBMV Rep 1	(F104574)	FOCC005843-PA-CDS	FOCC005843-PA-CDS|Protein		5363_Foccidentalis_062819.fasta	30506.3	0.957	2	2	2	0	0.109	265
5984_041122	BBMV Rep 1	BBMV Rep 1	(F104574)	FOCC015010-PA-CDS	FOCC015010-PA-CDS|Protein		5363_Foccidentalis_062819.fasta	13786	1	4	4	4	0	0.281	114
5984_041122	BBMV Rep 1	BBMV Rep 1	(F104574)	FOCC011757-PA-CDS	FOCC011757-PA-CDS|Protein		5363_Foccidentalis_062819.fasta	21434.2	1	3	3	3	0	0.196	194
5984_041122	BBMV Rep 1	BBMV Rep 1	(F104574)	Serum albumin OS=Bos taurus GN=ALB PE=1 SV=4	ALBU_BOVIN		MasterMix_011320.fasta	69294.2	1	29	39	45	0.0005	0.563	607
5984_041122	BBMV Rep 1	BBMV Rep 1	(F104574)	FOCC001120-PA-CDS	FOCC001120-PA-CDS|Protein		5363_Foccidentalis_062819.fasta	15937.9	0.999	2	2	2	0	0.129	139
5984_041122	BBMV Rep 1	BBMV Rep 1	(F104574)	FOCC008729-PA-CDS	FOCC008729-PA-CDS|Protein		5363_Foccidentalis_062819.fasta	60568.7	1	16	17	19	0.0002	0.346	526
5984_041122	BBMV Rep 1	BBMV Rep 1	(F104574)	FOCC000057-PA-CDS	FOCC000057-PA-CDS|Protein		5363_Foccidentalis_062819.fasta	60399	1	12	12	15	0.0002	0.303	542
5984_041122	BBMV Rep 1	BBMV Rep 1	(F104574)	FOCC008007-PA-CDS	FOCC008007-PA-CDS|Protein		5363_Foccidentalis_062819.fasta	########	1	58	66	84	0.0009	0.482	1190
5984_041122	BBMV Rep 1	BBMV Rep 1	(F104574)	FOCC001238-PA-CDS	FOCC001238-PA-CDS|Protein		5363_Foccidentalis_062819.fasta	########	1	6	6	6	0.0001	0.0677	1256
5984_041122	BBMV Rep 1	BBMV Rep 1	(F104574)	FOCC002419-PA-CDS	FOCC002419-PA-CDS|Protein		5363_Foccidentalis_062819.fasta	18563.5	1	3	3	4	0	0.273	165
5984_041122	BBMV Rep 1	BBMV Rep 1	(F104574)	FOCC000410-PA-CDS	FOCC000410-PA-CDS|Protein		5363_Foccidentalis_062819.fasta	65670.7	0.99	2	2	2	0	0.0532	601
5984_041122	BBMV Rep 1	BBMV Rep 1	(F104574)	FOCC007767-PA-CDS	FOCC007767-PA-CDS|Protein		5363_Foccidentalis_062819.fasta	41863.6	1	18	20	20	0.0002	0.578	398
5984_041122	BBMV Rep 1	BBMV Rep 1	(F104574)	FOCC000933-PA-CDS	FOCC000933-PA-CDS|Protein		5363_Foccidentalis_062819.fasta	96514.4	0.997	2	2	2	0	0.03	834
5984_041122	BBMV Rep 1	BBMV Rep 1	(F104574)	FOCC012196-PA-CDS	FOCC012196-PA-CDS|Protein		5363_Foccidentalis_062819.fasta	13004.4	0.953	1	1	1	0	0.109	119
5984_041122	BBMV Rep 1	BBMV Rep 1	(F104574)	FOCC005637-PA-CDS	FOCC005637-PA-CDS|Protein		5363_Foccidentalis_062819.fasta	37044.4	1	9	10	11	0.0001	0.287	321
5984_041122	BBMV Rep 1	BBMV Rep 1	(F104574)	FOCC001457-PA-CDS	FOCC001457-PA-CDS|Protein		5363_Foccidentalis_062819.fasta	62472	0.953	1	1	1	0	0.0374	535
5984_041122	BBMV Rep 1	BBMV Rep 1	(F104574)	FOCC005876-PA-CDS	FOCC005876-PA-CDS|Protein		5363_Foccidentalis_062819.fasta	31903.1	0.966	2	2	2	0	0.108	287
5984_041122	BBMV Rep 1	BBMV Rep 1	(F104574)	FOCC002638-PA-CDS	FOCC002638-PA-CDS|Protein		5363_Foccidentalis_062819.fasta	15328.7	1	12	17	29	0.0003	0.404	136
5984_041122	BBMV Rep 1	BBMV Rep 1	(F104574)	FOCC011725-PA-CDS	FOCC011725-PA-CDS|Protein		5363_Foccidentalis_062819.fasta	48614.2	1	9	9	15	0.0002	0.229	441
5984_041122	BBMV Rep 1	BBMV Rep 1	(F104574)	FOCC010962-PA-CDS	FOCC010962-PA-CDS|Protein		5363_Foccidentalis_062819.fasta	92903.6	1	8	9	10	0.0001	0.106	821
5984_041122	BBMV Rep 1	BBMV Rep 1	(F104574)	FOCC003819-PA-CDS	FOCC003819-PA-CDS|Protein		5363_Foccidentalis_062819.fasta	46300.8	0.999	2	2	2	0	0.116	422
5984_041122	BBMV Rep 1	BBMV Rep 1	(F104574)	FOCC002334-PA-CDS	FOCC002334-PA-CDS|Protein		5363_Foccidentalis_062819.fasta	########	1	5	5	5	0.0001	0.06	1117
5984_041122	BBMV Rep 1	BBMV Rep 1	(F104574)	FOCC000747-PA-CDS	FOCC000747-PA-CDS|Protein		5363_Foccidentalis_062819.fasta	########	1	18	18	22	0.0002	0.19	1299
5984_041122	BBMV Rep 1	BBMV Rep 1	(F104574)	FOCC016364-PA-CDS	FOCC016364-PA-CDS|Protein		5363_Foccidentalis_062819.fasta	56077.3	1	27	37	78	0.0008	0.667	525
5984_041122	BBMV Rep 1	BBMV Rep 1	(F104574)	FOCC017293-PA-CDS	FOCC017293-PA-CDS|Protein		5363_Foccidentalis_062819.fasta	55466.1	1	15	19	20	0.0002	0.359	510
5984_041122	BBMV Rep 1	BBMV Rep 1	(F104574)	FOCC014055-PA-CDS	FOCC014055-PA-CDS|Protein		5363_Foccidentalis_062819.fasta	45571.7	0.958	2	2	2	0	0.047	404
5984_041122	BBMV Rep 1	BBMV Rep 1	(F104574)	FOCC003077-PA-CDS	FOCC003077-PA-CDS|Protein		5363_Foccidentalis_062819.fasta	44115.8	1	2	2	4	0	0.678	397
5984_041122	BBMV Rep 1	BBMV Rep 1	(F104574)	FOCC014508-PA-CDS	FOCC014508-PA-CDS|Protein		5363_Foccidentalis_062819.fasta	46892.5	1	34	41	57	0.0006	0.762	416
5984_041122	BBMV Rep 1	BBMV Rep 1	(F104574)	FOCC012821-PA-CDS	FOCC012821-PA-CDS|Protein		5363_Foccidentalis_062819.fasta	24633.5	1	8	9	9	0.0001	0.332	208
5984_041122	BBMV Rep 1	BBMV Rep 1	(F104574)	FOCC003012-PA-CDS	FOCC003012-PA-CDS|Protein		5363_Foccidentalis_062819.fasta	14976	1	14	19	32	0.0003	0.591	132
5984_041122	BBMV Rep 1	BBMV Rep 1	(F104574)	FOCC014996-PA-CDS	FOCC014996-PA-CDS|Protein		5363_Foccidentalis_062819.fasta	26153.5	1	15	17	20	0.0002	0.721	226
5984_041122	BBMV Rep 1	BBMV Rep 1	(F104574)	FOCC008612-PA-CDS	FOCC008612-PA-CDS|Protein		5363_Foccidentalis_062819.fasta	80409.7	1	15	15	17	0.0002	0.301	718
5984_041122	BBMV Rep 1	BBMV Rep 1	(F104574)	FOCC011758-PA-CDS	FOCC011758-PA-CDS|Protein		5363_Foccidentalis_062819.fasta	83063.1	1	8	8	8	0.0001	0.12	741
5984_041122	BBMV Rep 1	BBMV Rep 1	(F104574)	FOCC003430-PA-CDS	FOCC003430-PA-CDS|Protein		5363_Foccidentalis_062819.fasta	########	1	6	6	7	0.0001	0.0612	1291
5984_041122	BBMV Rep 1	BBMV Rep 1	(F104574)	FOCC014334-PA-CDS	FOCC014334-PA-CDS|Protein		5363_Foccidentalis_062819.fasta	########	0.999	3	3	3	0	0.0286	1362
5984_041122	BBMV Rep 1	BBMV Rep 1	(F104574)	FOCC006368-PA-CDS	FOCC006368-PA-CDS|Protein		5363_Foccidentalis_062819.fasta	89393.6	1	69	90	145	0.0016	0.736	808
5984_041122	BBMV Rep 1	BBMV Rep 1	(F104574)	FOCC001186-PA-CDS	FOCC001186-PA-CDS|Protein		5363_Foccidentalis_062819.fasta	########	1	33	36	39	0.0004	0.46	947
5984_041122	BBMV Rep 1	BBMV Rep 1	(F104574)	FOCC015707-PA-CDS	FOCC015707-PA-CDS|Protein		5363_Foccidentalis_062819.fasta	82117.1	1	13	13	14	0.0002	0.19	717
5984_041122	BBMV Rep 1	BBMV Rep 1	(F104574)	FOCC004813-PA-CDS	FOCC004813-PA-CDS|Protein		5363_Foccidentalis_062819.fasta	########	1	6	8	9	0.0001	0.0386	2384
5984_041122	BBMV Rep 1	BBMV Rep 1	(F104574)	FOCC017983-PA-CDS	FOCC017983-PA-CDS|Protein		5363_Foccidentalis_062819.fasta	38648.8	1	3	3	3	0	0.102	343
5984_041122	BBMV Rep 1	BBMV Rep 1	(F104574)	FOCC004007-PA-CDS	FOCC004007-PA-CDS|Protein		5363_Foccidentalis_062819.fasta	38131.8	1	2	2	2	0	0.0645	341
5984_041122	BBMV Rep 1	BBMV Rep 1	(F104574)	FOCC015046-PA-CDS	FOCC015046-PA-CDS|Protein		5363_Foccidentalis_062819.fasta	66322.9	0.995	2	2	3	0	0.0275	582
5984_041122	BBMV Rep 1	BBMV Rep 1	(F104574)	FOCC011507-PA-CDS	FOCC011507-PA-CDS|Protein		5363_Foccidentalis_062819.fasta	80067.6	0.998	2	2	2	0	0.017	704
5984_041122	BBMV Rep 1	BBMV Rep 1	(F104574)	FOCC013260-PA-CDS	FOCC013260-PA-CDS|Protein		5363_Foccidentalis_062819.fasta	84231.2	1	18	20	22	0.0002	0.33	772
5984_041122	BBMV Rep 1	BBMV Rep 1	(F104574)	FOCC006940-PA-CDS	FOCC006940-PA-CDS|Protein		5363_Foccidentalis_062819.fasta	30454.2	1	2	2	2	0	0.103	261
5984_041122	BBMV Rep 1	BBMV Rep 1	(F104574)	FOCC009051-PA-CDS	FOCC009051-PA-CDS|Protein		5363_Foccidentalis_062819.fasta	########	1	10	10	10	0.0001	0.111	979
5984_041122	BBMV Rep 1	BBMV Rep 1	(F104574)	FOCC000529-PA-CDS	FOCC000529-PA-CDS|Protein		5363_Foccidentalis_062819.fasta	########	0.962	2	2	2	0	0.0416	938
5984_041122	BBMV Rep 1	BBMV Rep 1	(F104574)	FOCC012132-PA-CDS	FOCC012132-PA-CDS|Protein		5363_Foccidentalis_062819.fasta	52776.7	0.955	2	2	2	0	0.0721	458
5984_041122	BBMV Rep 1	BBMV Rep 1	(F104574)	FOCC013378-PA-CDS	FOCC013378-PA-CDS|Protein		5363_Foccidentalis_062819.fasta	20565	1	11	14	17	0.0002	0.61	172
5984_041122	BBMV Rep 1	BBMV Rep 1	(F104574)	FOCC002689-RC-CDS	FOCC002689-RC-CDS|Protein		5363_Foccidentalis_062819.fasta	38371.5	1	7	9	11	0.0001	0.199	342
5984_041122	BBMV Rep 1	BBMV Rep 1	(F104574)	FOCC001876-PA-CDS	FOCC001876-PA-CDS|Protein		5363_Foccidentalis_062819.fasta	74221.9	0.998	3	3	3	0	0.0448	648
5984_041122	BBMV Rep 1	BBMV Rep 1	(F104574)	FOCC009169-PA-CDS	FOCC009169-PA-CDS|Protein		5363_Foccidentalis_062819.fasta	########	1	15	16	18	0.0002	0.123	1391
5984_041122	BBMV Rep 1	BBMV Rep 1	(F104574)	FOCC001811-PA-CDS	FOCC001811-PA-CDS|Protein		5363_Foccidentalis_062819.fasta	68165.5	1	4	4	5	0.0001	0.126	605
5984_041122	BBMV Rep 1	BBMV Rep 1	(F104574)	FOCC002335-PA-CDS	FOCC002335-PA-CDS|Protein		5363_Foccidentalis_062819.fasta	16483.1	1	4	4	5	0.0001	0.324	148
5984_041122	BBMV Rep 1	BBMV Rep 1	(F104574)	FOCC005103-PA-CDS	FOCC005103-PA-CDS|Protein		5363_Foccidentalis_062819.fasta	46857.3	1	3	3	3	0	0.0886	429
5984_041122	BBMV Rep 1	BBMV Rep 1	(F104574)	FOCC016300-PA-CDS	FOCC016300-PA-CDS|Protein		5363_Foccidentalis_062819.fasta	52637.8	1	4	4	5	0.0001	0.123	470
5984_041122	BBMV Rep 1	BBMV Rep 1	(F104574)	FOCC005626-PA-CDS	FOCC005626-PA-CDS|Protein		5363_Foccidentalis_062819.fasta	########	0.999	2	2	2	0	0.0181	1271
5984_041122	BBMV Rep 1	BBMV Rep 1	(F104574)	FOCC009388-PA-CDS	FOCC009388-PA-CDS|Protein		5363_Foccidentalis_062819.fasta	68255.5	1	3	3	3	0	0.0621	596
5984_041122	BBMV Rep 1	BBMV Rep 1	(F104574)	FOCC002604-PA-CDS	FOCC002604-PA-CDS|Protein		5363_Foccidentalis_062819.fasta	########	1	48	55	65	0.0007	0.457	1257
5984_041122	BBMV Rep 1	BBMV Rep 1	(F104574)	FOCC014308-PA-CDS	FOCC014308-PA-CDS|Protein		5363_Foccidentalis_062819.fasta	########	0.999	4	4	4	0	0.0408	1397
5984_041122	BBMV Rep 1	BBMV Rep 1	(F104574)	FOCC017329-PA-CDS	FOCC017329-PA-CDS|Protein		5363_Foccidentalis_062819.fasta	68237.5	1	18	18	18	0.0002	0.329	604
5984_041122	BBMV Rep 1	BBMV Rep 1	(F104574)	FOCC011425-PA-CDS	FOCC011425-PA-CDS|Protein		5363_Foccidentalis_062819.fasta	98641.5	1	7	7	7	0.0001	0.104	888
5984_041122	BBMV Rep 1	BBMV Rep 1	(F104574)	FOCC009084-PA-CDS	FOCC009084-PA-CDS|Protein		5363_Foccidentalis_062819.fasta	########	1	29	29	30	0.0003	0.0746	4505
5984_041122	BBMV Rep 1	BBMV Rep 1	(F104574)	FOCC012822-PA-CDS	FOCC012822-PA-CDS|Protein		5363_Foccidentalis_062819.fasta	24454.8	1	3	4	5	0.0001	0.239	213
5984_041122	BBMV Rep 1	BBMV Rep 1	(F104574)	FOCC016584-PA-CDS	FOCC016584-PA-CDS|Protein		5363_Foccidentalis_062819.fasta	96653.7	1	5	5	5	0.0001	0.0785	841
5984_041122	BBMV Rep 1	BBMV Rep 1	(F104574)	FOCC008613-PA-CDS	FOCC008613-PA-CDS|Protein		5363_Foccidentalis_062819.fasta	########	1	10	11	12	0.0001	0.0979	1409
5984_041122	BBMV Rep 1	BBMV Rep 1	(F104574)	FOCC010931-PA-CDS	FOCC010931-PA-CDS|Protein		5363_Foccidentalis_062819.fasta	48526.5	1	18	20	23	0.0002	0.458	439
5984_041122	BBMV Rep 1	BBMV Rep 1	(F104574)	FOCC015708-PA-CDS	FOCC015708-PA-CDS|Protein		5363_Foccidentalis_062819.fasta	19288.8	1	2	2	2	0	0.167	174
5984_041122	BBMV Rep 1	BBMV Rep 1	(F104574)	FOCC017461-PA-CDS	FOCC017461-PA-CDS|Protein		5363_Foccidentalis_062819.fasta	41504.6	1	5	5	8	0.0001	0.239	380
5984_041122	BBMV Rep 1	BBMV Rep 1	(F104574)	Alcohol dehydrogenase 1 OS=Saccharomyces cerevisiae (strain ATCC 204508 / S288c) GN=ADH1 PE=1 SV=5	ADH1_YEAST		MasterMix_011320.fasta	36848.7	1	15	18	37	0.0004	0.402	348
5984_041122	BBMV Rep 1	BBMV Rep 1	(F104574)	FOCC002303-PA-CDS	FOCC002303-PA-CDS|Protein		5363_Foccidentalis_062819.fasta	85474.4	1	4	4	5	0.0001	0.0968	754
5984_041122	BBMV Rep 1	BBMV Rep 1	(F104574)	FOCC006722-PA-CDS	FOCC006722-PA-CDS|Protein		5363_Foccidentalis_062819.fasta	24377.2	1	3	3	3	0	0.0791	253
5984_041122	BBMV Rep 1	BBMV Rep 1	(F104574)	FOCC000059-PA-CDS	FOCC000059-PA-CDS|Protein		5363_Foccidentalis_062819.fasta	32086.1	1	4	4	6	0.0001	0.282	287
5984_041122	BBMV Rep 1	BBMV Rep 1	(F104574)	FOCC003650-PA-CDS	FOCC003650-PA-CDS|Protein		5363_Foccidentalis_062819.fasta	50873.9	1	2	2	2	0	0.132	455
5984_041122	BBMV Rep 1	BBMV Rep 1	(F104574)	FOCC004896-PA-CDS	FOCC004896-PA-CDS|Protein		5363_Foccidentalis_062819.fasta	25968.3	1	4	4	5	0.0001	0.226	234
5984_041122	BBMV Rep 1	BBMV Rep 1	(F104574)	FOCC004831-PA-CDS	FOCC004831-PA-CDS|Protein		5363_Foccidentalis_062819.fasta	59404.8	0.991	2	2	2	0	0.0536	522
5984_041122	BBMV Rep 1	BBMV Rep 1	(F104574)	FOCC002587-PA-CDS	FOCC002587-PA-CDS|Protein		5363_Foccidentalis_062819.fasta	67342.9	1	5	5	6	0.0001	0.1	590
5984_041122	BBMV Rep 1	BBMV Rep 1	(F104574)	FOCC013379-PA-CDS	FOCC013379-PA-CDS|Protein		5363_Foccidentalis_062819.fasta	16748.5	1	5	5	5	0.0001	0.418	153
5984_041122	BBMV Rep 1	BBMV Rep 1	(F104574)	FOCC004227-PA-CDS	FOCC004227-PA-CDS|Protein		5363_Foccidentalis_062819.fasta	96903.9	1	5	5	5	0.0001	0.0669	867
5984_041122	BBMV Rep 1	BBMV Rep 1	(F104574)	FOCC017733-PA-CDS	FOCC017733-PA-CDS|Protein		5363_Foccidentalis_062819.fasta	59793.2	1	15	17	17	0.0002	0.354	534
5984_041122	BBMV Rep 1	BBMV Rep 1	(F104574)	FOCC012551-PA-CDS	FOCC012551-PA-CDS|Protein		5363_Foccidentalis_062819.fasta	24710.2	1	2	2	2	0	0.0815	233
5984_041122	BBMV Rep 1	BBMV Rep 1	(F104574)	FOCC000226-PA-CDS	FOCC000226-PA-CDS|Protein		5363_Foccidentalis_062819.fasta	74785.1	1	11	12	15	0.0002	0.189	668
5984_041122	BBMV Rep 1	BBMV Rep 1	(F104574)	FOCC010964-PA-CDS	FOCC010964-PA-CDS|Protein		5363_Foccidentalis_062819.fasta	30647.4	0.751	1	1	1	0	0.0646	263
5984_041122	BBMV Rep 1	BBMV Rep 1	(F104574)	FOCC001812-PA-CDS	FOCC001812-PA-CDS|Protein		5363_Foccidentalis_062819.fasta	########	1	4	4	4	0	0.0238	2103
5984_041122	BBMV Rep 1	BBMV Rep 1	(F104574)	FOCC013010-PA-CDS	FOCC013010-PA-CDS|Protein		5363_Foccidentalis_062819.fasta	92630.7	1	7	7	8	0.0001	0.0757	845
5984_041122	BBMV Rep 1	BBMV Rep 1	(F104574)	FOCC003987-PA-CDS	FOCC003987-PA-CDS|Protein		5363_Foccidentalis_062819.fasta	########	1	17	18	21	0.0002	0.15	1061
5984_041122	BBMV Rep 1	BBMV Rep 1	(F104574)	FOCC011423-PA-CDS	FOCC011423-PA-CDS|Protein		5363_Foccidentalis_062819.fasta	44420.7	1	4	4	4	0	0.13	415
5984_041122	BBMV Rep 1	BBMV Rep 1	(F104574)	FOCC000749-PA-CDS	FOCC000749-PA-CDS|Protein		5363_Foccidentalis_062819.fasta	21290.8	1	8	11	14	0.0002	0.398	181
5984_041122	BBMV Rep 1	BBMV Rep 1	(F104574)	FOCC013598-PA-CDS	FOCC013598-PA-CDS|Protein		5363_Foccidentalis_062819.fasta	21823.9	1	9	14	22	0.0002	0.267	187
5984_041122	BBMV Rep 1	BBMV Rep 1	(F104574)	FOCC016366-PA-CDS	FOCC016366-PA-CDS|Protein		5363_Foccidentalis_062819.fasta	36506.4	1	17	18	23	0.0002	0.514	329
5984_041122	BBMV Rep 1	BBMV Rep 1	(F104574)	FOCC013128-PA-CDS	FOCC013128-PA-CDS|Protein		5363_Foccidentalis_062819.fasta	67052.1	1	7	7	9	0.0001	0.164	608
5984_041122	BBMV Rep 1	BBMV Rep 1	(F104574)	FOCC014410-PA-CDS	FOCC014410-PA-CDS|Protein		5363_Foccidentalis_062819.fasta	########	1	5	5	7	0.0001	0.0579	950
5984_041122	BBMV Rep 1	BBMV Rep 1	(F104574)	FOCC002973-PA-CDS	FOCC002973-PA-CDS|Protein		5363_Foccidentalis_062819.fasta	47956.6	1	4	4	4	0	0.143	441
5984_041122	BBMV Rep 1	BBMV Rep 1	(F104574)	FOCC004917-PA-CDS	FOCC004917-PA-CDS|Protein		5363_Foccidentalis_062819.fasta	97409.8	0.953	1	1	2	0	0.0175	855
5984_041122	BBMV Rep 1	BBMV Rep 1	(F104574)	FOCC014694-PA-CDS	FOCC014694-PA-CDS|Protein		5363_Foccidentalis_062819.fasta	81594	1	3	3	3	0	0.0503	736
5984_041122	BBMV Rep 1	BBMV Rep 1	(F104574)	FOCC013043-PA-CDS	FOCC013043-PA-CDS|Protein		5363_Foccidentalis_062819.fasta	67231	0.953	1	1	1	0	0.0231	607
5984_041122	BBMV Rep 1	BBMV Rep 1	(F104574)	FOCC002369-PA-CDS	FOCC002369-PA-CDS|Protein		5363_Foccidentalis_062819.fasta	59598.9	0.957	2	2	2	0	0.0435	529
5984_041122	BBMV Rep 1	BBMV Rep 1	(F104574)	FOCC006066-PA-CDS	FOCC006066-PA-CDS|Protein		5363_Foccidentalis_062819.fasta	90197.2	1	2	2	2	0	0.0347	806
5984_041122	BBMV Rep 1	BBMV Rep 1	(F104574)	FOCC007969-PA-CDS	FOCC007969-PA-CDS|Protein		5363_Foccidentalis_062819.fasta	21017.6	1	6	6	6	0.0001	0.315	181
5984_041122	BBMV Rep 1	BBMV Rep 1	(F104574)	FOCC007247-PA-CDS	FOCC007247-PA-CDS|Protein		5363_Foccidentalis_062819.fasta	21331.6	1	24	35	58	0.0006	0.648	182
5984_041122	BBMV Rep 1	BBMV Rep 1	(F104574)	FOCC006484-PA-CDS	FOCC006484-PA-CDS|Protein		5363_Foccidentalis_062819.fasta	29204.3	1	11	12	14	0.0002	0.495	273
5984_041122	BBMV Rep 1	BBMV Rep 1	(F104574)	FOCC013984-PA-CDS	FOCC013984-PA-CDS|Protein		5363_Foccidentalis_062819.fasta	31728.2	1	9	10	10	0.0001	0.404	285
5984_041122	BBMV Rep 1	BBMV Rep 1	(F104574)	FOCC008594-PA-CDS	FOCC008594-PA-CDS|Protein		5363_Foccidentalis_062819.fasta	79978.6	1	3	3	3	0	0.05	720
5984_041122	BBMV Rep 1	BBMV Rep 1	(F104574)	FOCC002329-PA-CDS	FOCC002329-PA-CDS|Protein		5363_Foccidentalis_062819.fasta	########	1	70	105	157	0.0017	0.527	1129
5984_041122	BBMV Rep 1	BBMV Rep 1	(F104574)	FOCC002588-PA-CDS	FOCC002588-PA-CDS|Protein		5363_Foccidentalis_062819.fasta	########	1	41	43	53	0.0006	0.546	973
5984_041122	BBMV Rep 1	BBMV Rep 1	(F104574)	FOCC016030-PA-CDS	FOCC016030-PA-CDS|Protein		5363_Foccidentalis_062819.fasta	24758.2	1	16	20	28	0.0003	0.471	221
5984_041122	BBMV Rep 1	BBMV Rep 1	(F104574)	FOCC003769-PA-CDS	FOCC003769-PA-CDS|Protein		5363_Foccidentalis_062819.fasta	35691.9	1	7	8	11	0.0001	0.319	326
5984_041122	BBMV Rep 1	BBMV Rep 1	(F104574)	FOCC015689-PA-CDS	FOCC015689-PA-CDS|Protein		5363_Foccidentalis_062819.fasta	########	1	5	5	5	0.0001	0.0486	1627
5984_041122	BBMV Rep 1	BBMV Rep 1	(F104574)	FOCC009305-PA-CDS	FOCC009305-PA-CDS|Protein		5363_Foccidentalis_062819.fasta	########	1	3	3	4	0	0.0143	2793
5984_041122	BBMV Rep 1	BBMV Rep 1	(F104574)	FOCC002284-PA-CDS	FOCC002284-PA-CDS|Protein		5363_Foccidentalis_062819.fasta	76635.6	1	5	5	5	0.0001	0.0906	673
5984_041122	BBMV Rep 1	BBMV Rep 1	(F104574)	FOCC017799-PA-CDS	FOCC017799-PA-CDS|Protein		5363_Foccidentalis_062819.fasta	59320.4	1	6	6	6	0.0001	0.146	521
5984_041122	BBMV Rep 1	BBMV Rep 1	(F104574)	FOCC001878-PA-CDS	FOCC001878-PA-CDS|Protein		5363_Foccidentalis_062819.fasta	72920.1	1	41	51	81	0.0009	0.588	660
5984_041122	BBMV Rep 1	BBMV Rep 1	(F104574)	FOCC010965-PA-CDS	FOCC010965-PA-CDS|Protein		5363_Foccidentalis_062819.fasta	15854.8	0.281	1	1	1	0	0.109	138
5984_041122	BBMV Rep 1	BBMV Rep 1	(F104574)	FOCC000385-PA-CDS	FOCC000385-PA-CDS|Protein		5363_Foccidentalis_062819.fasta	18864	1	22	35	67	0.0007	0.622	164
5984_041122	BBMV Rep 1	BBMV Rep 1	(F104574)	FOCC000393-PA-CDS	FOCC000393-PA-CDS|Protein		5363_Foccidentalis_062819.fasta	43702.3	1	3	3	4	0	0.102	381
5984_041122	BBMV Rep 1	BBMV Rep 1	(F104574)	FOCC013011-PA-CDS	FOCC013011-PA-CDS|Protein		5363_Foccidentalis_062819.fasta	63537.6	1	26	29	36	0.0004	0.565	586
5984_041122	BBMV Rep 1	BBMV Rep 1	(F104574)	FOCC014914-PA-CDS	FOCC014914-PA-CDS|Protein		5363_Foccidentalis_062819.fasta	32556.5	1	4	4	4	0	0.184	299
5984_041122	BBMV Rep 1	BBMV Rep 1	(F104574)	FOCC012605-PA-CDS	FOCC012605-PA-CDS|Protein		5363_Foccidentalis_062819.fasta	43670.1	1	3	3	3	0	0.0995	392
5984_041122	BBMV Rep 1	BBMV Rep 1	(F104574)	FOCC011842-PA-CDS	FOCC011842-PA-CDS|Protein		5363_Foccidentalis_062819.fasta	########	1	2	2	2	0	0.0139	2235
5984_041122	BBMV Rep 1	BBMV Rep 1	(F104574)	FOCC017677-PA-CDS	FOCC017677-PA-CDS|Protein		5363_Foccidentalis_062819.fasta	52565.8	0.312	1	1	1	0	0.0317	442
5984_041122	BBMV Rep 1	BBMV Rep 1	(F104574)	FOCC001627-PA-CDS	FOCC001627-PA-CDS|Protein		5363_Foccidentalis_062819.fasta	43187.5	1	9	10	12	0.0001	0.305	400
5984_041122	BBMV Rep 1	BBMV Rep 1	(F104574)	FOCC010880-PA-CDS	FOCC010880-PA-CDS|Protein		5363_Foccidentalis_062819.fasta	########	1	10	10	12	0.0001	0.125	967
5984_041122	BBMV Rep 1	BBMV Rep 1	(F104574)	FOCC001323-PA-CDS	FOCC001323-PA-CDS|Protein		5363_Foccidentalis_062819.fasta	50138.2	1	12	12	16	0.0002	0.266	455
5984_041122	BBMV Rep 1	BBMV Rep 1	(F104574)	FOCC014172-PA-CDS	FOCC014172-PA-CDS|Protein		5363_Foccidentalis_062819.fasta	43684.6	1	7	7	11	0.0001	0.291	398
5984_041122	BBMV Rep 1	BBMV Rep 1	(F104574)	FOCC005020-PA-CDS	FOCC005020-PA-CDS|Protein		5363_Foccidentalis_062819.fasta	########	0.999	2	2	2	0	0.0169	1003
5984_041122	BBMV Rep 1	BBMV Rep 1	(F104574)	FOCC006789-PA-CDS	FOCC006789-PA-CDS|Protein		5363_Foccidentalis_062819.fasta	71848.8	1	7	8	10	0.0001	0.104	632
5984_041122	BBMV Rep 1	BBMV Rep 1	(F104574)	FOCC009557-PA-CDS	FOCC009557-PA-CDS|Protein		5363_Foccidentalis_062819.fasta	########	1	9	9	9	0.0001	0.0915	1126
5984_041122	BBMV Rep 1	BBMV Rep 1	(F104574)	FOCC013197-PA-CDS	FOCC013197-PA-CDS|Protein		5363_Foccidentalis_062819.fasta	25202.2	0.999	2	2	4	0	0.0933	225
5984_041122	BBMV Rep 1	BBMV Rep 1	(F104574)	FOCC006420-PA-CDS	FOCC006420-PA-CDS|Protein		5363_Foccidentalis_062819.fasta	27794.9	1	8	9	11	0.0001	0.316	253
5984_041122	BBMV Rep 1	BBMV Rep 1	(F104574)	FOCC003247-PA-CDS	FOCC003247-PA-CDS|Protein		5363_Foccidentalis_062819.fasta	38293	0.958	2	2	2	0	0.186	345
5984_041122	BBMV Rep 1	BBMV Rep 1	(F104574)	FOCC004428-PA-CDS	FOCC004428-PA-CDS|Protein		5363_Foccidentalis_062819.fasta	74235.3	0.957	2	2	3	0	0.0477	650
5984_041122	BBMV Rep 1	BBMV Rep 1	(F104574)	FOCC000110-PA-CDS	FOCC000110-PA-CDS|Protein		5363_Foccidentalis_062819.fasta	40484.5	1	4	4	4	0	0.173	364
5984_041122	BBMV Rep 1	BBMV Rep 1	(F104574)	FOCC011206-PA-CDS	FOCC011206-PA-CDS|Protein		5363_Foccidentalis_062819.fasta	32859.8	0.996	2	2	2	0	0.122	295
5984_041122	BBMV Rep 1	BBMV Rep 1	(F104574)	FOCC015625-PA-CDS	FOCC015625-PA-CDS|Protein		5363_Foccidentalis_062819.fasta	30354.3	1	12	14	17	0.0002	0.508	266
5984_041122	BBMV Rep 1	BBMV Rep 1	(F104574)	FOCC007360-PA-CDS	FOCC007360-PA-CDS|Protein		5363_Foccidentalis_062819.fasta	80348.8	1	13	14	15	0.0002	0.202	709
5984_041122	BBMV Rep 1	BBMV Rep 1	(F104574)	FOCC007961-PA-CDS	FOCC007961-PA-CDS|Protein		5363_Foccidentalis_062819.fasta	15403.5	1	5	6	7	0.0001	0.492	130
5984_041122	BBMV Rep 1	BBMV Rep 1	(F104574)	FOCC005828-PA-CDS	FOCC005828-PA-CDS|Protein		5363_Foccidentalis_062819.fasta	78332.6	1	3	3	3	0	0.0494	668
5984_041122	BBMV Rep 1	BBMV Rep 1	(F104574)	FOCC003162-PA-CDS	FOCC003162-PA-CDS|Protein		5363_Foccidentalis_062819.fasta	55752.2	1	3	3	3	0	0.0604	513
5984_041122	BBMV Rep 1	BBMV Rep 1	(F104574)	FOCC014258-PA-CDS	FOCC014258-PA-CDS|Protein		5363_Foccidentalis_062819.fasta	62809.9	1	12	12	12	0.0001	0.257	557
5984_041122	BBMV Rep 1	BBMV Rep 1	(F104574)	FOCC014915-PA-CDS	FOCC014915-PA-CDS|Protein		5363_Foccidentalis_062819.fasta	16616.5	1	3	3	3	0	0.247	154
5984_041122	BBMV Rep 1	BBMV Rep 1	(F104574)	FOCC005106-PA-CDS	FOCC005106-PA-CDS|Protein		5363_Foccidentalis_062819.fasta	########	1	64	90	146	0.0016	0.603	885
5984_041122	BBMV Rep 1	BBMV Rep 1	(F104574)	FOCC008762-PA-CDS	FOCC008762-PA-CDS|Protein		5363_Foccidentalis_062819.fasta	31123.2	0.599	2	2	2	0	0.0548	292
5984_041122	BBMV Rep 1	BBMV Rep 1	(F104574)	FOCC015439-PA-CDS	FOCC015439-PA-CDS|Protein		5363_Foccidentalis_062819.fasta	########	1	7	7	7	0.0001	0.0686	1355
5984_041122	BBMV Rep 1	BBMV Rep 1	(F104574)	FOCC011843-PA-CDS	FOCC011843-PA-CDS|Protein		5363_Foccidentalis_062819.fasta	21469.7	1	2	2	2	0	0.168	190
5984_041122	BBMV Rep 1	BBMV Rep 1	(F104574)	FOCC002034-PA-CDS	FOCC002034-PA-CDS|Protein		5363_Foccidentalis_062819.fasta	########	0.954	1	1	1	0	0.0129	1164
5984_041122	BBMV Rep 1	BBMV Rep 1	(F104574)	FOCC013073-PA-CDS	FOCC013073-PA-CDS|Protein		5363_Foccidentalis_062819.fasta	27027	0.996	2	2	2	0	0.063	238
5984_041122	BBMV Rep 1	BBMV Rep 1	(F104574)	FOCC012367-PA-CDS	FOCC012367-PA-CDS|Protein		5363_Foccidentalis_062819.fasta	49334.6	1	3	3	3	0	0.0814	442
5984_041122	BBMV Rep 1	BBMV Rep 1	(F104574)	FOCC013548-PA-CDS	FOCC013548-PA-CDS|Protein		5363_Foccidentalis_062819.fasta	75218.9	1	13	13	16	0.0002	0.225	659
5984_041122	BBMV Rep 1	BBMV Rep 1	(F104574)	FOCC011239-PA-CDS	FOCC011239-PA-CDS|Protein		5363_Foccidentalis_062819.fasta	16358.2	1	7	8	13	0.0001	0.442	147
5984_041122	BBMV Rep 1	BBMV Rep 1	(F104574)	FOCC003499-PA-CDS	FOCC003499-PA-CDS|Protein		5363_Foccidentalis_062819.fasta	31079.9	1	2	2	2	0	0.121	273
5984_041122	BBMV Rep 1	BBMV Rep 1	(F104574)	FOCC004615-PA-CDS	FOCC004615-PA-CDS|Protein		5363_Foccidentalis_062819.fasta	46726.1	1	10	12	13	0.0001	0.311	418
5984_041122	BBMV Rep 1	BBMV Rep 1	(F104574)	FOCC013583-PA-CDS	FOCC013583-PA-CDS|Protein		5363_Foccidentalis_062819.fasta	32045.7	1	2	2	3	0	0.127	283
5984_041122	BBMV Rep 1	BBMV Rep 1	(F104574)	FOCC005962-PA-CDS	FOCC005962-PA-CDS|Protein		5363_Foccidentalis_062819.fasta	########	0.954	1	1	1	0	0.0128	1174
5984_041122	BBMV Rep 1	BBMV Rep 1	(F104574)	FOCC017882-PA-CDS	FOCC017882-PA-CDS|Protein		5363_Foccidentalis_062819.fasta	42983.5	1	9	12	12	0.0001	0.302	391
5984_041122	BBMV Rep 1	BBMV Rep 1	(F104574)	FOCC015407-PA-CDS	FOCC015407-PA-CDS|Protein		5363_Foccidentalis_062819.fasta	59360.3	1	33	42	58	0.0006	0.615	543
5984_041122	BBMV Rep 1	BBMV Rep 1	(F104574)	FOCC017160-PA-CDS	FOCC017160-PA-CDS|Protein		5363_Foccidentalis_062819.fasta	32841.6	1	2	4	5	0.0001	0.483	288
5984_041122	BBMV Rep 1	BBMV Rep 1	(F104574)	FOCC002890-PA-CDS	FOCC002890-PA-CDS|Protein		5363_Foccidentalis_062819.fasta	56077.9	1	3	4	4	0	0.098	500
5984_041122	BBMV Rep 1	BBMV Rep 1	(F104574)	FOCC016097-PA-CDS	FOCC016097-PA-CDS|Protein		5363_Foccidentalis_062819.fasta	55623.6	1	14	16	20	0.0002	0.268	496
5984_041122	BBMV Rep 1	BBMV Rep 1	(F104574)	FOCC007602-PA-CDS	FOCC007602-PA-CDS|Protein		5363_Foccidentalis_062819.fasta	35209.9	1	6	7	7	0.0001	0.191	304
5984_041122	BBMV Rep 1	BBMV Rep 1	(F104574)	FOCC002420-PA-CDS	FOCC002420-PA-CDS|Protein		5363_Foccidentalis_062819.fasta	31429.8	1	3	3	3	0	0.105	277
5984_041122	BBMV Rep 1	BBMV Rep 1	(F104574)	FOCC006182-PA-CDS	FOCC006182-PA-CDS|Protein		5363_Foccidentalis_062819.fasta	56112.1	1	4	4	4	0	0.0833	516
5984_041122	BBMV Rep 1	BBMV Rep 1	(F104574)	FOCC004451-PA-CDS	FOCC004451-PA-CDS|Protein		5363_Foccidentalis_062819.fasta	10313.1	1	12	16	41	0.0004	0.739	92
5984_041122	BBMV Rep 1	BBMV Rep 1	(F104574)	FOCC000833-PA-CDS	FOCC000833-PA-CDS|Protein		5363_Foccidentalis_062819.fasta	85155.9	1	2	2	2	0	0.0415	771
5984_041122	BBMV Rep 1	BBMV Rep 1	(F104574)	FOCC008292-PA-CDS	FOCC008292-PA-CDS|Protein		5363_Foccidentalis_062819.fasta	51809.4	1	6	6	7	0.0001	0.195	456
5984_041122	BBMV Rep 1	BBMV Rep 1	(F104574)	FOCC005711-PA-CDS	FOCC005711-PA-CDS|Protein		5363_Foccidentalis_062819.fasta	50280.8	1	28	36	45	0.0005	0.539	464
5984_041122	BBMV Rep 1	BBMV Rep 1	(F104574)	FOCC006235-PA-CDS	FOCC006235-PA-CDS|Protein		5363_Foccidentalis_062819.fasta	########	1	19	19	20	0.0002	0.12	2099
5984_041122	BBMV Rep 1	BBMV Rep 1	(F104574)	FOCC011791-PA-CDS	FOCC011791-PA-CDS|Protein		5363_Foccidentalis_062819.fasta	87190.4	0.99	2	2	3	0	0.0194	772
5984_041122	BBMV Rep 1	BBMV Rep 1	(F104574)	FOCC014259-PA-CDS	FOCC014259-PA-CDS|Protein		5363_Foccidentalis_062819.fasta	7403.5	1	6	8	14	0.0002	0.708	65
5984_041122	BBMV Rep 1	BBMV Rep 1	(F104574)	FOCC017027-PA-CDS	FOCC017027-PA-CDS|Protein		5363_Foccidentalis_062819.fasta	24640.3	1	7	8	9	0.0001	0.395	215
5984_041122	BBMV Rep 1	BBMV Rep 1	(F104574)	FOCC005984-PA-CDS	FOCC005984-PA-CDS|Protein		5363_Foccidentalis_062819.fasta	64119.5	1	8	8	11	0.0001	0.282	554
5984_041122	BBMV Rep 1	BBMV Rep 1	(F104574)	FOCC015136-PA-CDS	FOCC015136-PA-CDS|Protein		5363_Foccidentalis_062819.fasta	85431.6	1	27	29	31	0.0003	0.418	771
5984_041122	BBMV Rep 1	BBMV Rep 1	(F104574)	FOCC013650-PA-CDS	FOCC013650-PA-CDS|Protein		5363_Foccidentalis_062819.fasta	########	0.998	2	2	2	0	0.0251	995
5984_041122	BBMV Rep 1	BBMV Rep 1	(F104574)	FOCC005087-PA-CDS	FOCC005087-PA-CDS|Protein		5363_Foccidentalis_062819.fasta	91861.1	1	13	13	15	0.0002	0.178	788
5984_041122	BBMV Rep 1	BBMV Rep 1	(F104574)	FOCC017503-PA-CDS	FOCC017503-PA-CDS|Protein		5363_Foccidentalis_062819.fasta	90041.3	1	18	18	18	0.0002	0.29	807
5984_041122	BBMV Rep 1	BBMV Rep 1	(F104574)	FOCC009531-PA-CDS	FOCC009531-PA-CDS|Protein		5363_Foccidentalis_062819.fasta	22097.1	1	21	32	43	0.0005	0.756	193
5984_041122	BBMV Rep 1	BBMV Rep 1	(F104574)	FOCC005440-PA-CDS	FOCC005440-PA-CDS|Protein		5363_Foccidentalis_062819.fasta	27936.5	1	4	4	4	0	0.283	254
5984_041122	BBMV Rep 1	BBMV Rep 1	(F104574)	FOCC012117-PA-CDS	FOCC012117-PA-CDS|Protein		5363_Foccidentalis_062819.fasta	32597.1	1	2	2	2	0	0.0825	291
5984_041122	BBMV Rep 1	BBMV Rep 1	(F104574)	FOCC003853-PA-CDS	FOCC003853-PA-CDS|Protein		5363_Foccidentalis_062819.fasta	31608.6	0.953	1	1	1	0	0.0534	281
5984_041122	BBMV Rep 1	BBMV Rep 1	(F104574)	FOCC012940-PA-CDS	FOCC012940-PA-CDS|Protein		5363_Foccidentalis_062819.fasta	99297.5	1	3	3	3	0	0.0418	886
5984_041122	BBMV Rep 1	BBMV Rep 1	(F104574)	FOCC017717-PA-CDS	FOCC017717-PA-CDS|Protein		5363_Foccidentalis_062819.fasta	54811	1	3	3	3	0	0.101	495
5984_041122	BBMV Rep 1	BBMV Rep 1	(F104574)	FOCC008796-PA-CDS	FOCC008796-PA-CDS|Protein		5363_Foccidentalis_062819.fasta	16240.8	1	14	21	48	0.0005	0.55	151
5984_041122	BBMV Rep 1	BBMV Rep 1	(F104574)	FOCC008731-PA-CDS	FOCC008731-PA-CDS|Protein		5363_Foccidentalis_062819.fasta	31298.5	1	6	7	7	0.0001	0.273	282
5984_041122	BBMV Rep 1	BBMV Rep 1	(F104574)	FOCC017161-PA-CDS	FOCC017161-PA-CDS|Protein		5363_Foccidentalis_062819.fasta	62910.8	1	4	5	5	0.0001	0.103	582
5984_041122	BBMV Rep 1	BBMV Rep 1	(F104574)	FOCC008831-PA-CDS	FOCC008831-PA-CDS|Protein		5363_Foccidentalis_062819.fasta	########	0.953	1	1	1	0	0.032	906
5984_041122	BBMV Rep 1	BBMV Rep 1	(F104574)	FOCC011407-PA-CDS	FOCC011407-PA-CDS|Protein		5363_Foccidentalis_062819.fasta	60642.7	1	21	23	28	0.0003	0.439	558
5984_041122	BBMV Rep 1	BBMV Rep 1	(F104574)	FOCC005859-PA-CDS	FOCC005859-PA-CDS|Protein		5363_Foccidentalis_062819.fasta	25267.3	1	14	15	24	0.0003	0.591	225
5984_041122	BBMV Rep 1	BBMV Rep 1	(F104574)	FOCC016755-PA-CDS	FOCC016755-PA-CDS|Protein		5363_Foccidentalis_062819.fasta	32272.3	1	8	8	9	0.0001	0.297	320
5984_041122	BBMV Rep 1	BBMV Rep 1	(F104574)	FOCC000899-PA-CDS	FOCC000899-PA-CDS|Protein		5363_Foccidentalis_062819.fasta	########	1	5	5	5	0.0001	0.0513	1188
5984_041122	BBMV Rep 1	BBMV Rep 1	(F104574)	FOCC002421-PA-CDS	FOCC002421-PA-CDS|Protein		5363_Foccidentalis_062819.fasta	########	1	2	2	2	0	0.0214	1168
5984_041122	BBMV Rep 1	BBMV Rep 1	(F104574)	FOCC016451-PA-CDS	FOCC016451-PA-CDS|Protein		5363_Foccidentalis_062819.fasta	25258.9	1	6	6	6	0.0001	0.342	219
5984_041122	BBMV Rep 1	BBMV Rep 1	(F104574)	FOCC000170-PA-CDS	FOCC000170-PA-CDS|Protein		5363_Foccidentalis_062819.fasta	37036.8	1	7	7	8	0.0001	0.179	346
5984_041122	BBMV Rep 1	BBMV Rep 1	(F104574)	FOCC011792-PA-CDS	FOCC011792-PA-CDS|Protein		5363_Foccidentalis_062819.fasta	61501.9	1	11	15	15	0.0002	0.219	547
5984_041122	BBMV Rep 1	BBMV Rep 1	(F104574)	FOCC003886-PA-CDS	FOCC003886-PA-CDS|Protein		5363_Foccidentalis_062819.fasta	51652.9	0.997	2	2	2	0	0.0474	464
5984_041122	BBMV Rep 1	BBMV Rep 1	(F104574)	FOCC000648-PA-CDS	FOCC000648-PA-CDS|Protein		5363_Foccidentalis_062819.fasta	67238.9	1	33	40	47	0.0005	0.53	623
5984_041122	BBMV Rep 1	BBMV Rep 1	(F104574)	FOCC017028-PA-CDS	FOCC017028-PA-CDS|Protein		5363_Foccidentalis_062819.fasta	########	1	5	6	6	0.0001	0.0632	1092
5984_041122	BBMV Rep 1	BBMV Rep 1	(F104574)	FOCC000356-PA-CDS	FOCC000356-PA-CDS|Protein		5363_Foccidentalis_062819.fasta	16082	1	4	4	4	0	0.25	140
5984_041122	BBMV Rep 1	BBMV Rep 1	(F104574)	FOCC012065-PA-CDS	FOCC012065-PA-CDS|Protein		5363_Foccidentalis_062819.fasta	31335.2	1	20	27	32	0.0003	0.598	276
5984_041122	BBMV Rep 1	BBMV Rep 1	(F104574)	FOCC004816-PA-CDS	FOCC004816-PA-CDS|Protein		5363_Foccidentalis_062819.fasta	16078.3	0.999	2	3	4	0	0.159	157
5984_041122	BBMV Rep 1	BBMV Rep 1	(F104574)	FOCC017383-PA-CDS	FOCC017383-PA-CDS|Protein		5363_Foccidentalis_062819.fasta	22887.5	1	9	12	14	0.0002	0.52	204
5984_041122	BBMV Rep 1	BBMV Rep 1	(F104574)	FOCC002507-PA-CDS	FOCC002507-PA-CDS|Protein		5363_Foccidentalis_062819.fasta	92825.4	1	16	17	19	0.0002	0.237	799
5984_041122	BBMV Rep 1	BBMV Rep 1	(F104574)	FOCC006269-PA-CDS	FOCC006269-PA-CDS|Protein		5363_Foccidentalis_062819.fasta	87632.9	1	11	11	13	0.0001	0.15	734
5984_041122	BBMV Rep 1	BBMV Rep 1	(F104574)	FOCC009037-PA-CDS	FOCC009037-PA-CDS|Protein		5363_Foccidentalis_062819.fasta	36907.4	1	6	7	7	0.0001	0.215	330
5984_041122	BBMV Rep 1	BBMV Rep 1	(F104574)	FOCC002673-PA-CDS	FOCC002673-PA-CDS|Protein		5363_Foccidentalis_062819.fasta	69783.6	1	20	23	26	0.0003	0.411	626
5984_041122	BBMV Rep 1	BBMV Rep 1	(F104574)	FOCC012284-PA-CDS	FOCC012284-PA-CDS|Protein		5363_Foccidentalis_062819.fasta	58985.7	1	2	2	2	0	0.0442	520
5984_041122	BBMV Rep 1	BBMV Rep 1	(F104574)	FOCC003550-PA-CDS	FOCC003550-PA-CDS|Protein		5363_Foccidentalis_062819.fasta	55244.6	1	24	29	36	0.0004	0.469	503
5984_041122	BBMV Rep 1	BBMV Rep 1	(F104574)	FOCC005747-PA-CDS	FOCC005747-PA-CDS|Protein		5363_Foccidentalis_062819.fasta	16060.1	1	2	2	2	0	0.193	150
5984_041122	BBMV Rep 1	BBMV Rep 1	(F104574)	FOCC002398-PA-CDS	FOCC002398-PA-CDS|Protein		5363_Foccidentalis_062819.fasta	26768.8	1	2	2	2	0	0.0455	242
5984_041122	BBMV Rep 1	BBMV Rep 1	(F104574)	FOCC001241-PA-CDS	FOCC001241-PA-CDS|Protein		5363_Foccidentalis_062819.fasta	########	1	158	176	201	0.0022	0.384	4660
5984_041122	BBMV Rep 1	BBMV Rep 1	(F104574)	FOCC013161-PA-CDS	FOCC013161-PA-CDS|Protein		5363_Foccidentalis_062819.fasta	79612.7	1	2	2	3	0	0.0464	754
5984_041122	BBMV Rep 1	BBMV Rep 1	(F104574)	FOCC005660-PA-CDS	FOCC005660-PA-CDS|Protein		5363_Foccidentalis_062819.fasta	56512.2	1	29	31	36	0.0004	0.527	490
5984_041122	BBMV Rep 1	BBMV Rep 1	(F104574)	FOCC003668-PA-CDS	FOCC003668-PA-CDS|Protein		5363_Foccidentalis_062819.fasta	20189.3	1	6	6	8	0.0001	0.239	180
5984_041122	BBMV Rep 1	BBMV Rep 1	(F104574)	FOCC000178-PA-CDS	FOCC000178-PA-CDS|Protein		5363_Foccidentalis_062819.fasta	95640.3	1	5	6	6	0.0001	0.0938	832
5984_041122	BBMV Rep 1	BBMV Rep 1	(F104574)	FOCC012033-PA-CDS	FOCC012033-PA-CDS|Protein		5363_Foccidentalis_062819.fasta	27918.9	0.999	2	2	2	0	0.101	268
5984_041122	BBMV Rep 1	BBMV Rep 1	(F104574)	FOCC005778-PA-CDS	FOCC005778-PA-CDS|Protein		5363_Foccidentalis_062819.fasta	47229.2	1	9	10	11	0.0001	0.209	441
5984_041122	BBMV Rep 1	BBMV Rep 1	(F104574)	FOCC009592-PA-CDS	FOCC009592-PA-CDS|Protein		5363_Foccidentalis_062819.fasta	63984.2	0.992	2	2	2	0	0.0616	584
5984_041122	BBMV Rep 1	BBMV Rep 1	(F104574)	FOCC007061-PA-CDS	FOCC007061-PA-CDS|Protein		5363_Foccidentalis_062819.fasta	########	1	4	4	4	0	0.0501	898
5984_041122	BBMV Rep 1	BBMV Rep 1	(F104574)	FOCC003887-PA-CDS	FOCC003887-PA-CDS|Protein		5363_Foccidentalis_062819.fasta	########	1	3	3	3	0	0.023	1345
5984_041122	BBMV Rep 1	BBMV Rep 1	(F104574)	FOCC011323-PA-CDS	FOCC011323-PA-CDS|Protein		5363_Foccidentalis_062819.fasta	82323.6	1	3	3	3	0	0.0611	737
5984_041122	BBMV Rep 1	BBMV Rep 1	(F104574)	FOCC000649-PA-CDS	FOCC000649-PA-CDS|Protein		5363_Foccidentalis_062819.fasta	28646.5	1	11	13	15	0.0002	0.489	262
5984_041122	BBMV Rep 1	BBMV Rep 1	(F104574)	FOCC000916-PA-CDS	FOCC000916-PA-CDS|Protein		5363_Foccidentalis_062819.fasta	62636.6	0.998	2	2	2	0	0.0282	568
5984_041122	BBMV Rep 1	BBMV Rep 1	(F104574)	FOCC002328-PA-CDS	FOCC002328-PA-CDS|Protein		5363_Foccidentalis_062819.fasta	43285.6	1	4	4	4	0	0.131	389
5984_041122	BBMV Rep 1	BBMV Rep 1	(F104574)	FOCC004346-PA-CDS	FOCC004346-PA-CDS|Protein		5363_Foccidentalis_062819.fasta	18433.2	1	12	21	30	0.0003	0.426	162
5984_041122	BBMV Rep 1	BBMV Rep 1	(F104574)	FOCC013746-PA-CDS	FOCC013746-PA-CDS|Protein		5363_Foccidentalis_062819.fasta	########	1	3	3	3	0	0.0387	1189
5984_041122	BBMV Rep 1	BBMV Rep 1	(F104574)	FOCC007114-PA-CDS	FOCC007114-PA-CDS|Protein		5363_Foccidentalis_062819.fasta	########	1	27	31	36	0.0004	0.229	1203
5984_041122	BBMV Rep 1	BBMV Rep 1	(F104574)	FOCC003583-PA-CDS	FOCC003583-PA-CDS|Protein		5363_Foccidentalis_062819.fasta	39515.7	1	9	9	9	0.0001	0.328	344
5984_041122	BBMV Rep 1	BBMV Rep 1	(F104574)	FOCC001996-PA-CDS	FOCC001996-PA-CDS|Protein		5363_Foccidentalis_062819.fasta	53754.6	1	28	36	70	0.0008	0.602	497
5984_041122	BBMV Rep 1	BBMV Rep 1	(F104574)	FOCC007280-PA-CDS	FOCC007280-PA-CDS|Protein		5363_Foccidentalis_062819.fasta	24802.5	1	9	9	13	0.0001	0.477	216
5984_041122	BBMV Rep 1	BBMV Rep 1	(F104574)	FOCC016789-PA-CDS	FOCC016789-PA-CDS|Protein		5363_Foccidentalis_062819.fasta	99778.6	0.953	1	1	1	0	0.0193	880
5984_041122	BBMV Rep 1	BBMV Rep 1	(F104574)	FOCC007398-PA-CDS	FOCC007398-PA-CDS|Protein		5363_Foccidentalis_062819.fasta	19016.9	1	13	16	31	0.0003	0.38	166
5984_041122	BBMV Rep 1	BBMV Rep 1	(F104574)	FOCC012066-PA-CDS	FOCC012066-PA-CDS|Protein		5363_Foccidentalis_062819.fasta	30158.6	1	15	19	23	0.0002	0.633	259
5984_041122	BBMV Rep 1	BBMV Rep 1	(F104574)	FOCC000069-PA-CDS	FOCC000069-PA-CDS|Protein		5363_Foccidentalis_062819.fasta	94568.7	1	83	123	218	0.0024	0.886	844
5984_041122	BBMV Rep 1	BBMV Rep 1	(F104574)	FOCC008579-PA-CDS	FOCC008579-PA-CDS|Protein		5363_Foccidentalis_062819.fasta	25250.1	1	13	16	20	0.0002	0.639	216
5984_041122	BBMV Rep 1	BBMV Rep 1	(F104574)	FOCC004425-PA-CDS	FOCC004425-PA-CDS|Protein		5363_Foccidentalis_062819.fasta	81286.6	0.106	1	1	1	0	0.0292	719
5984_041122	BBMV Rep 1	BBMV Rep 1	(F104574)	FOCC017666-PA-CDS	FOCC017666-PA-CDS|Protein		5363_Foccidentalis_062819.fasta	18479.5	1	2	3	3	0	0.114	167
5984_041122	BBMV Rep 1	BBMV Rep 1	(F104574)	FOCC013744-PA-CDS	FOCC013744-PA-CDS|Protein		5363_Foccidentalis_062819.fasta	50509.8	1	14	14	17	0.0002	0.339	469
5984_041122	BBMV Rep 1	BBMV Rep 1	(F104574)	FOCC000260-PA-CDS	FOCC000260-PA-CDS|Protein		5363_Foccidentalis_062819.fasta	9330.1	1	2	2	2	0	0.302	86
5984_041122	BBMV Rep 1	BBMV Rep 1	(F104574)	FOCC000917-PA-CDS	FOCC000917-PA-CDS|Protein,FOCC000917-RB-CDS|Protein		5363_Foccidentalis_062819.fasta	87082.8	0.987	3	3	3	0	0.0504	790
5984_041122	BBMV Rep 1	BBMV Rep 1	(F104574)	FOCC001279-PA-CDS	FOCC001279-PA-CDS|Protein		5363_Foccidentalis_062819.fasta	########	1	33	37	39	0.0004	0.44	1005
5984_041122	BBMV Rep 1	BBMV Rep 1	(F104574)	FOCC004379-PA-CDS	FOCC004379-PA-CDS|Protein		5363_Foccidentalis_062819.fasta	46492.9	1	2	2	2	0	0.0642	405
5984_041122	BBMV Rep 1	BBMV Rep 1	(F104574)	FOCC002370-PA-CDS	FOCC002370-PA-CDS|Protein		5363_Foccidentalis_062819.fasta	########	0.953	1	1	1	0	0.0152	923
5984_041122	BBMV Rep 1	BBMV Rep 1	(F104574)	FOCC008798-PA-CDS	FOCC008798-PA-CDS|Protein		5363_Foccidentalis_062819.fasta	58614.7	1	4	4	4	0	0.109	531
5984_041122	BBMV Rep 1	BBMV Rep 1	(F104574)	FOCC013569-PA-CDS	FOCC013569-PA-CDS|Protein		5363_Foccidentalis_062819.fasta	66062.4	0.953	1	1	1	0	0.0183	600
5984_041122	BBMV Rep 1	BBMV Rep 1	(F104574)	FOCC011879-PA-CDS	FOCC011879-PA-CDS|Protein		5363_Foccidentalis_062819.fasta	12580.8	1	10	14	20	0.0002	0.853	116
5984_041122	BBMV Rep 1	BBMV Rep 1	(F104574)	FOCC007970-PA-CDS	FOCC007970-PA-CDS|Protein		5363_Foccidentalis_062819.fasta	39795.9	1	8	12	14	0.0002	0.197	346
5984_041122	BBMV Rep 1	BBMV Rep 1	(F104574)	FOCC002488-PA-CDS	FOCC002488-PA-CDS|Protein		5363_Foccidentalis_062819.fasta	51079.3	1	5	6	7	0.0001	0.164	451
5984_041122	BBMV Rep 1	BBMV Rep 1	(F104574)	FOCC011575-PA-CDS	FOCC011575-PA-CDS|Protein		5363_Foccidentalis_062819.fasta	59347.3	1	13	15	16	0.0002	0.352	548
5984_041122	BBMV Rep 1	BBMV Rep 1	(F104574)	FOCC006842-PA-CDS	FOCC006842-PA-CDS|Protein		5363_Foccidentalis_062819.fasta	63413	1	4	4	4	0	0.11	563
5984_041122	BBMV Rep 1	BBMV Rep 1	(F104574)	FOCC002018-PA-CDS	FOCC002018-PA-CDS|Protein		5363_Foccidentalis_062819.fasta	19030.5	1	5	5	6	0.0001	0.211	166
5984_041122	BBMV Rep 1	BBMV Rep 1	(F104574)	FOCC012099-PA-CDS	FOCC012099-PA-CDS|Protein		5363_Foccidentalis_062819.fasta	92613.7	1	3	3	3	0	0.0579	812
5984_041122	BBMV Rep 1	BBMV Rep 1	(F104574)	FOCC015524-PA-CDS	FOCC015524-PA-CDS|Protein		5363_Foccidentalis_062819.fasta	23818.2	1	4	9	9	0.0001	0.329	207
5984_041122	BBMV Rep 1	BBMV Rep 1	(F104574)	FOCC008547-PA-CDS	FOCC008547-PA-CDS|Protein		5363_Foccidentalis_062819.fasta	########	1	6	6	6	0.0001	0.0328	1952
5984_041122	BBMV Rep 1	BBMV Rep 1	(F104574)	FOCC005309-PA-CDS	FOCC005309-PA-CDS|Protein		5363_Foccidentalis_062819.fasta	45615.1	0.997	2	2	2	0	0.0394	406
5984_041122	BBMV Rep 1	BBMV Rep 1	(F104574)	FOCC016871-PA-CDS	FOCC016871-PA-CDS|Protein		5363_Foccidentalis_062819.fasta	33803.3	1	3	4	5	0.0001	0.185	302
5984_041122	BBMV Rep 1	BBMV Rep 1	(F104574)	FOCC007062-PA-CDS	FOCC007062-PA-CDS|Protein		5363_Foccidentalis_062819.fasta	67228.8	1	4	4	4	0	0.0671	581
5984_041122	BBMV Rep 1	BBMV Rep 1	(F104574)	FOCC001056-PA-CDS	FOCC001056-PA-CDS|Protein		5363_Foccidentalis_062819.fasta	########	1	13	13	17	0.0002	0.132	1138
5984_041122	BBMV Rep 1	BBMV Rep 1	(F104574)	FOCC014562-PA-CDS	FOCC014562-PA-CDS|Protein		5363_Foccidentalis_062819.fasta	########	1	6	6	6	0.0001	0.0726	992
5984_041122	BBMV Rep 1	BBMV Rep 1	(F104574)	FOCC005005-PA-CDS	FOCC005005-PA-CDS|Protein		5363_Foccidentalis_062819.fasta	82411.4	1	6	6	7	0.0001	0.101	735
5984_041122	BBMV Rep 1	BBMV Rep 1	(F104574)	FOCC011324-PA-CDS	FOCC011324-PA-CDS|Protein		5363_Foccidentalis_062819.fasta	35708.9	0.972	2	2	2	0	0.0538	316
5984_041122	BBMV Rep 1	BBMV Rep 1	(F104574)	FOCC001109-PA-CDS	FOCC001109-PA-CDS|Protein		5363_Foccidentalis_062819.fasta	66765.1	0.999	2	2	2	0	0.0417	599
5984_041122	BBMV Rep 1	BBMV Rep 1	(F104574)	FOCC006709-PA-CDS	FOCC006709-PA-CDS|Protein		5363_Foccidentalis_062819.fasta	36372.3	1	32	51	77	0.0008	0.911	326
5984_041122	BBMV Rep 1	BBMV Rep 1	(F104574)	FOCC008462-PA-CDS	FOCC008462-PA-CDS|Protein		5363_Foccidentalis_062819.fasta	19970.8	1	8	9	10	0.0001	0.413	167
5984_041122	BBMV Rep 1	BBMV Rep 1	(F104574)	FOCC013837-PA-CDS	FOCC013837-PA-CDS|Protein		5363_Foccidentalis_062819.fasta	11460.9	1	3	4	4	0	0.323	96
5984_041122	BBMV Rep 1	BBMV Rep 1	(F104574)	Keratin, type I cytoskeletal 10 OS=Homo sapiens GN=KRT10 PE=1 SV=6	K1C10_HUMAN		MasterMix_011320.fasta	58828.8	1	34	39	61	0.0007	0.483	584
5984_041122	BBMV Rep 1	BBMV Rep 1	(F104574)	FOCC014376-PA-CDS	FOCC014376-PA-CDS|Protein		5363_Foccidentalis_062819.fasta	29414.7	0.991	2	2	2	0	0.0704	270
5984_041122	BBMV Rep 1	BBMV Rep 1	(F104574)	FOCC005947-PA-CDS	FOCC005947-PA-CDS|Protein,FOCC005947-RB-CDS|Protein		5363_Foccidentalis_062819.fasta	55366.9	1	8	8	10	0.0001	0.23	504
5984_041122	BBMV Rep 1	BBMV Rep 1	(F104574)	FOCC002538-PA-CDS-DECOY	FOCC002538-PA-CDS-DECOY			0	0.996	2	2	2	0	0
5984_041122	BBMV Rep 1	BBMV Rep 1	(F104574)	FOCC003637-PA-CDS	FOCC003637-PA-CDS|Protein		5363_Foccidentalis_062819.fasta	58451.9	1	8	8	8	0.0001	0.217	525
5984_041122	BBMV Rep 1	BBMV Rep 1	(F104574)	FOCC007399-PA-CDS	FOCC007399-PA-CDS|Protein		5363_Foccidentalis_062819.fasta	########	1	4	4	6	0.0001	0.0359	1336
5984_041122	BBMV Rep 1	BBMV Rep 1	(F104574)	FOCC007095-PA-CDS	FOCC007095-PA-CDS|Protein		5363_Foccidentalis_062819.fasta	55338.9	1	24	33	54	0.0006	0.44	523
5984_041122	BBMV Rep 1	BBMV Rep 1	(F104574)	FOCC012420-PA-CDS	FOCC012420-PA-CDS|Protein		5363_Foccidentalis_062819.fasta	40588.5	1	4	4	4	0	0.0964	363
5984_041122	BBMV Rep 1	BBMV Rep 1	(F104574)	FOCC008276-PA-CDS	FOCC008276-PA-CDS|Protein		5363_Foccidentalis_062819.fasta	32062.3	1	3	3	3	0	0.191	288
5984_041122	BBMV Rep 1	BBMV Rep 1	(F104574)	FOCC012538-PA-CDS	FOCC012538-PA-CDS|Protein		5363_Foccidentalis_062819.fasta	77961.8	1	10	13	14	0.0002	0.171	731
5984_041122	BBMV Rep 1	BBMV Rep 1	(F104574)	FOCC006790-PA-CDS	FOCC006790-PA-CDS|Protein		5363_Foccidentalis_062819.fasta	########	1	8	8	8	0.0001	0.099	1020
5984_041122	BBMV Rep 1	BBMV Rep 1	(F104574)	FOCC006131-PA-CDS	FOCC006131-PA-CDS|Protein		5363_Foccidentalis_062819.fasta	48702.5	1	11	11	11	0.0001	0.249	449
5984_041122	BBMV Rep 1	BBMV Rep 1	(F104574)	FOCC011710-PA-CDS	FOCC011710-PA-CDS|Protein		5363_Foccidentalis_062819.fasta	26566.7	1	3	5	5	0.0001	0.238	260
5984_041122	BBMV Rep 1	BBMV Rep 1	(F104574)	FOCC006320-PA-CDS	FOCC006320-PA-CDS|Protein		5363_Foccidentalis_062819.fasta	########	1	22	26	28	0.0003	0.223	1241
5984_041122	BBMV Rep 1	BBMV Rep 1	(F104574)	FOCC017582-PA-CDS	FOCC017582-PA-CDS|Protein		5363_Foccidentalis_062819.fasta	18726.9	1	7	7	8	0.0001	0.436	163
5984_041122	BBMV Rep 1	BBMV Rep 1	(F104574)	FOCC011576-PA-CDS	FOCC011576-PA-CDS|Protein		5363_Foccidentalis_062819.fasta	24877	0.953	1	2	2	0	0.1	230
5984_041122	BBMV Rep 1	BBMV Rep 1	(F104574)	FOCC015995-PA-CDS	FOCC015995-PA-CDS|Protein		5363_Foccidentalis_062819.fasta	########	0.998	3	3	3	0	0.0294	1021
5984_041122	BBMV Rep 1	BBMV Rep 1	(F104574)	FOCC000010-PA-CDS	FOCC000010-PA-CDS|Protein		5363_Foccidentalis_062819.fasta	########	0.991	2	2	2	0	0.0265	1018
5984_041122	BBMV Rep 1	BBMV Rep 1	(F104574)	FOCC011106-PA-CDS	FOCC011106-PA-CDS|Protein		5363_Foccidentalis_062819.fasta	47861	1	28	33	42	0.0005	0.591	423
5984_041122	BBMV Rep 1	BBMV Rep 1	(F104574)	FOCC007367-PA-CDS	FOCC007367-PA-CDS|Protein		5363_Foccidentalis_062819.fasta	41218.1	0.348	2	2	2	0	0.0631	396
5984_041122	BBMV Rep 1	BBMV Rep 1	(F104574)	FOCC002185-PA-CDS	FOCC002185-PA-CDS|Protein		5363_Foccidentalis_062819.fasta	########	1	4	4	4	0	0.0372	1396
5984_041122	BBMV Rep 1	BBMV Rep 1	(F104574)	FOCC007619-PA-CDS	FOCC007619-PA-CDS|Protein		5363_Foccidentalis_062819.fasta	9419	1	4	5	5	0.0001	0.452	84
5984_041122	BBMV Rep 1	BBMV Rep 1	(F104574)	FOCC011272-PA-CDS	FOCC011272-PA-CDS|Protein		5363_Foccidentalis_062819.fasta	########	1	30	32	36	0.0004	0.254	1227
5984_041122	BBMV Rep 1	BBMV Rep 1	(F104574)	FOCC004129-PA-CDS	FOCC004129-PA-CDS|Protein		5363_Foccidentalis_062819.fasta	40958.2	0.999	2	2	2	0	0.0431	371
5984_041122	BBMV Rep 1	BBMV Rep 1	(F104574)	FOCC016049-PA-CDS	FOCC016049-PA-CDS|Protein		5363_Foccidentalis_062819.fasta	8261.6	1	8	10	15	0.0002	0.643	70
5984_041122	BBMV Rep 1	BBMV Rep 1	(F104574)	FOCC016706-PA-CDS	FOCC016706-PA-CDS|Protein		5363_Foccidentalis_062819.fasta	########	0.993	3	3	3	0	0.022	1952
5984_041122	BBMV Rep 1	BBMV Rep 1	(F104574)	FOCC017635-PA-CDS	FOCC017635-PA-CDS|Protein		5363_Foccidentalis_062819.fasta	29219.6	1	5	6	6	0.0001	0.289	253
5984_041122	BBMV Rep 1	BBMV Rep 1	(F104574)	FOCC010866-PA-CDS	FOCC010866-PA-CDS|Protein		5363_Foccidentalis_062819.fasta	########	1	4	4	4	0	0.0446	1257
5984_041122	BBMV Rep 1	BBMV Rep 1	(F104574)	FOCC001057-PA-CDS	FOCC001057-PA-CDS|Protein		5363_Foccidentalis_062819.fasta	31089.8	0.999	2	2	2	0	0.0787	267
5984_041122	BBMV Rep 1	BBMV Rep 1	(F104574)	FOCC017331-PA-CDS	FOCC017331-PA-CDS|Protein		5363_Foccidentalis_062819.fasta	43336.8	1	6	6	7	0.0001	0.188	398
5984_041122	BBMV Rep 1	BBMV Rep 1	(F104574)	FOCC001410-PA-CDS	FOCC001410-PA-CDS|Protein		5363_Foccidentalis_062819.fasta	27167.2	1	4	4	4	0	0.254	236
5984_041122	BBMV Rep 1	BBMV Rep 1	(F104574)	FOCC009591-PA-CDS	FOCC009591-PA-CDS|Protein		5363_Foccidentalis_062819.fasta	73840.3	1	19	23	26	0.0003	0.384	638
5984_041122	BBMV Rep 1	BBMV Rep 1	(F104574)	FOCC007383-PA-CDS	FOCC007383-PA-CDS|Protein		5363_Foccidentalis_062819.fasta	21645.3	1	8	8	9	0.0001	0.591	193
5984_041122	BBMV Rep 1	BBMV Rep 1	(F104574)	FOCC001998-PA-CDS	FOCC001998-PA-CDS|Protein		5363_Foccidentalis_062819.fasta	53117.6	1	4	4	4	0	0.0947	475
5984_041122	BBMV Rep 1	BBMV Rep 1	(F104574)	FOCC013196-PA-CDS	FOCC013196-PA-CDS|Protein		5363_Foccidentalis_062819.fasta	########	1	7	7	11	0.0001	0.041	1976
5984_041122	BBMV Rep 1	BBMV Rep 1	(F104574)	FOCC008463-PA-CDS	FOCC008463-PA-CDS|Protein		5363_Foccidentalis_062819.fasta	########	1	25	29	32	0.0003	0.304	1032
5984_041122	BBMV Rep 1	BBMV Rep 1	(F104574)	FOCC017950-PA-CDS	FOCC017950-PA-CDS|Protein		5363_Foccidentalis_062819.fasta	########	1	54	67	85	0.0009	0.542	1152
5984_041122	BBMV Rep 1	BBMV Rep 1	(F104574)	FOCC004985-PA-CDS	FOCC004985-PA-CDS|Protein		5363_Foccidentalis_062819.fasta	60872.7	1	33	40	58	0.0006	0.551	575
5984_041122	BBMV Rep 1	BBMV Rep 1	(F104574)	FOCC016840-PA-CDS	FOCC016840-PA-CDS|Protein		5363_Foccidentalis_062819.fasta	16694.8	1	6	6	7	0.0001	0.37	154
5984_041122	BBMV Rep 1	BBMV Rep 1	(F104574)	FOCC010834-PA-CDS	FOCC010834-PA-CDS|Protein		5363_Foccidentalis_062819.fasta	31318.6	1	5	5	5	0.0001	0.206	277
5984_041122	BBMV Rep 1	BBMV Rep 1	(F104574)	FOCC008277-PA-CDS	FOCC008277-PA-CDS|Protein		5363_Foccidentalis_062819.fasta	60225.8	1	4	5	5	0.0001	0.0996	542
5984_041122	BBMV Rep 1	BBMV Rep 1	(F104574)	FOCC000262-PA-CDS	FOCC000262-PA-CDS|Protein		5363_Foccidentalis_062819.fasta	########	1	3	3	3	0	0.0263	1368
5984_041122	BBMV Rep 1	BBMV Rep 1	(F104574)	FOCC011358-PA-CDS	FOCC011358-PA-CDS|Protein		5363_Foccidentalis_062819.fasta	34815.1	0.953	1	1	1	0	0.0606	297
5984_041122	BBMV Rep 1	BBMV Rep 1	(F104574)	FOCC015691-PA-CDS	FOCC015691-PA-CDS|Protein		5363_Foccidentalis_062819.fasta	15110.1	1	3	3	3	0	0.278	133
5984_041122	BBMV Rep 1	BBMV Rep 1	(F104574)	FOCC003805-PA-CDS	FOCC003805-PA-CDS|Protein		5363_Foccidentalis_062819.fasta	66271.3	0.953	1	1	1	0	0.0242	578
5984_041122	BBMV Rep 1	BBMV Rep 1	(F104574)	FOCC004734-PA-CDS	FOCC004734-PA-CDS|Protein		5363_Foccidentalis_062819.fasta	50504	0.999	2	2	2	0	0.0602	432
5984_041122	BBMV Rep 1	BBMV Rep 1	(F104574)	FOCC004430-PA-CDS	FOCC004430-PA-CDS|Protein		5363_Foccidentalis_062819.fasta	33207	1	2	2	2	0	0.102	294
5984_041122	BBMV Rep 1	BBMV Rep 1	(F104574)	FOCC011107-PA-CDS	FOCC011107-PA-CDS|Protein		5363_Foccidentalis_062819.fasta	22624.9	1	8	10	12	0.0001	0.429	210
5984_041122	BBMV Rep 1	BBMV Rep 1	(F104574)	FOCC017464-PA-CDS	FOCC017464-PA-CDS|Protein		5363_Foccidentalis_062819.fasta	########	1	29	35	40	0.0004	0.336	999
5984_041122	BBMV Rep 1	BBMV Rep 1	(F104574)	FOCC011995-PA-CDS	FOCC011995-PA-CDS|Protein		5363_Foccidentalis_062819.fasta	41989.5	1	11	13	25	0.0003	0.33	358
5984_041122	BBMV Rep 1	BBMV Rep 1	(F104574)	FOCC000129-PA-CDS	FOCC000129-PA-CDS|Protein		5363_Foccidentalis_062819.fasta	79500.3	1	40	47	61	0.0007	0.62	690
5984_041122	BBMV Rep 1	BBMV Rep 1	(F104574)	FOCC008967-PA-CDS	FOCC008967-PA-CDS|Protein		5363_Foccidentalis_062819.fasta	37685.4	1	5	6	7	0.0001	0.166	332
5984_041122	BBMV Rep 1	BBMV Rep 1	(F104574)	FOCC016403-PA-CDS	FOCC016403-PA-CDS|Protein		5363_Foccidentalis_062819.fasta	########	1	4	4	4	0	0.0181	3916
5984_041122	BBMV Rep 1	BBMV Rep 1	(F104574)	FOCC003063-PA-CDS	FOCC003063-PA-CDS|Protein		5363_Foccidentalis_062819.fasta	59670.5	1	2	2	3	0	0.0827	520
5984_041122	BBMV Rep 1	BBMV Rep 1	(F104574)	FOCC006658-PA-CDS	FOCC006658-PA-CDS|Protein		5363_Foccidentalis_062819.fasta	29868.6	1	8	8	9	0.0001	0.314	258
5984_041122	BBMV Rep 1	BBMV Rep 1	(F104574)	FOCC009426-PA-CDS	FOCC009426-PA-CDS|Protein		5363_Foccidentalis_062819.fasta	24573.7	1	36	58	107	0.0012	0.752	214
5984_041122	BBMV Rep 1	BBMV Rep 1	(F104574)	FOCC002657-PA-CDS	FOCC002657-PA-CDS|Protein		5363_Foccidentalis_062819.fasta	21418.2	1	19	25	111	0.0012	0.751	189
5984_041122	BBMV Rep 1	BBMV Rep 1	(F104574)	FOCC011087-PA-CDS	FOCC011087-PA-CDS|Protein		5363_Foccidentalis_062819.fasta	76584.6	1	8	9	12	0.0001	0.125	690
5984_041122	BBMV Rep 1	BBMV Rep 1	(F104574)	FOCC016589-PA-CDS	FOCC016589-PA-CDS|Protein		5363_Foccidentalis_062819.fasta	########	1	30	33	37	0.0004	0.312	1157
5984_041122	BBMV Rep 1	BBMV Rep 1	(F104574)	FOCC012203-PA-CDS	FOCC012203-PA-CDS|Protein		5363_Foccidentalis_062819.fasta	77487.3	0.995	2	2	3	0	0.0211	711
5984_041122	BBMV Rep 1	BBMV Rep 1	(F104574)	FOCC001529-PA-CDS	FOCC001529-PA-CDS|Protein		5363_Foccidentalis_062819.fasta	56995.4	1	46	57	77	0.0008	0.73	500
5984_041122	BBMV Rep 1	BBMV Rep 1	(F104574)	FOCC006050-PA-CDS	FOCC006050-PA-CDS|Protein		5363_Foccidentalis_062819.fasta	34028.5	1	10	10	14	0.0002	0.35	329
5984_041122	BBMV Rep 1	BBMV Rep 1	(F104574)	FOCC002876-PA-CDS	FOCC002876-PA-CDS|Protein		5363_Foccidentalis_062819.fasta	91697.1	0.959	2	2	3	0	0.0184	815
5984_041122	BBMV Rep 1	BBMV Rep 1	(F104574)	FOCC014074-PA-CDS	FOCC014074-PA-CDS|Protein		5363_Foccidentalis_062819.fasta	40263.9	1	2	2	4	0	0.112	365
5984_041122	BBMV Rep 1	BBMV Rep 1	(F104574)	FOCC014030-PA-CDS-DECOY	FOCC014030-PA-CDS-DECOY			0	0.965	2	2	2	0	0
5984_041122	BBMV Rep 1	BBMV Rep 1	(F104574)	FOCC015912-PA-CDS	FOCC015912-PA-CDS|Protein		5363_Foccidentalis_062819.fasta	71715.1	1	2	2	2	0	0.0476	651
5984_041122	BBMV Rep 1	BBMV Rep 1	(F104574)	FOCC007754-PA-CDS	FOCC007754-PA-CDS|Protein		5363_Foccidentalis_062819.fasta	########	1	19	19	19	0.0002	0.283	1092
5984_041122	BBMV Rep 1	BBMV Rep 1	(F104574)	FOCC000985-PA-CDS	FOCC000985-PA-CDS|Protein		5363_Foccidentalis_062819.fasta	########	0.285	1	1	1	0	0.0089	1677
5984_041122	BBMV Rep 1	BBMV Rep 1	(F104574)	FOCC008278-PA-CDS	FOCC008278-PA-CDS|Protein		5363_Foccidentalis_062819.fasta	12445.4	1	5	6	8	0.0001	0.473	110
5984_041122	BBMV Rep 1	BBMV Rep 1	(F104574)	FOCC000263-PA-CDS	FOCC000263-PA-CDS|Protein		5363_Foccidentalis_062819.fasta	46511.7	1	38	59	189	0.002	0.631	415
5984_041122	BBMV Rep 1	BBMV Rep 1	(F104574)	FOCC011359-PA-CDS	FOCC011359-PA-CDS|Protein		5363_Foccidentalis_062819.fasta	########	1	6	6	6	0.0001	0.0653	1316
5984_041122	BBMV Rep 1	BBMV Rep 1	(F104574)	FOCC007450-PA-CDS	FOCC007450-PA-CDS|Protein		5363_Foccidentalis_062819.fasta	85247	1	7	7	10	0.0001	0.135	747
5984_041122	BBMV Rep 1	BBMV Rep 1	(F104574)	FOCC014293-PA-CDS	FOCC014293-PA-CDS|Protein		5363_Foccidentalis_062819.fasta	########	0.997	3	3	3	0	0.0224	1872
5984_041122	BBMV Rep 1	BBMV Rep 1	(F104574)	FOCC002625-PA-CDS	FOCC002625-PA-CDS|Protein		5363_Foccidentalis_062819.fasta	########	1	6	7	8	0.0001	0.0193	4822
5984_041122	BBMV Rep 1	BBMV Rep 1	(F104574)	FOCC002791-PA-CDS	FOCC002791-PA-CDS|Protein		5363_Foccidentalis_062819.fasta	62303.3	0.997	2	2	2	0	0.0644	590
5984_041122	BBMV Rep 1	BBMV Rep 1	(F104574)	FOCC007568-PA-CDS	FOCC007568-PA-CDS|Protein		5363_Foccidentalis_062819.fasta	41019.8	1	8	8	12	0.0001	0.48	381
5984_041122	BBMV Rep 1	BBMV Rep 1	(F104574)	FOCC015442-PA-CDS	FOCC015442-PA-CDS|Protein		5363_Foccidentalis_062819.fasta	84489.7	1	6	6	6	0.0001	0.12	765
5984_041122	BBMV Rep 1	BBMV Rep 1	(F104574)	FOCC000012-PA-CDS	FOCC000012-PA-CDS|Protein		5363_Foccidentalis_062819.fasta	########	0.959	2	2	3	0	0.0187	909
5984_041122	BBMV Rep 1	BBMV Rep 1	(F104574)	FOCC004549-PA-CDS	FOCC004549-PA-CDS|Protein		5363_Foccidentalis_062819.fasta	61436.5	1	2	2	2	0	0.0593	540
5984_041122	BBMV Rep 1	BBMV Rep 1	(F104574)	FOCC013636-PA-CDS	FOCC013636-PA-CDS|Protein		5363_Foccidentalis_062819.fasta	40800.2	1	4	4	4	0	0.174	357
5984_041122	BBMV Rep 1	BBMV Rep 1	(F104574)	FOCC013681-PA-CDS	FOCC013681-PA-CDS|Protein		5363_Foccidentalis_062819.fasta	########	1	41	43	51	0.0006	0.389	1245
5984_041122	BBMV Rep 1	BBMV Rep 1	(F104574)	FOCC017398-PA-CDS	FOCC017398-PA-CDS|Protein		5363_Foccidentalis_062819.fasta	44644.3	1	6	6	7	0.0001	0.185	400
5984_041122	BBMV Rep 1	BBMV Rep 1	(F104574)	FOCC016404-PA-CDS	FOCC016404-PA-CDS|Protein		5363_Foccidentalis_062819.fasta	55553.8	1	26	31	35	0.0004	0.611	499
5984_041122	BBMV Rep 1	BBMV Rep 1	(F104574)	FOCC017041-PA-CDS	FOCC017041-PA-CDS|Protein		5363_Foccidentalis_062819.fasta	59751.2	1	30	39	50	0.0005	0.526	555
5984_041122	BBMV Rep 1	BBMV Rep 1	(F104574)	FOCC012151-PA-CDS	FOCC012151-PA-CDS|Protein		5363_Foccidentalis_062819.fasta	########	1	9	9	11	0.0001	0.0742	1685
5984_041122	BBMV Rep 1	BBMV Rep 1	(F104574)	FOCC005008-PA-CDS	FOCC005008-PA-CDS|Protein		5363_Foccidentalis_062819.fasta	67703.1	0.953	1	1	1	0	0.0201	596
5984_041122	BBMV Rep 1	BBMV Rep 1	(F104574)	FOCC008664-PA-CDS	FOCC008664-PA-CDS|Protein		5363_Foccidentalis_062819.fasta	35181.9	1	9	9	13	0.0001	0.349	332
5984_041122	BBMV Rep 1	BBMV Rep 1	(F104574)	FOCC009123-PA-CDS	FOCC009123-PA-CDS|Protein		5363_Foccidentalis_062819.fasta	75131.8	1	6	6	6	0.0001	0.133	678
5984_041122	BBMV Rep 1	BBMV Rep 1	(F104574)	FOCC005592-PA-CDS	FOCC005592-PA-CDS|Protein		5363_Foccidentalis_062819.fasta	36482	1	3	3	3	0	0.0951	326
5984_041122	BBMV Rep 1	BBMV Rep 1	(F104574)	FOCC012926-PA-CDS	FOCC012926-PA-CDS|Protein		5363_Foccidentalis_062819.fasta	34720.6	0.953	1	1	2	0	0.0803	299
5984_041122	BBMV Rep 1	BBMV Rep 1	(F104574)	FOCC003940-PA-CDS	FOCC003940-PA-CDS|Protein		5363_Foccidentalis_062819.fasta	########	1	35	37	44	0.0005	0.155	3185
5984_041122	BBMV Rep 1	BBMV Rep 1	(F104574)	FOCC001696-PA-CDS	FOCC001696-PA-CDS|Protein		5363_Foccidentalis_062819.fasta	27647.7	1	2	2	2	0	0.145	255
5984_041122	BBMV Rep 1	BBMV Rep 1	(F104574)	FOCC008883-PA-CDS	FOCC008883-PA-CDS|Protein		5363_Foccidentalis_062819.fasta	########	0.953	1	1	1	0	0.0115	1307
5984_041122	BBMV Rep 1	BBMV Rep 1	(F104574)	FOCC007232-PA-CDS	FOCC007232-PA-CDS|Protein		5363_Foccidentalis_062819.fasta	66803.5	1	6	7	9	0.0001	0.116	606
5984_041122	BBMV Rep 1	BBMV Rep 1	(F104574)	FOCC002877-PA-CDS	FOCC002877-PA-CDS|Protein		5363_Foccidentalis_062819.fasta	45336.9	1	11	12	14	0.0002	0.385	387
5984_041122	BBMV Rep 1	BBMV Rep 1	(F104574)	FOCC014075-PA-CDS	FOCC014075-PA-CDS|Protein		5363_Foccidentalis_062819.fasta	14772.1	1	2	2	2	0	0.0791	139
5984_041122	BBMV Rep 1	BBMV Rep 1	(F104574)	FOCC002407-PA-CDS	FOCC002407-PA-CDS|Protein		5363_Foccidentalis_062819.fasta	44680	1	9	9	10	0.0001	0.187	402
5984_041122	BBMV Rep 1	BBMV Rep 1	(F104574)	FOCC012488-PA-CDS	FOCC012488-PA-CDS|Protein		5363_Foccidentalis_062819.fasta	29214	1	5	5	5	0.0001	0.187	252
5984_041122	BBMV Rep 1	BBMV Rep 1	(F104574)	FOCC012018-PA-CDS	FOCC012018-PA-CDS|Protein		5363_Foccidentalis_062819.fasta	########	1	84	98	139	0.0015	0.469	1999
5984_041122	BBMV Rep 1	BBMV Rep 1	(F104574)	FOCC000908-PA-CDS	FOCC000908-PA-CDS|Protein		5363_Foccidentalis_062819.fasta	30068	0.999	2	2	4	0	0.0331	272
5984_041122	BBMV Rep 1	BBMV Rep 1	(F104574)	FOCC016437-PA-CDS	FOCC016437-PA-CDS|Protein		5363_Foccidentalis_062819.fasta	49622.2	1	2	2	2	0	0.0593	455
5984_041122	BBMV Rep 1	BBMV Rep 1	(F104574)	FOCC003097-PA-CDS	FOCC003097-PA-CDS|Protein		5363_Foccidentalis_062819.fasta	39662.4	1	4	6	8	0.0001	0.155	361
5984_041122	BBMV Rep 1	BBMV Rep 1	(F104574)	FOCC013365-PA-CDS	FOCC013365-PA-CDS|Protein		5363_Foccidentalis_062819.fasta	########	1	6	6	6	0.0001	0.0749	1135
5984_041122	BBMV Rep 1	BBMV Rep 1	(F104574)	FOCC001141-PA-CDS	FOCC001141-PA-CDS|Protein		5363_Foccidentalis_062819.fasta	33500.5	1	7	8	10	0.0001	0.417	314
5984_041122	BBMV Rep 1	BBMV Rep 1	(F104574)	FOCC007504-PA-CDS	FOCC007504-PA-CDS|Protein		5363_Foccidentalis_062819.fasta	########	1	3	3	3	0	0.0146	2531
5984_041122	BBMV Rep 1	BBMV Rep 1	(F104574)	FOCC006741-PA-CDS	FOCC006741-PA-CDS|Protein		5363_Foccidentalis_062819.fasta	24620.4	1	23	37	112	0.0012	0.613	217
5984_041122	BBMV Rep 1	BBMV Rep 1	(F104574)	FOCC003503-PA-CDS	FOCC003503-PA-CDS|Protein		5363_Foccidentalis_062819.fasta	########	1	2	2	2	0	0.0329	1217
5984_041122	BBMV Rep 1	BBMV Rep 1	(F104574)	FOCC016676-PA-CDS	FOCC016676-PA-CDS|Protein		5363_Foccidentalis_062819.fasta	33181	1	9	9	11	0.0001	0.237	295
5984_041122	BBMV Rep 1	BBMV Rep 1	(F104574)	FOCC001259-PA-CDS	FOCC001259-PA-CDS|Protein		5363_Foccidentalis_062819.fasta	65744.8	1	5	5	5	0.0001	0.129	597
5984_041122	BBMV Rep 1	BBMV Rep 1	(F104574)	FOCC007200-PA-CDS	FOCC007200-PA-CDS|Protein		5363_Foccidentalis_062819.fasta	60575.1	1	5	5	5	0.0001	0.13	540
5984_041122	BBMV Rep 1	BBMV Rep 1	(F104574)	FOCC006137-PA-CDS	FOCC006137-PA-CDS|Protein		5363_Foccidentalis_062819.fasta	51361.2	0.395	1	1	1	0	0.0232	474
5984_041122	BBMV Rep 1	BBMV Rep 1	(F104574)	FOCC002165-PA-CDS	FOCC002165-PA-CDS|Protein		5363_Foccidentalis_062819.fasta	33181	1	7	7	7	0.0001	0.381	294
5984_041122	BBMV Rep 1	BBMV Rep 1	(F104574)	FOCC003722-PA-CDS	FOCC003722-PA-CDS|Protein		5363_Foccidentalis_062819.fasta	27365	1	3	4	4	0	0.162	241
5984_041122	BBMV Rep 1	BBMV Rep 1	(F104574)	FOCC008431-PA-CDS	FOCC008431-PA-CDS|Protein		5363_Foccidentalis_062819.fasta	########	1	41	44	53	0.0006	0.419	1227
5984_041122	BBMV Rep 1	BBMV Rep 1	(F104574)	FOCC004246-PA-CDS	FOCC004246-PA-CDS|Protein		5363_Foccidentalis_062819.fasta	########	1	3	3	4	0	0.0376	1011
5984_041122	BBMV Rep 1	BBMV Rep 1	(F104574)	FOCC008600-PA-CDS	FOCC008600-PA-CDS|Protein		5363_Foccidentalis_062819.fasta	########	1	49	68	114	0.0012	0.452	944
5984_041122	BBMV Rep 1	BBMV Rep 1	(F104574)	FOCC011089-PA-CDS	FOCC011089-PA-CDS|Protein		5363_Foccidentalis_062819.fasta	88600.4	0.056	1	1	1	0	0.0167	779
5984_041122	BBMV Rep 1	BBMV Rep 1	(F104574)	FOCC009124-PA-CDS	FOCC009124-PA-CDS|Protein		5363_Foccidentalis_062819.fasta	37336	1	6	7	9	0.0001	0.227	339
5984_041122	BBMV Rep 1	BBMV Rep 1	(F104574)	FOCC006608-PA-CDS	FOCC006608-PA-CDS|Protein		5363_Foccidentalis_062819.fasta	43735.3	1	16	21	27	0.0003	0.473	391
5984_041122	BBMV Rep 1	BBMV Rep 1	(F104574)	FOCC003118-PA-CDS	FOCC003118-PA-CDS|Protein		5363_Foccidentalis_062819.fasta	51304.9	1	18	22	28	0.0003	0.521	459
5984_041122	BBMV Rep 1	BBMV Rep 1	(F104574)	FOCC002355-PA-CDS	FOCC002355-PA-CDS|Protein		5363_Foccidentalis_062819.fasta	91626.7	1	17	18	19	0.0002	0.251	802
5984_041122	BBMV Rep 1	BBMV Rep 1	(F104574)	FOCC007731-PA-CDS	FOCC007731-PA-CDS|Protein		5363_Foccidentalis_062819.fasta	########	1	2	2	2	0	0.0037	7213
5984_041122	BBMV Rep 1	BBMV Rep 1	(F104574)	FOCC013552-PA-CDS	FOCC013552-PA-CDS|Protein		5363_Foccidentalis_062819.fasta	########	0.819	3	3	3	0	0.0171	1869
5984_041122	BBMV Rep 1	BBMV Rep 1	(F104574)	FOCC016320-PA-CDS	FOCC016320-PA-CDS|Protein		5363_Foccidentalis_062819.fasta	23348.6	1	6	6	7	0.0001	0.34	215
5984_041122	BBMV Rep 1	BBMV Rep 1	(F104574)	FOCC004585-PA-CDS	FOCC004585-PA-CDS|Protein		5363_Foccidentalis_062819.fasta	98126.1	1	6	6	6	0.0001	0.0903	875
5984_041122	BBMV Rep 1	BBMV Rep 1	(F104574)	FOCC002574-PA-CDS	FOCC002574-PA-CDS|Protein		5363_Foccidentalis_062819.fasta	33229.9	1	20	30	55	0.0006	0.555	301
5984_041122	BBMV Rep 1	BBMV Rep 1	(F104574)	FOCC003098-PA-CDS	FOCC003098-PA-CDS|Protein		5363_Foccidentalis_062819.fasta	40322.3	1	12	16	18	0.0002	0.578	365
5984_041122	BBMV Rep 1	BBMV Rep 1	(F104574)	FOCC004936-PA-CDS	FOCC004936-PA-CDS|Protein		5363_Foccidentalis_062819.fasta	########	1	6	6	6	0.0001	0.0877	1026
5984_041122	BBMV Rep 1	BBMV Rep 1	(F104574)	FOCC011360-PA-CDS	FOCC011360-PA-CDS|Protein		5363_Foccidentalis_062819.fasta	########	1	2	2	2	0	0.0163	1715
5984_041122	BBMV Rep 1	BBMV Rep 1	(F104574)	FOCC004214-PA-CDS	FOCC004214-PA-CDS|Protein		5363_Foccidentalis_062819.fasta	72778.1	1	5	5	5	0.0001	0.0844	640
5984_041122	BBMV Rep 1	BBMV Rep 1	(F104574)	FOCC017720-PA-CDS	FOCC017720-PA-CDS|Protein		5363_Foccidentalis_062819.fasta	45800.7	1	4	4	4	0	0.0894	414
5984_041122	BBMV Rep 1	BBMV Rep 1	(F104574)	FOCC004380-PA-CDS	FOCC004380-PA-CDS|Protein		5363_Foccidentalis_062819.fasta	69471.4	1	6	6	6	0.0001	0.0956	617
5984_041122	BBMV Rep 1	BBMV Rep 1	(F104574)	FOCC001864-PA-CDS	FOCC001864-PA-CDS|Protein		5363_Foccidentalis_062819.fasta	57079.1	1	3	3	3	0	0.125	528
5984_041122	BBMV Rep 1	BBMV Rep 1	(F104574)	FOCC015894-PA-CDS	FOCC015894-PA-CDS|Protein		5363_Foccidentalis_062819.fasta	25520.5	1	18	28	39	0.0004	0.677	229
5984_041122	BBMV Rep 1	BBMV Rep 1	(F104574)	FOCC009510-PA-CDS	FOCC009510-PA-CDS|Protein		5363_Foccidentalis_062819.fasta	########	1	19	19	19	0.0002	0.195	1274
5984_041122	BBMV Rep 1	BBMV Rep 1	(F104574)	FOCC000279-PA-CDS	FOCC000279-PA-CDS|Protein		5363_Foccidentalis_062819.fasta	14607.4	1	2	3	4	0	0.177	124
5984_041122	BBMV Rep 1	BBMV Rep 1	(F104574)	FOCC007266-PA-CDS	FOCC007266-PA-CDS|Protein		5363_Foccidentalis_062819.fasta	########	1	10	11	12	0.0001	0.136	1012
5984_041122	BBMV Rep 1	BBMV Rep 1	(F104574)	FOCC004028-PA-CDS	FOCC004028-PA-CDS|Protein		5363_Foccidentalis_062819.fasta	########	1	6	6	6	0.0001	0.0608	1381
5984_041122	BBMV Rep 1	BBMV Rep 1	(F104574)	FOCC013281-PA-CDS	FOCC013281-PA-CDS|Protein		5363_Foccidentalis_062819.fasta	########	0.953	1	1	1	0	0.0174	1323
5984_041122	BBMV Rep 1	BBMV Rep 1	(F104574)	FOCC011774-PA-CDS	FOCC011774-PA-CDS|Protein,FOCC012433-PA-CDS|Protein		5363_Foccidentalis_062819.fasta	14044	0.953	1	1	1	0	0.167	120
5984_041122	BBMV Rep 1	BBMV Rep 1	(F104574)	Streptavidin OS=Streptomyces avidinii PE=1 SV=1	SAV_STRAV		MasterMix_011320.fasta	18833.6	0.947	1	1	1	0	0.104	183
5984_041122	BBMV Rep 1	BBMV Rep 1	(F104574)	FOCC004969-PA-CDS	FOCC004969-PA-CDS|Protein		5363_Foccidentalis_062819.fasta	55408.1	1	18	21	21	0.0002	0.362	494
5984_041122	BBMV Rep 1	BBMV Rep 1	(F104574)	FOCC013399-PA-CDS	FOCC013399-PA-CDS|Protein		5363_Foccidentalis_062819.fasta	35892.3	1	3	3	5	0.0001	0.102	314
5984_041122	BBMV Rep 1	BBMV Rep 1	(F104574)	FOCC004247-PA-CDS	FOCC004247-PA-CDS|Protein		5363_Foccidentalis_062819.fasta	46127.9	1	23	31	35	0.0004	0.431	425
5984_041122	BBMV Rep 1	BBMV Rep 1	(F104574)	FOCC004904-PA-CDS	FOCC004904-PA-CDS|Protein		5363_Foccidentalis_062819.fasta	########	0.975	2	2	2	0	0.018	1223
5984_041122	BBMV Rep 1	BBMV Rep 1	(F104574)	FOCC014704-PA-CDS	FOCC014704-PA-CDS|Protein		5363_Foccidentalis_062819.fasta	92637.1	1	8	8	9	0.0001	0.119	818
5984_041122	BBMV Rep 1	BBMV Rep 1	(F104574)	FOCC016102-PA-CDS	FOCC016102-PA-CDS|Protein		5363_Foccidentalis_062819.fasta	22607.2	1	2	2	2	0	0.229	201
5984_041122	BBMV Rep 1	BBMV Rep 1	(F104574)	FOCC005428-PA-CDS	FOCC005428-PA-CDS|Protein		5363_Foccidentalis_062819.fasta	25195.6	1	6	6	8	0.0001	0.33	218
5984_041122	BBMV Rep 1	BBMV Rep 1	(F104574)	FOCC011747-PA-CDS	FOCC011747-PA-CDS|Protein		5363_Foccidentalis_062819.fasta	########	0.99	2	2	2	0	0.0159	1639
5984_041122	BBMV Rep 1	BBMV Rep 1	(F104574)	FOCC007181-PA-CDS	FOCC007181-PA-CDS|Protein		5363_Foccidentalis_062819.fasta	########	0.096	2	2	2	0	0.0186	1236
5984_041122	BBMV Rep 1	BBMV Rep 1	(F104574)	FOCC009125-PA-CDS	FOCC009125-PA-CDS|Protein		5363_Foccidentalis_062819.fasta	36055.9	1	9	11	13	0.0001	0.257	334
5984_041122	BBMV Rep 1	BBMV Rep 1	(F104574)	FOCC000769-PA-CDS	FOCC000769-PA-CDS|Protein		5363_Foccidentalis_062819.fasta	63720.5	1	3	3	3	0	0.0979	572
5984_041122	BBMV Rep 1	BBMV Rep 1	(F104574)	FOCC014211-PA-CDS	FOCC014211-PA-CDS|Protein		5363_Foccidentalis_062819.fasta	53107.8	1	4	4	4	0	0.0785	446
5984_041122	BBMV Rep 1	BBMV Rep 1	(F104574)	FOCC003534-PA-CDS	FOCC003534-PA-CDS|Protein,FOCC003537-PA-CDS|Protein		5363_Foccidentalis_062819.fasta	32173	1	3	3	4	0	0.128	298
5984_041122	BBMV Rep 1	BBMV Rep 1	(F104574)	FOCC007956-PA-CDS	FOCC007956-PA-CDS|Protein		5363_Foccidentalis_062819.fasta	75321.5	0.927	1	1	1	0	0.028	678
5984_041122	BBMV Rep 1	BBMV Rep 1	(F104574)	FOCC005290-PA-CDS	FOCC005290-PA-CDS|Protein		5363_Foccidentalis_062819.fasta	93052	1	28	32	32	0.0003	0.392	822
5984_041122	BBMV Rep 1	BBMV Rep 1	(F104574)	FOCC013805-PA-CDS	FOCC013805-PA-CDS|Protein		5363_Foccidentalis_062819.fasta	39060.9	1	22	29	49	0.0005	0.467	351
5984_041122	BBMV Rep 1	BBMV Rep 1	(F104574)	FOCC013971-PA-CDS	FOCC013971-PA-CDS|Protein		5363_Foccidentalis_062819.fasta	49964.4	1	6	8	10	0.0001	0.616	450
5984_041122	BBMV Rep 1	BBMV Rep 1	(F104574)	FOCC008581-PA-CDS	FOCC008581-PA-CDS|Protein		5363_Foccidentalis_062819.fasta	########	1	4	4	4	0	0.0428	1144
5984_041122	BBMV Rep 1	BBMV Rep 1	(F104574)	FOCC002575-PA-CDS	FOCC002575-PA-CDS|Protein		5363_Foccidentalis_062819.fasta	29431.7	1	5	5	5	0.0001	0.263	259
5984_041122	BBMV Rep 1	BBMV Rep 1	(F104574)	FOCC014495-PA-CDS	FOCC014495-PA-CDS|Protein		5363_Foccidentalis_062819.fasta	53323.8	0.953	1	1	1	0	0.0211	473
5984_041122	BBMV Rep 1	BBMV Rep 1	(F104574)	FOCC016439-PA-CDS	FOCC016439-PA-CDS|Protein		5363_Foccidentalis_062819.fasta	17894.4	1	3	3	3	0	0.171	152
5984_041122	BBMV Rep 1	BBMV Rep 1	(F104574)	FOCC008111-PA-CDS	FOCC008111-PA-CDS|Protein		5363_Foccidentalis_062819.fasta	68352.3	0.953	1	1	1	0	0.0276	616
5984_041122	BBMV Rep 1	BBMV Rep 1	(F104574)	FOCC003099-PA-CDS	FOCC003099-PA-CDS|Protein		5363_Foccidentalis_062819.fasta	35424	1	3	3	3	0	0.16	312
5984_041122	BBMV Rep 1	BBMV Rep 1	(F104574)	FOCC003756-PA-CDS	FOCC003756-PA-CDS|Protein		5363_Foccidentalis_062819.fasta	67913.2	1	6	6	9	0.0001	0.18	649
5984_041122	BBMV Rep 1	BBMV Rep 1	(F104574)	FOCC004937-PA-CDS	FOCC004937-PA-CDS|Protein		5363_Foccidentalis_062819.fasta	24033.9	1	21	34	79	0.0009	0.665	218
5984_041122	BBMV Rep 1	BBMV Rep 1	(F104574)	FOCC008699-PA-CDS	FOCC008699-PA-CDS|Protein		5363_Foccidentalis_062819.fasta	########	1	35	40	48	0.0005	0.431	934
5984_041122	BBMV Rep 1	BBMV Rep 1	(F104574)	FOCC013367-PA-CDS	FOCC013367-PA-CDS|Protein		5363_Foccidentalis_062819.fasta	31132.6	1	13	16	21	0.0002	0.507	276
5984_041122	BBMV Rep 1	BBMV Rep 1	(F104574)	FOCC000684-PA-CDS	FOCC000684-PA-CDS|Protein		5363_Foccidentalis_062819.fasta	79156.7	1	15	17	20	0.0002	0.281	713
5984_041122	BBMV Rep 1	BBMV Rep 1	(F104574)	FOCC008634-PA-CDS	FOCC008634-PA-CDS|Protein		5363_Foccidentalis_062819.fasta	70474.8	1	34	43	60	0.0006	0.567	644
5984_041122	BBMV Rep 1	BBMV Rep 1	(F104574)	FOCC007871-PA-CDS	FOCC007871-PA-CDS|Protein		5363_Foccidentalis_062819.fasta	58622.4	1	2	2	2	0	0.0351	513
5984_041122	BBMV Rep 1	BBMV Rep 1	(F104574)	FOCC002389-PA-CDS	FOCC002389-PA-CDS|Protein		5363_Foccidentalis_062819.fasta	59858.2	0.996	2	2	2	0	0.0341	528
5984_041122	BBMV Rep 1	BBMV Rep 1	(F104574)	FOCC002490-PA-CDS	FOCC002490-PA-CDS|Protein		5363_Foccidentalis_062819.fasta	66832.1	1	2	2	3	0	0.038	579
5984_041122	BBMV Rep 1	BBMV Rep 1	(F104574)	FOCC007924-PA-CDS	FOCC007924-PA-CDS|Protein		5363_Foccidentalis_062819.fasta	59732.4	1	2	2	3	0	0.0594	522
5984_041122	BBMV Rep 1	BBMV Rep 1	(F104574)	FOCC013842-PA-CDS	FOCC013842-PA-CDS|Protein		5363_Foccidentalis_062819.fasta	########	1	10	10	11	0.0001	0.108	1078
5984_041122	BBMV Rep 1	BBMV Rep 1	(F104574)	FOCC000498-PA-CDS	FOCC000498-PA-CDS|Protein		5363_Foccidentalis_062819.fasta	52782.4	1	4	5	5	0.0001	0.123	488
5984_041122	BBMV Rep 1	BBMV Rep 1	(F104574)	FOCC007620-PA-CDS	FOCC007620-PA-CDS|Protein		5363_Foccidentalis_062819.fasta	37058.5	0.334	1	1	1	0	0.0215	326
5984_041122	BBMV Rep 1	BBMV Rep 1	(F104574)	FOCC010766-PA-CDS	FOCC010766-PA-CDS|Protein		5363_Foccidentalis_062819.fasta	22458.4	1	2	2	2	0	0.0962	208
5984_041122	BBMV Rep 1	BBMV Rep 1	(F104574)	FOCC016050-PA-CDS	FOCC016050-PA-CDS|Protein		5363_Foccidentalis_062819.fasta	96627.2	0.953	1	1	1	0	0.022	865
5984_041122	BBMV Rep 1	BBMV Rep 1	(F104574)	FOCC002138-PA-CDS	FOCC002138-PA-CDS|Protein		5363_Foccidentalis_062819.fasta	85012.3	1	37	46	71	0.0008	0.528	775
5984_041122	BBMV Rep 1	BBMV Rep 1	(F104574)	FOCC017231-PA-CDS	FOCC017231-PA-CDS|Protein		5363_Foccidentalis_062819.fasta	34573.5	1	8	8	8	0.0001	0.256	316
5984_041122	BBMV Rep 1	BBMV Rep 1	(F104574)	FOCC008667-PA-CDS	FOCC008667-PA-CDS|Protein		5363_Foccidentalis_062819.fasta	14285.6	1	2	2	2	0	0.361	133
5984_041122	BBMV Rep 1	BBMV Rep 1	(F104574)	FOCC012572-PA-CDS	FOCC012572-PA-CDS|Protein		5363_Foccidentalis_062819.fasta	28887.2	0.989	2	2	4	0	0.0575	261
5984_041122	BBMV Rep 1	BBMV Rep 1	(F104574)	FOCC007506-PA-CDS	FOCC007506-PA-CDS|Protein		5363_Foccidentalis_062819.fasta	########	1	7	7	7	0.0001	0.0711	1365
5984_041122	BBMV Rep 1	BBMV Rep 1	(F104574)	FOCC001176-PA-CDS	FOCC001176-PA-CDS|Protein		5363_Foccidentalis_062819.fasta	23707.7	0.991	2	2	2	0	0.138	210
5984_041122	BBMV Rep 1	BBMV Rep 1	(F104574)	FOCC004307-PA-CDS	FOCC004307-PA-CDS|Protein		5363_Foccidentalis_062819.fasta	42027.5	1	3	3	3	0	0.151	377
5984_041122	BBMV Rep 1	BBMV Rep 1	(F104574)	FOCC007957-PA-CDS	FOCC007957-PA-CDS|Protein		5363_Foccidentalis_062819.fasta	41987.5	1	7	8	8	0.0001	0.185	384
5984_041122	BBMV Rep 1	BBMV Rep 1	(F104574)	FOCC014095-PA-CDS-DECOY	FOCC014095-PA-CDS-DECOY			0	0.847	1	1	2	0	0
5984_041122	BBMV Rep 1	BBMV Rep 1	(F104574)	FOCC008416-PA-CDS	FOCC008416-PA-CDS|Protein		5363_Foccidentalis_062819.fasta	24425.9	1	5	5	6	0.0001	0.219	215
5984_041122	BBMV Rep 1	BBMV Rep 1	(F104574)	FOCC012158-PA-CDS	FOCC012158-PA-CDS|Protein		5363_Foccidentalis_062819.fasta	49313.9	1	12	14	14	0.0002	0.408	449
5984_041122	BBMV Rep 1	BBMV Rep 1	(F104574)	FOCC005344-PA-CDS	FOCC005344-PA-CDS|Protein		5363_Foccidentalis_062819.fasta	34270.5	0.999	2	2	2	0	0.109	311
5984_041122	BBMV Rep 1	BBMV Rep 1	(F104574)	FOCC004581-PA-CDS	FOCC004581-PA-CDS|Protein		5363_Foccidentalis_062819.fasta	22427.7	1	5	5	5	0.0001	0.294	204
5984_041122	BBMV Rep 1	BBMV Rep 1	(F104574)	FOCC013368-PA-CDS	FOCC013368-PA-CDS|Protein		5363_Foccidentalis_062819.fasta	10344	1	4	4	6	0.0001	0.27	89
5984_041122	BBMV Rep 1	BBMV Rep 1	(F104574)	FOCC003026-PA-CDS	FOCC003026-PA-CDS|Protein		5363_Foccidentalis_062819.fasta	########	1	89	91	102	0.0011	0.209	5604
5984_041122	BBMV Rep 1	BBMV Rep 1	(F104574)	FOCC001866-PA-CDS	FOCC001866-PA-CDS|Protein		5363_Foccidentalis_062819.fasta	50318.4	1	45	72	169	0.0018	0.738	462
5984_041122	BBMV Rep 1	BBMV Rep 1	(F104574)	FOCC009159-PA-CDS	FOCC009159-PA-CDS|Protein		5363_Foccidentalis_062819.fasta	57593.4	0.334	1	1	1	0	0.0137	510
5984_041122	BBMV Rep 1	BBMV Rep 1	(F104574)	FOCC013064-PA-CDS	FOCC013064-PA-CDS|Protein		5363_Foccidentalis_062819.fasta	61276.7	1	33	43	63	0.0007	0.564	535
5984_041122	BBMV Rep 1	BBMV Rep 1	(F104574)	FOCC000381-PA-CDS	FOCC000381-PA-CDS|Protein		5363_Foccidentalis_062819.fasta	35344.9	1	5	5	9	0.0001	0.176	323
5984_041122	BBMV Rep 1	BBMV Rep 1	(F104574)	FOCC009577-PA-CDS	FOCC009577-PA-CDS|Protein		5363_Foccidentalis_062819.fasta	41317.9	1	18	20	30	0.0003	0.524	376
5984_041122	BBMV Rep 1	BBMV Rep 1	(F104574)	FOCC006818-PA-CDS	FOCC006818-PA-CDS|Protein		5363_Foccidentalis_062819.fasta	########	1	11	11	11	0.0001	0.125	1236
5984_041122	BBMV Rep 1	BBMV Rep 1	(F104574)	FOCC000914-PA-CDS	FOCC000914-PA-CDS|Protein		5363_Foccidentalis_062819.fasta	81130.4	1	5	5	5	0.0001	0.0917	731
5984_041122	BBMV Rep 1	BBMV Rep 1	(F104574)	FOCC015639-PA-CDS	FOCC015639-PA-CDS|Protein		5363_Foccidentalis_062819.fasta	57312.7	1	11	12	12	0.0001	0.222	517
5984_041122	BBMV Rep 1	BBMV Rep 1	(F104574)	FOCC000499-PA-CDS	FOCC000499-PA-CDS|Protein		5363_Foccidentalis_062819.fasta	39461.4	1	14	18	25	0.0003	0.316	358
5984_041122	BBMV Rep 1	BBMV Rep 1	(F104574)	FOCC012354-PA-CDS	FOCC012354-PA-CDS|Protein		5363_Foccidentalis_062819.fasta	39764.1	1	17	17	20	0.0002	0.555	348
5984_041122	BBMV Rep 1	BBMV Rep 1	(F104574)	FOCC010767-PA-CDS	FOCC010767-PA-CDS|Protein		5363_Foccidentalis_062819.fasta	31470.6	1	5	5	5	0.0001	0.243	280
5984_041122	BBMV Rep 1	BBMV Rep 1	(F104574)	FOCC001781-PA-CDS	FOCC001781-PA-CDS|Protein		5363_Foccidentalis_062819.fasta	83938.5	1	5	5	6	0.0001	0.0604	745
5984_041122	BBMV Rep 1	BBMV Rep 1	(F104574)	FOCC002962-PA-CDS	FOCC002962-PA-CDS|Protein		5363_Foccidentalis_062819.fasta	55908.8	1	3	3	4	0	0.0745	510
5984_041122	BBMV Rep 1	BBMV Rep 1	(F104574)	FOCC012407-PA-CDS	FOCC012407-PA-CDS|Protein		5363_Foccidentalis_062819.fasta	########	1	5	5	5	0.0001	0.039	1589
5984_041122	BBMV Rep 1	BBMV Rep 1	(F104574)	FOCC007017-PA-CDS	FOCC007017-PA-CDS|Protein		5363_Foccidentalis_062819.fasta	########	1	6	6	8	0.0001	0.0635	1401
5984_041122	BBMV Rep 1	BBMV Rep 1	(F104574)	FOCC006911-PA-CDS	FOCC006911-PA-CDS|Protein		5363_Foccidentalis_062819.fasta	########	1	23	25	28	0.0003	0.201	1555
5984_041122	BBMV Rep 1	BBMV Rep 1	(F104574)	FOCC016522-PA-CDS	FOCC016522-PA-CDS|Protein		5363_Foccidentalis_062819.fasta	34390	1	4	4	4	0	0.243	305
5984_041122	BBMV Rep 1	BBMV Rep 1	(F104574)	FOCC005848-PA-CDS	FOCC005848-PA-CDS|Protein		5363_Foccidentalis_062819.fasta	28255.8	1	2	2	3	0	0.0873	252
5984_041122	BBMV Rep 1	BBMV Rep 1	(F104574)	FOCC002358-PA-CDS	FOCC002358-PA-CDS|Protein		5363_Foccidentalis_062819.fasta	24091.9	0.997	3	3	3	0	0.128	211
5984_041122	BBMV Rep 1	BBMV Rep 1	(F104574)	FOCC014935-PA-CDS	FOCC014935-PA-CDS|Protein		5363_Foccidentalis_062819.fasta	########	1	3	3	3	0	0.022	3181
5984_041122	BBMV Rep 1	BBMV Rep 1	(F104574)	FOCC006777-PA-CDS	FOCC006777-PA-CDS|Protein		5363_Foccidentalis_062819.fasta	91800.8	1	22	22	30	0.0003	0.306	819
5984_041122	BBMV Rep 1	BBMV Rep 1	(F104574)	FOCC001595-PA-CDS	FOCC001595-PA-CDS|Protein		5363_Foccidentalis_062819.fasta	68486.4	0.761	1	1	1	0	0.015	602
5984_041122	BBMV Rep 1	BBMV Rep 1	(F104574)	FOCC012718-PA-CDS	FOCC012718-PA-CDS|Protein		5363_Foccidentalis_062819.fasta	35992.9	1	2	2	2	0	0.0528	322
5984_041122	BBMV Rep 1	BBMV Rep 1	(F104574)	FOCC003539-PA-CDS	FOCC003539-PA-CDS|Protein		5363_Foccidentalis_062819.fasta	48256.8	1	10	10	10	0.0001	0.342	427
5984_041122	BBMV Rep 1	BBMV Rep 1	(F104574)	FOCC008060-PA-CDS	FOCC008060-PA-CDS|Protein		5363_Foccidentalis_062819.fasta	75644.8	1	7	7	8	0.0001	0.133	682
5984_041122	BBMV Rep 1	BBMV Rep 1	(F104574)	FOCC003235-PA-CDS	FOCC003235-PA-CDS|Protein		5363_Foccidentalis_062819.fasta	15396.7	1	9	16	33	0.0004	0.455	134
5984_041122	BBMV Rep 1	BBMV Rep 1	(F104574)	FOCC007654-PA-CDS	FOCC007654-PA-CDS|Protein		5363_Foccidentalis_062819.fasta	########	1	3	3	4	0	0.0399	1002
5984_041122	BBMV Rep 1	BBMV Rep 1	(F104574)	FOCC013973-PA-CDS	FOCC013973-PA-CDS|Protein		5363_Foccidentalis_062819.fasta	########	0.953	1	1	1	0	0.0087	2076
5984_041122	BBMV Rep 1	BBMV Rep 1	(F104574)	FOCC012322-PA-CDS	FOCC012322-PA-CDS|Protein		5363_Foccidentalis_062819.fasta	16646.1	1	19	28	173	0.0019	0.577	142
5984_041122	BBMV Rep 1	BBMV Rep 1	(F104574)	FOCC016084-PA-CDS	FOCC016084-PA-CDS|Protein		5363_Foccidentalis_062819.fasta	73215.5	1	4	4	4	0	0.0668	629
5984_041122	BBMV Rep 1	BBMV Rep 1	(F104574)	FOCC016741-PA-CDS	FOCC016741-PA-CDS|Protein		5363_Foccidentalis_062819.fasta	########	1	9	9	12	0.0001	0.128	963
5984_041122	BBMV Rep 1	BBMV Rep 1	(F104574)	FOCC002107-PA-CDS	FOCC002107-PA-CDS|Protein		5363_Foccidentalis_062819.fasta	########	1	4	4	5	0.0001	0.0438	890
5984_041122	BBMV Rep 1	BBMV Rep 1	(F104574)	FOCC017200-PA-CDS	FOCC017200-PA-CDS|Protein		5363_Foccidentalis_062819.fasta	44035.4	0.981	3	3	3	0	0.105	391
5984_041122	BBMV Rep 1	BBMV Rep 1	(F104574)	FOCC006526-PA-CDS	FOCC006526-PA-CDS|Protein		5363_Foccidentalis_062819.fasta	68854.5	1	2	2	2	0	0.0361	609
5984_041122	BBMV Rep 1	BBMV Rep 1	(F104574)	FOCC002995-PA-CDS	FOCC002995-PA-CDS|Protein		5363_Foccidentalis_062819.fasta	62168.8	0.953	1	1	3	0	0.0349	544
5984_041122	BBMV Rep 1	BBMV Rep 1	(F104574)	FOCC014705-PA-CDS-DECOY	FOCC014705-PA-CDS-DECOY			0	0.998	2	2	4	0	0
5984_041122	BBMV Rep 1	BBMV Rep 1	(F104574)	FOCC005763-PA-CDS	FOCC005763-PA-CDS|Protein		5363_Foccidentalis_062819.fasta	16182.5	1	3	3	4	0	0.245	151
5984_041122	BBMV Rep 1	BBMV Rep 1	(F104574)	FOCC012541-PA-CDS	FOCC012541-PA-CDS|Protein		5363_Foccidentalis_062819.fasta	32870.6	1	40	58	149	0.0016	0.699	292
5984_041122	BBMV Rep 1	BBMV Rep 1	(F104574)	FOCC004635-PA-CDS	FOCC004635-PA-CDS|Protein		5363_Foccidentalis_062819.fasta	65093.5	1	8	8	8	0.0001	0.186	565
5984_041122	BBMV Rep 1	BBMV Rep 1	(F104574)	FOCC011707-PA-CDS	FOCC011707-PA-CDS|Protein		5363_Foccidentalis_062819.fasta	50018.9	1	5	5	5	0.0001	0.143	447
5984_041122	BBMV Rep 1	BBMV Rep 1	(F104574)	FOCC015897-PA-CDS	FOCC015897-PA-CDS|Protein		5363_Foccidentalis_062819.fasta	56183.9	0.953	1	1	1	0	0.0221	498
5984_041122	BBMV Rep 1	BBMV Rep 1	(F104574)	FOCC009513-PA-CDS	FOCC009513-PA-CDS|Protein		5363_Foccidentalis_062819.fasta	28306.6	0.996	2	2	2	0	0.128	235
5984_041122	BBMV Rep 1	BBMV Rep 1	(F104574)	FOCC005982-PA-CDS	FOCC005982-PA-CDS|Protein		5363_Foccidentalis_062819.fasta	35621.1	1	4	4	4	0	0.133	301
5984_041122	BBMV Rep 1	BBMV Rep 1	(F104574)	FOCC007622-PA-CDS	FOCC007622-PA-CDS|Protein		5363_Foccidentalis_062819.fasta	########	1	16	16	17	0.0002	0.0938	2464
5984_041122	BBMV Rep 1	BBMV Rep 1	(F104574)	FOCC004449-PA-CDS	FOCC004449-PA-CDS|Protein		5363_Foccidentalis_062819.fasta	########	1	4	4	4	0	0.0595	1159
5984_041122	BBMV Rep 1	BBMV Rep 1	(F104574)	FOCC010768-PA-CDS	FOCC010768-PA-CDS|Protein		5363_Foccidentalis_062819.fasta	########	1	54	56	62	0.0007	0.121	5362
5984_041122	BBMV Rep 1	BBMV Rep 1	(F104574)	FOCC013536-PA-CDS	FOCC013536-PA-CDS|Protein		5363_Foccidentalis_062819.fasta	41362.4	1	3	3	3	0	0.115	374
5984_041122	BBMV Rep 1	BBMV Rep 1	(F104574)	FOCC005378-PA-CDS	FOCC005378-PA-CDS|Protein		5363_Foccidentalis_062819.fasta	23293.1	1	13	14	20	0.0002	0.867	203
5984_041122	BBMV Rep 1	BBMV Rep 1	(F104574)	FOCC000853-PA-CDS	FOCC000853-PA-CDS|Protein		5363_Foccidentalis_062819.fasta	22679.1	1	10	10	15	0.0002	0.227	216
5984_041122	BBMV Rep 1	BBMV Rep 1	(F104574)	FOCC005074-PA-CDS	FOCC005074-PA-CDS|Protein		5363_Foccidentalis_062819.fasta	43599.6	1	28	37	68	0.0007	0.726	380
5984_041122	BBMV Rep 1	BBMV Rep 1	(F104574)	FOCC003487-PA-CDS	FOCC003487-PA-CDS|Protein		5363_Foccidentalis_062819.fasta	15074.2	1	4	5	12	0.0001	0.317	142
5984_041122	BBMV Rep 1	BBMV Rep 1	(F104574)	FOCC016993-PA-CDS	FOCC016993-PA-CDS|Protein		5363_Foccidentalis_062819.fasta	22726.5	1	2	3	3	0	0.246	211
5984_041122	BBMV Rep 1	BBMV Rep 1	(F104574)	FOCC000906-PA-CDS	FOCC000906-PA-CDS|Protein		5363_Foccidentalis_062819.fasta	20477.4	1	2	2	4	0	0.172	180
5984_041122	BBMV Rep 1	BBMV Rep 1	(F104574)	FOCC006239-PA-CDS	FOCC006239-PA-CDS|Protein		5363_Foccidentalis_062819.fasta	7590	1	4	6	6	0.0001	0.797	64
5984_041122	BBMV Rep 1	BBMV Rep 1	(F104574)	FOCC008365-PA-CDS	FOCC008365-PA-CDS|Protein		5363_Foccidentalis_062819.fasta	########	0.953	1	1	1	0	0.0222	901
5984_041122	BBMV Rep 1	BBMV Rep 1	(F104574)	FOCC003183-PA-CDS	FOCC003183-PA-CDS|Protein		5363_Foccidentalis_062819.fasta	########	1	24	27	35	0.0004	0.217	1219
5984_041122	BBMV Rep 1	BBMV Rep 1	(F104574)	FOCC003840-PA-CDS	FOCC003840-PA-CDS|Protein		5363_Foccidentalis_062819.fasta	74776.5	1	5	5	5	0.0001	0.119	664
5984_041122	BBMV Rep 1	BBMV Rep 1	(F104574)	FOCC009546-PA-CDS	FOCC009546-PA-CDS|Protein		5363_Foccidentalis_062819.fasta	########	1	3	3	3	0	0.0297	1851
5984_041122	BBMV Rep 1	BBMV Rep 1	(F104574)	FOCC011864-PA-CDS	FOCC011864-PA-CDS|Protein		5363_Foccidentalis_062819.fasta	42408.6	1	12	15	15	0.0002	0.335	418
5984_041122	BBMV Rep 1	BBMV Rep 1	(F104574)	FOCC003958-PA-CDS	FOCC003958-PA-CDS|Protein		5363_Foccidentalis_062819.fasta	18179.9	1	4	4	11	0.0001	0.243	169
5984_041122	BBMV Rep 1	BBMV Rep 1	(F104574)	FOCC000468-PA-CDS	FOCC000468-PA-CDS|Protein		5363_Foccidentalis_062819.fasta	68866.9	1	2	2	2	0	0.051	608
5984_041122	BBMV Rep 1	BBMV Rep 1	(F104574)	FOCC011906-PA-CDS	FOCC011906-PA-CDS|Protein		5363_Foccidentalis_062819.fasta	########	1	3	3	3	0	0.0489	981
5984_041122	BBMV Rep 1	BBMV Rep 1	(F104574)	FOCC012323-PA-CDS	FOCC012323-PA-CDS|Protein		5363_Foccidentalis_062819.fasta	37252.5	1	2	2	3	0	0.111	323
5984_041122	BBMV Rep 1	BBMV Rep 1	(F104574)	FOCC016742-PA-CDS	FOCC016742-PA-CDS|Protein		5363_Foccidentalis_062819.fasta	########	1	24	25	27	0.0003	0.128	2242
5984_041122	BBMV Rep 1	BBMV Rep 1	(F104574)	FOCC014498-PA-CDS	FOCC014498-PA-CDS|Protein		5363_Foccidentalis_062819.fasta	78734.3	1	5	5	5	0.0001	0.0759	711
5984_041122	BBMV Rep 1	BBMV Rep 1	(F104574)	FOCC006170-PA-CDS	FOCC006170-PA-CDS|Protein		5363_Foccidentalis_062819.fasta	25387.2	1	3	3	3	0	0.33	221
5984_041122	BBMV Rep 1	BBMV Rep 1	(F104574)	FOCC005068-PA-CDS	FOCC005068-PA-CDS|Protein		5363_Foccidentalis_062819.fasta	50071.6	1	10	10	12	0.0001	0.241	431
5984_041122	BBMV Rep 1	BBMV Rep 1	(F104574)	FOCC013670-PA-CDS	FOCC013670-PA-CDS|Protein		5363_Foccidentalis_062819.fasta	########	1	3	3	4	0	0.0293	1162
5984_041122	BBMV Rep 1	BBMV Rep 1	(F104574)	FOCC005764-PA-CDS	FOCC005764-PA-CDS|Protein		5363_Foccidentalis_062819.fasta	66028.9	1	20	25	33	0.0004	0.452	586
5984_041122	BBMV Rep 1	BBMV Rep 1	(F104574)	FOCC016138-PA-CDS	FOCC016138-PA-CDS|Protein		5363_Foccidentalis_062819.fasta	69056.4	1	2	2	2	0	0.0411	608
5984_041122	BBMV Rep 1	BBMV Rep 1	(F104574)	FOCC006945-PA-CDS	FOCC006945-PA-CDS|Protein		5363_Foccidentalis_062819.fasta	43291.5	1	4	4	4	0	0.123	383
5984_041122	BBMV Rep 1	BBMV Rep 1	(F104574)	FOCC015375-PA-CDS	FOCC015375-PA-CDS|Protein		5363_Foccidentalis_062819.fasta	51067	1	12	15	17	0.0002	0.313	453
5984_041122	BBMV Rep 1	BBMV Rep 1	(F104574)	FOCC007874-PA-CDS	FOCC007874-PA-CDS|Protein		5363_Foccidentalis_062819.fasta	36939.5	1	11	12	12	0.0001	0.428	318
5984_041122	BBMV Rep 1	BBMV Rep 1	(F104574)	FOCC013066-PA-CDS	FOCC013066-PA-CDS|Protein		5363_Foccidentalis_062819.fasta	19252.5	1	10	11	14	0.0002	0.694	173
5984_041122	BBMV Rep 1	BBMV Rep 1	(F104574)	FOCC003873-PA-CDS	FOCC003873-PA-CDS|Protein		5363_Foccidentalis_062819.fasta	78121.4	0.953	1	1	1	0	0.0405	691
5984_041122	BBMV Rep 1	BBMV Rep 1	(F104574)	FOCC014247-PA-CDS	FOCC014247-PA-CDS|Protein		5363_Foccidentalis_062819.fasta	39958	0.953	1	1	1	0	0.0457	350
5984_041122	BBMV Rep 1	BBMV Rep 1	(F104574)	FOCC007100-PA-CDS	FOCC007100-PA-CDS|Protein		5363_Foccidentalis_062819.fasta	63382.8	1	17	21	30	0.0003	0.263	605
5984_041122	BBMV Rep 1	BBMV Rep 1	(F104574)	FOCC000590-PA-CDS	FOCC000590-PA-CDS|Protein		5363_Foccidentalis_062819.fasta	########	0.415	1	1	1	0	0.0118	1276
5984_041122	BBMV Rep 1	BBMV Rep 1	(F104574)	FOCC011175-PA-CDS	FOCC011175-PA-CDS|Protein		5363_Foccidentalis_062819.fasta	43321.4	1	5	5	5	0.0001	0.169	379
5984_041122	BBMV Rep 1	BBMV Rep 1	(F104574)	FOCC007688-PA-CDS	FOCC007688-PA-CDS|Protein		5363_Foccidentalis_062819.fasta	43449.3	1	7	7	7	0.0001	0.271	384
5984_041122	BBMV Rep 1	BBMV Rep 1	(F104574)	FOCC008804-PA-CDS	FOCC008804-PA-CDS|Protein		5363_Foccidentalis_062819.fasta	########	1	8	8	9	0.0001	0.104	910
5984_041122	BBMV Rep 1	BBMV Rep 1	(F104574)	FOCC007384-PA-CDS	FOCC007384-PA-CDS|Protein		5363_Foccidentalis_062819.fasta	62861.9	1	12	13	16	0.0002	0.281	541
5984_041122	BBMV Rep 1	BBMV Rep 1	(F104574)	FOCC004551-PA-CDS	FOCC004551-PA-CDS|Protein		5363_Foccidentalis_062819.fasta	########	1	121	158	206	0.0022	0.648	1709
5984_041122	BBMV Rep 1	BBMV Rep 1	(F104574)	FOCC014884-PA-CDS	FOCC014884-PA-CDS|Protein		5363_Foccidentalis_062819.fasta	45330.1	0.904	2	2	2	0	0.0404	396
5984_041122	BBMV Rep 1	BBMV Rep 1	(F104574)	FOCC011646-PA-CDS	FOCC011646-PA-CDS|Protein		5363_Foccidentalis_062819.fasta	24534.6	1	12	13	17	0.0002	0.483	211
5984_041122	BBMV Rep 1	BBMV Rep 1	(F104574)	Glycogen phosphorylase, muscle form OS=Oryctolagus cuniculus GN=PYGM PE=1 SV=3	PYGM_RABIT		MasterMix_011320.fasta	97292	0.931	3	3	3	0	0.116	843
5984_041122	BBMV Rep 1	BBMV Rep 1	(F104574)	FOCC013756-PA-CDS	FOCC013756-PA-CDS|Protein		5363_Foccidentalis_062819.fasta	56570.4	1	26	28	33	0.0004	0.532	502
5984_041122	BBMV Rep 1	BBMV Rep 1	(F104574)	FOCC003184-PA-CDS	FOCC003184-PA-CDS|Protein		5363_Foccidentalis_062819.fasta	60472.2	1	7	7	7	0.0001	0.169	543
5984_041122	BBMV Rep 1	BBMV Rep 1	(F104574)	FOCC004365-PA-CDS	FOCC004365-PA-CDS|Protein		5363_Foccidentalis_062819.fasta	28424.9	0.997	2	2	2	0	0.0933	268
5984_041122	BBMV Rep 1	BBMV Rep 1	(F104574)	FOCC013452-PA-CDS	FOCC013452-PA-CDS|Protein		5363_Foccidentalis_062819.fasta	99436.8	1	3	3	3	0	0.0543	903
5984_041122	BBMV Rep 1	BBMV Rep 1	(F104574)	FOCC016220-PA-CDS	FOCC016220-PA-CDS|Protein		5363_Foccidentalis_062819.fasta	########	0.957	2	2	2	0	0.0097	2671
5984_041122	BBMV Rep 1	BBMV Rep 1	(F104574)	FOCC006370-PA-CDS	FOCC006370-PA-CDS|Protein		5363_Foccidentalis_062819.fasta	########	1	10	11	11	0.0001	0.104	1116
5984_041122	BBMV Rep 1	BBMV Rep 1	(F104574)	FOCC001950-PA-CDS	FOCC001950-PA-CDS|Protein		5363_Foccidentalis_062819.fasta	48508.7	1	10	11	12	0.0001	0.314	446
5984_041122	BBMV Rep 1	BBMV Rep 1	(F104574)	FOCC003237-PA-CDS	FOCC003237-PA-CDS|Protein		5363_Foccidentalis_062819.fasta	22484.8	0.954	1	1	2	0	0.111	207
5984_041122	BBMV Rep 1	BBMV Rep 1	(F104574)	FOCC004783-PA-CDS	FOCC004783-PA-CDS|Protein		5363_Foccidentalis_062819.fasta	37835.7	1	11	14	15	0.0002	0.436	353
5984_041122	BBMV Rep 1	BBMV Rep 1	(F104574)	FOCC012085-PA-CDS	FOCC012085-PA-CDS|Protein		5363_Foccidentalis_062819.fasta	46416.2	1	16	17	22	0.0002	0.457	396
5984_041122	BBMV Rep 1	BBMV Rep 1	(F104574)	FOCC002997-PA-CDS	FOCC002997-PA-CDS|Protein		5363_Foccidentalis_062819.fasta	20477.8	1	5	5	5	0.0001	0.328	180
5984_041122	BBMV Rep 1	BBMV Rep 1	(F104574)	FOCC015376-PA-CDS	FOCC015376-PA-CDS|Protein		5363_Foccidentalis_062819.fasta	20593.4	1	3	3	3	0	0.25	176
5984_041122	BBMV Rep 1	BBMV Rep 1	(F104574)	FOCC007405-PA-CDS	FOCC007405-PA-CDS|Protein		5363_Foccidentalis_062819.fasta	92317.8	1	21	24	27	0.0003	0.254	841
5984_041122	BBMV Rep 1	BBMV Rep 1	(F104574)	FOCC006642-PA-CDS	FOCC006642-PA-CDS|Protein		5363_Foccidentalis_062819.fasta	12477.7	1	14	17	38	0.0004	0.683	120
5984_041122	BBMV Rep 1	BBMV Rep 1	(F104574)	FOCC011310-PA-CDS	FOCC011310-PA-CDS|Protein		5363_Foccidentalis_062819.fasta	43066.9	1	2	2	2	0	0.122	368
5984_041122	BBMV Rep 1	BBMV Rep 1	(F104574)	FOCC017016-PA-CDS	FOCC017016-PA-CDS|Protein		5363_Foccidentalis_062819.fasta	51976.1	1	4	4	4	0	0.134	447
5984_041122	BBMV Rep 1	BBMV Rep 1	(F104574)	FOCC001817-PA-CDS	FOCC001817-PA-CDS|Protein		5363_Foccidentalis_062819.fasta	16811	1	5	5	6	0.0001	0.416	149
5984_041122	BBMV Rep 1	BBMV Rep 1	(F104574)	FOCC001261-PA-CDS	FOCC001261-PA-CDS|Protein		5363_Foccidentalis_062819.fasta	82212.1	0.921	1	1	1	0	0.026	770
5984_041122	BBMV Rep 1	BBMV Rep 1	(F104574)	FOCC015125-PA-CDS	FOCC015125-PA-CDS|Protein		5363_Foccidentalis_062819.fasta	########	1	5	5	5	0.0001	0.062	1194
5984_041122	BBMV Rep 1	BBMV Rep 1	(F104574)	FOCC002442-PA-CDS	FOCC002442-PA-CDS|Protein		5363_Foccidentalis_062819.fasta	87259	1	19	20	23	0.0002	0.243	810
5984_041122	BBMV Rep 1	BBMV Rep 1	(F104574)	FOCC007893-PA-CDS-DECOY	FOCC007893-PA-CDS-DECOY			0	0.967	2	2	2	0	0
5984_041122	BBMV Rep 1	BBMV Rep 1	(F104574)	FOCC005076-PA-CDS	FOCC005076-PA-CDS|Protein		5363_Foccidentalis_062819.fasta	########	1	8	8	9	0.0001	0.128	925
5984_041122	BBMV Rep 1	BBMV Rep 1	(F104574)	FOCC009495-PA-CDS	FOCC009495-PA-CDS|Protein		5363_Foccidentalis_062819.fasta	31025.4	1	17	22	38	0.0004	0.33	261
5984_041122	BBMV Rep 1	BBMV Rep 1	(F104574)	FOCC014415-PA-CDS	FOCC014415-PA-CDS|Protein		5363_Foccidentalis_062819.fasta	58964.9	1	8	8	10	0.0001	0.191	518
5984_041122	BBMV Rep 1	BBMV Rep 1	(F104574)	FOCC001732-PA-CDS	FOCC001732-PA-CDS|Protein		5363_Foccidentalis_062819.fasta	40339.1	1	4	4	4	0	0.155	355
5984_041122	BBMV Rep 1	BBMV Rep 1	(F104574)	FOCC002913-PA-CDS	FOCC002913-PA-CDS|Protein		5363_Foccidentalis_062819.fasta	55466.2	1	4	4	4	0	0.106	482
5984_041122	BBMV Rep 1	BBMV Rep 1	(F104574)	FOCC003842-PA-CDS	FOCC003842-PA-CDS|Protein		5363_Foccidentalis_062819.fasta	39033.7	0.991	2	2	2	0	0.118	364
5984_041122	BBMV Rep 1	BBMV Rep 1	(F104574)	FOCC002779-PA-CDS	FOCC002779-PA-CDS|Protein		5363_Foccidentalis_062819.fasta	21008.9	1	2	2	2	0	0.126	182
5984_041122	BBMV Rep 1	BBMV Rep 1	(F104574)	FOCC017872-PA-CDS	FOCC017872-PA-CDS|Protein		5363_Foccidentalis_062819.fasta	69954.9	1	6	6	6	0.0001	0.163	637
5984_041122	BBMV Rep 1	BBMV Rep 1	(F104574)	FOCC007144-PA-CDS	FOCC007144-PA-CDS|Protein		5363_Foccidentalis_062819.fasta	########	0.991	2	2	2	0	0.0098	1734
5984_041122	BBMV Rep 1	BBMV Rep 1	(F104574)	FOCC001240-PA-CDS	FOCC001240-PA-CDS|Protein		5363_Foccidentalis_062819.fasta	12302.4	1	5	6	6	0.0001	0.438	112
5984_041122	BBMV Rep 1	BBMV Rep 1	(F104574)	FOCC008481-PA-CDS	FOCC008481-PA-CDS|Protein		5363_Foccidentalis_062819.fasta	8828.2	1	2	2	2	0	0.202	84
5984_041122	BBMV Rep 1	BBMV Rep 1	(F104574)	FOCC006006-PA-CDS	FOCC006006-PA-CDS|Protein		5363_Foccidentalis_062819.fasta	50797.1	0.999	2	2	2	0	0.0596	453
5984_041122	BBMV Rep 1	BBMV Rep 1	(F104574)	FOCC012086-PA-CDS	FOCC012086-PA-CDS|Protein		5363_Foccidentalis_062819.fasta	47210.2	1	4	4	4	0	0.147	423
5984_041122	BBMV Rep 1	BBMV Rep 1	(F104574)	FOCC012743-PA-CDS	FOCC012743-PA-CDS|Protein		5363_Foccidentalis_062819.fasta	78777.9	0.958	2	2	2	0	0.0474	759
5984_041122	BBMV Rep 1	BBMV Rep 1	(F104574)	FOCC002171-PA-CDS	FOCC002171-PA-CDS|Protein		5363_Foccidentalis_062819.fasta	19187.1	1	2	2	2	0	0.219	169
5984_041122	BBMV Rep 1	BBMV Rep 1	(F104574)	FOCC004115-PA-CDS	FOCC004115-PA-CDS|Protein		5363_Foccidentalis_062819.fasta	53014	1	10	11	14	0.0002	0.267	469
5984_041122	BBMV Rep 1	BBMV Rep 1	(F104574)	FOCC006947-PA-CDS	FOCC006947-PA-CDS|Protein		5363_Foccidentalis_062819.fasta	33497.1	1	3	3	3	0	0.128	298
5984_041122	BBMV Rep 1	BBMV Rep 1	(F104574)	FOCC012332-PA-CDS	FOCC012332-PA-CDS|Protein		5363_Foccidentalis_062819.fasta	10995.4	0.998	2	2	2	0	0.171	105
5984_041122	BBMV Rep 1	BBMV Rep 1	(F104574)	FOCC009058-PA-CDS	FOCC009058-PA-CDS|Protein		5363_Foccidentalis_062819.fasta	41221.4	1	5	7	11	0.0001	0.112	376
5984_041122	BBMV Rep 1	BBMV Rep 1	(F104574)	FOCC002694-PA-CDS	FOCC002694-PA-CDS|Protein		5363_Foccidentalis_062819.fasta	11376.7	1	3	6	7	0.0001	0.242	99
5984_041122	BBMV Rep 1	BBMV Rep 1	(F104574)	FOCC004359-PA-CDS	FOCC004359-PA-CDS|Protein		5363_Foccidentalis_062819.fasta	50821.8	0.965	2	2	2	0	0.0756	463
5984_041122	BBMV Rep 1	BBMV Rep 1	(F104574)	FOCC008230-PA-CDS	FOCC008230-PA-CDS|Protein		5363_Foccidentalis_062819.fasta	27476.7	1	2	2	2	0	0.129	249
5984_041122	BBMV Rep 1	BBMV Rep 1	(F104574)	FOCC011311-PA-CDS	FOCC011311-PA-CDS|Protein		5363_Foccidentalis_062819.fasta	59476.8	0.953	1	1	1	0	0.0373	536
5984_041122	BBMV Rep 1	BBMV Rep 1	(F104574)	FOCC004334-PA-CDS	FOCC004334-PA-CDS|Protein		5363_Foccidentalis_062819.fasta	47757.7	1	5	5	5	0.0001	0.162	426
5984_041122	BBMV Rep 1	BBMV Rep 1	(F104574)	FOCC016911-PA-CDS	FOCC016911-PA-CDS|Protein		5363_Foccidentalis_062819.fasta	########	1	5	6	6	0.0001	0.06	984
5984_041122	BBMV Rep 1	BBMV Rep 1	(F104574)	Keratin, type II cytoskeletal 1 OS=Homo sapiens GN=KRT1 PE=1 SV=6	K2C1_HUMAN		MasterMix_011320.fasta	66040.3	1	47	62	91	0.001	0.613	644
5984_041122	BBMV Rep 1	BBMV Rep 1	(F104574)	FOCC008043-PA-CDS	FOCC008043-PA-CDS|Protein		5363_Foccidentalis_062819.fasta	74620.5	1	6	6	6	0.0001	0.116	655
5984_041122	BBMV Rep 1	BBMV Rep 1	(F104574)	FOCC005515-PA-CDS	FOCC005515-PA-CDS|Protein		5363_Foccidentalis_062819.fasta	########	0.996	2	2	2	0	0.0286	978
5984_041122	BBMV Rep 1	BBMV Rep 1	(F104574)	FOCC004095-PA-CDS	FOCC004095-PA-CDS|Protein		5363_Foccidentalis_062819.fasta	90854.1	0.893	1	1	1	0	0.0122	817
5984_041122	BBMV Rep 1	BBMV Rep 1	(F104574)	FOCC003928-PA-CDS	FOCC003928-PA-CDS|Protein		5363_Foccidentalis_062819.fasta	47147.5	1	14	19	20	0.0002	0.42	433
5984_041122	BBMV Rep 1	BBMV Rep 1	(F104574)	FOCC012776-PA-CDS	FOCC012776-PA-CDS|Protein		5363_Foccidentalis_062819.fasta	46619	1	2	2	2	0	0.0721	402
5984_041122	BBMV Rep 1	BBMV Rep 1	(F104574)	FOCC012054-PA-CDS	FOCC012054-PA-CDS|Protein		5363_Foccidentalis_062819.fasta	41843.6	1	3	3	3	0	0.098	357
5984_041122	BBMV Rep 1	BBMV Rep 1	(F104574)	FOCC012711-PA-CDS	FOCC012711-PA-CDS|Protein		5363_Foccidentalis_062819.fasta	21415	1	22	31	123	0.0013	0.606	193
5984_041122	BBMV Rep 1	BBMV Rep 1	(F104574)	FOCC007082-PA-CDS	FOCC007082-PA-CDS|Protein		5363_Foccidentalis_062819.fasta	44111.5	1	46	87	435	0.0047	0.765	396
5984_041122	BBMV Rep 1	BBMV Rep 1	(F104574)	FOCC014416-PA-CDS	FOCC014416-PA-CDS|Protein		5363_Foccidentalis_062819.fasta	########	1	8	8	8	0.0001	0.0501	1977
5984_041122	BBMV Rep 1	BBMV Rep 1	(F104574)	FOCC001076-PA-CDS	FOCC001076-PA-CDS|Protein		5363_Foccidentalis_062819.fasta	29676.3	1	4	4	4	0	0.169	255
5984_041122	BBMV Rep 1	BBMV Rep 1	(F104574)	FOCC010820-PA-CDS	FOCC010820-PA-CDS|Protein		5363_Foccidentalis_062819.fasta	42932.3	1	4	4	5	0.0001	0.142	402
5984_041122	BBMV Rep 1	BBMV Rep 1	(F104574)	FOCC000125-PA-CDS	FOCC000125-PA-CDS|Protein		5363_Foccidentalis_062819.fasta	25131.1	1	18	30	38	0.0004	0.582	225
5984_041122	BBMV Rep 1	BBMV Rep 1	(F104574)	FOCC005430-PA-CDS	FOCC005430-PA-CDS|Protein		5363_Foccidentalis_062819.fasta	47368.2	1	5	6	6	0.0001	0.169	433
5984_041122	BBMV Rep 1	BBMV Rep 1	(F104574)	FOCC017350-PA-CDS	FOCC017350-PA-CDS|Protein		5363_Foccidentalis_062819.fasta	49551.3	1	17	23	34	0.0004	0.567	432
5984_041122	BBMV Rep 1	BBMV Rep 1	(F104574)	FOCC003438-PA-CDS	FOCC003438-PA-CDS|Protein		5363_Foccidentalis_062819.fasta	48056.1	0.999	4	4	5	0.0001	0.109	423
5984_041122	BBMV Rep 1	BBMV Rep 1	(F104574)	FOCC015502-PA-CDS	FOCC015502-PA-CDS|Protein		5363_Foccidentalis_062819.fasta	14203	1	6	7	9	0.0001	0.544	125
5984_041122	BBMV Rep 1	BBMV Rep 1	(F104574)	FOCC008316-PA-CDS	FOCC008316-PA-CDS|Protein		5363_Foccidentalis_062819.fasta	46134.2	1	5	6	7	0.0001	0.203	414
5984_041122	BBMV Rep 1	BBMV Rep 1	(F104574)	FOCC012352-PA-CDS	FOCC012352-PA-CDS|Protein		5363_Foccidentalis_062819.fasta	59813.2	1	11	11	12	0.0001	0.256	539
5984_041122	BBMV Rep 1	BBMV Rep 1	(F104574)	FOCC006007-PA-CDS	FOCC006007-PA-CDS|Protein		5363_Foccidentalis_062819.fasta	########	1	35	40	46	0.0005	0.463	998
5984_041122	BBMV Rep 1	BBMV Rep 1	(F104574)	FOCC014331-PA-CDS	FOCC014331-PA-CDS|Protein		5363_Foccidentalis_062819.fasta	82652.8	1	2	2	2	0	0.0719	737
5984_041122	BBMV Rep 1	BBMV Rep 1	(F104574)	FOCC004116-PA-CDS	FOCC004116-PA-CDS|Protein		5363_Foccidentalis_062819.fasta	72059.4	1	9	9	9	0.0001	0.183	635
5984_041122	BBMV Rep 1	BBMV Rep 1	(F104574)	FOCC001766-PA-CDS	FOCC001766-PA-CDS|Protein		5363_Foccidentalis_062819.fasta	33377.9	1	2	2	2	0	0.132	302
5984_041122	BBMV Rep 1	BBMV Rep 1	(F104574)	FOCC011377-PA-CDS	FOCC011377-PA-CDS|Protein		5363_Foccidentalis_062819.fasta	66506.3	1	5	5	6	0.0001	0.106	595
5984_041122	BBMV Rep 1	BBMV Rep 1	(F104574)	FOCC000334-PA-CDS	FOCC000334-PA-CDS|Protein		5363_Foccidentalis_062819.fasta	20109.1	1	3	3	3	0	0.209	182
5984_041122	BBMV Rep 1	BBMV Rep 1	(F104574)	FOCC014316-PA-CDS	FOCC014316-PA-CDS|Protein		5363_Foccidentalis_062819.fasta	35490	1	7	7	7	0.0001	0.209	306
5984_041122	BBMV Rep 1	BBMV Rep 1	(F104574)	FOCC013840-PA-CDS	FOCC013840-PA-CDS|Protein		5363_Foccidentalis_062819.fasta	########	1	2	2	2	0	0.025	1081
5984_041122	BBMV Rep 1	BBMV Rep 1	(F104574)	FOCC004031-PA-CDS	FOCC004031-PA-CDS|Protein		5363_Foccidentalis_062819.fasta	11062.4	1	3	3	4	0	0.234	94
5984_041122	BBMV Rep 1	BBMV Rep 1	(F104574)	FOCC015127-PA-CDS	FOCC015127-PA-CDS|Protein		5363_Foccidentalis_062819.fasta	41857.7	0.953	1	1	1	0	0.0428	374
5984_041122	BBMV Rep 1	BBMV Rep 1	(F104574)	FOCC006863-PA-CDS	FOCC006863-PA-CDS|Protein		5363_Foccidentalis_062819.fasta	53575.6	1	28	31	41	0.0004	0.545	519
5984_041122	BBMV Rep 1	BBMV Rep 1	(F104574)	FOCC012777-PA-CDS	FOCC012777-PA-CDS|Protein		5363_Foccidentalis_062819.fasta	38374.2	0.999	2	2	2	0	0.0809	346
5984_041122	BBMV Rep 1	BBMV Rep 1	(F104574)	FOCC003625-PA-CDS	FOCC003625-PA-CDS|Protein		5363_Foccidentalis_062819.fasta	57895.5	1	2	2	2	0	0.0681	514
5984_041122	BBMV Rep 1	BBMV Rep 1	(F104574)	FOCC002140-PA-CDS	FOCC002140-PA-CDS|Protein		5363_Foccidentalis_062819.fasta	69306.9	1	11	12	12	0.0001	0.262	619
5984_041122	BBMV Rep 1	BBMV Rep 1	(F104574)	FOCC008568-PA-CDS	FOCC008568-PA-CDS|Protein		5363_Foccidentalis_062819.fasta	########	0.999	3	3	3	0	0.0391	1049
5984_041122	BBMV Rep 1	BBMV Rep 1	(F104574)	FOCC001077-PA-CDS	FOCC001077-PA-CDS|Protein		5363_Foccidentalis_062819.fasta	56736.4	1	32	41	70	0.0008	0.67	512
5984_041122	BBMV Rep 1	BBMV Rep 1	(F104574)	FOCC001734-PA-CDS	FOCC001734-PA-CDS|Protein		5363_Foccidentalis_062819.fasta	32035	1	9	10	13	0.0001	0.361	266
5984_041122	BBMV Rep 1	BBMV Rep 1	(F104574)	FOCC009027-PA-CDS	FOCC009027-PA-CDS|Protein		5363_Foccidentalis_062819.fasta	41218.6	1	3	3	3	0	0.107	363
5984_041122	BBMV Rep 1	BBMV Rep 1	(F104574)	FOCC008921-PA-CDS	FOCC008921-PA-CDS|Protein		5363_Foccidentalis_062819.fasta	########	1	3	4	4	0	0.0274	2444
5984_041122	BBMV Rep 1	BBMV Rep 1	(F104574)	FOCC009445-PA-CDS	FOCC009445-PA-CDS|Protein		5363_Foccidentalis_062819.fasta	41011.8	0.419	2	2	2	0	0.1	350
5984_041122	BBMV Rep 1	BBMV Rep 1	(F104574)	FOCC001430-PA-CDS	FOCC001430-PA-CDS|Protein		5363_Foccidentalis_062819.fasta	39725.5	1	9	13	17	0.0002	0.37	351
5984_041122	BBMV Rep 1	BBMV Rep 1	(F104574)	FOCC002038-PA-CDS	FOCC002038-PA-CDS|Protein		5363_Foccidentalis_062819.fasta	27295.2	1	28	35	66	0.0007	0.87	246
5984_041122	BBMV Rep 1	BBMV Rep 1	(F104574)	FOCC016945-PA-CDS	FOCC016945-PA-CDS|Protein		5363_Foccidentalis_062819.fasta	22873.9	1	4	4	5	0.0001	0.294	201
5984_041122	BBMV Rep 1	BBMV Rep 1	(F104574)	FOCC011041-PA-CDS	FOCC011041-PA-CDS|Protein		5363_Foccidentalis_062819.fasta	36397.4	1	5	6	6	0.0001	0.126	318
5984_041122	BBMV Rep 1	BBMV Rep 1	(F104574)	FOCC003540-PA-CDS	FOCC003540-PA-CDS|Protein		5363_Foccidentalis_062819.fasta	########	1	71	90	123	0.0013	0.631	1092
5984_041122	BBMV Rep 1	BBMV Rep 1	(F104574)	FOCC015460-PA-CDS	FOCC015460-PA-CDS|Protein		5363_Foccidentalis_062819.fasta	59148.7	1	25	28	34	0.0004	0.425	520
5984_041122	BBMV Rep 1	BBMV Rep 1	(F104574)	FOCC004714-PA-CDS	FOCC004714-PA-CDS|Protein,FOCC004721-PA-CDS|Protein		5363_Foccidentalis_062819.fasta	########	0.998	2	2	2	0	0.02	2070
5984_041122	BBMV Rep 1	BBMV Rep 1	(F104574)	FOCC001548-PA-CDS	FOCC001548-PA-CDS|Protein		5363_Foccidentalis_062819.fasta	45283.6	1	21	26	30	0.0003	0.615	403
5984_041122	BBMV Rep 1	BBMV Rep 1	(F104574)	FOCC006896-PA-CDS	FOCC006896-PA-CDS|Protein		5363_Foccidentalis_062819.fasta	68390.8	1	3	3	3	0	0.0489	593
5984_041122	BBMV Rep 1	BBMV Rep 1	(F104574)	FOCC005902-PA-CDS	FOCC005902-PA-CDS|Protein		5363_Foccidentalis_062819.fasta	########	1	2	2	2	0	0.0151	1388
5984_041122	BBMV Rep 1	BBMV Rep 1	(F104574)	FOCC014332-PA-CDS	FOCC014332-PA-CDS|Protein		5363_Foccidentalis_062819.fasta	45071.2	1	16	19	21	0.0002	0.576	399
5984_041122	BBMV Rep 1	BBMV Rep 1	(F104574)	FOCC008536-PA-CDS	FOCC008536-PA-CDS|Protein		5363_Foccidentalis_062819.fasta	59439.3	0.953	1	1	1	0	0.0208	529
5984_041122	BBMV Rep 1	BBMV Rep 1	(F104574)	FOCC003354-PA-CDS	FOCC003354-PA-CDS|Protein		5363_Foccidentalis_062819.fasta	########	0.998	2	2	2	0	0.0159	1007
5984_041122	BBMV Rep 1	BBMV Rep 1	(F104574)	FOCC000116-PA-CDS	FOCC000116-PA-CDS|Protein		5363_Foccidentalis_062819.fasta	18070.7	1	25	32	73	0.0008	0.748	155
5984_041122	BBMV Rep 1	BBMV Rep 1	(F104574)	FOCC008232-PA-CDS	FOCC008232-PA-CDS|Protein		5363_Foccidentalis_062819.fasta	66751	0.999	3	3	3	0	0.0488	615
5984_041122	BBMV Rep 1	BBMV Rep 1	(F104574)	FOCC014146-PA-CDS	FOCC014146-PA-CDS|Protein		5363_Foccidentalis_062819.fasta	########	0.9	1	1	1	0	0.0069	1312
5984_041122	BBMV Rep 1	BBMV Rep 1	(F104574)	FOCC005882-PA-CDS	FOCC005882-PA-CDS|Protein		5363_Foccidentalis_062819.fasta	56717.5	1	22	23	28	0.0003	0.398	502
5984_041122	BBMV Rep 1	BBMV Rep 1	(F104574)	FOCC003407-PA-CDS	FOCC003407-PA-CDS|Protein		5363_Foccidentalis_062819.fasta	53812.6	0.999	2	2	2	0	0.0421	499
5984_041122	BBMV Rep 1	BBMV Rep 1	(F104574)	FOCC007826-PA-CDS	FOCC007826-PA-CDS|Protein		5363_Foccidentalis_062819.fasta	17209.2	1	8	9	11	0.0001	0.589	146
5984_041122	BBMV Rep 1	BBMV Rep 1	(F104574)	FOCC005160-PA-CDS	FOCC005160-PA-CDS|Protein		5363_Foccidentalis_062819.fasta	80295.1	1	3	3	3	0	0.0744	699
5984_041122	BBMV Rep 1	BBMV Rep 1	(F104574)	FOCC003573-PA-CDS	FOCC003573-PA-CDS|Protein		5363_Foccidentalis_062819.fasta	31162.6	1	2	2	2	0	0.108	279
5984_041122	BBMV Rep 1	BBMV Rep 1	(F104574)	FOCC014669-PA-CDS	FOCC014669-PA-CDS|Protein		5363_Foccidentalis_062819.fasta	96755.3	0.999	2	2	2	0	0.0353	877
5984_041122	BBMV Rep 1	BBMV Rep 1	(F104574)	FOCC000335-PA-CDS	FOCC000335-PA-CDS|Protein		5363_Foccidentalis_062819.fasta	87837.8	1	7	7	7	0.0001	0.0978	767
5984_041122	BBMV Rep 1	BBMV Rep 1	(F104574)	FOCC013841-PA-CDS	FOCC013841-PA-CDS|Protein		5363_Foccidentalis_062819.fasta	26870.5	1	9	9	12	0.0001	0.28	239
5984_041122	BBMV Rep 1	BBMV Rep 1	(F104574)	FOCC000031-PA-CDS	FOCC000031-PA-CDS|Protein		5363_Foccidentalis_062819.fasta	37805.3	1	5	5	5	0.0001	0.186	344
5984_041122	BBMV Rep 1	BBMV Rep 1	(F104574)	FOCC015546-PA-CDS	FOCC015546-PA-CDS|Protein		5363_Foccidentalis_062819.fasta	86415.8	1	10	10	10	0.0001	0.162	749
5984_041122	BBMV Rep 1	BBMV Rep 1	(F104574)	FOCC007741-PA-CDS	FOCC007741-PA-CDS|Protein		5363_Foccidentalis_062819.fasta	15860.8	1	6	6	7	0.0001	0.479	142
5984_041122	BBMV Rep 1	BBMV Rep 1	(F104574)	FOCC014418-PA-CDS	FOCC014418-PA-CDS|Protein		5363_Foccidentalis_062819.fasta	########	1	57	64	82	0.0009	0.347	2014
5984_041122	BBMV Rep 1	BBMV Rep 1	(F104574)	FOCC001039-PA-CDS	FOCC001039-PA-CDS|Protein		5363_Foccidentalis_062819.fasta	52128.6	1	8	11	13	0.0001	0.274	452
5984_041122	BBMV Rep 1	BBMV Rep 1	(F104574)	FOCC001078-PA-CDS	FOCC001078-PA-CDS|Protein		5363_Foccidentalis_062819.fasta	76894.1	0.953	1	1	1	0	0.0208	673
5984_041122	BBMV Rep 1	BBMV Rep 1	(F104574)	FOCC000972-PA-CDS	FOCC000972-PA-CDS|Protein		5363_Foccidentalis_062819.fasta	35364.6	1	6	6	7	0.0001	0.21	305
5984_041122	BBMV Rep 1	BBMV Rep 1	(F104574)	FOCC017352-PA-CDS	FOCC017352-PA-CDS|Protein		5363_Foccidentalis_062819.fasta	21536.4	1	6	6	6	0.0001	0.413	189
5984_041122	BBMV Rep 1	BBMV Rep 1	(F104574)	FOCC005193-PA-CDS	FOCC005193-PA-CDS|Protein		5363_Foccidentalis_062819.fasta	15755.3	1	13	19	25	0.0003	0.429	133
5984_041122	BBMV Rep 1	BBMV Rep 1	(F104574)	FOCC011042-PA-CDS	FOCC011042-PA-CDS|Protein		5363_Foccidentalis_062819.fasta	55578.1	0.334	1	1	1	0	0.0142	492
5984_041122	BBMV Rep 1	BBMV Rep 1	(F104574)	FOCC003136-PA-CDS	FOCC003136-PA-CDS|Protein		5363_Foccidentalis_062819.fasta	########	0.999	3	3	3	0	0.037	945
5984_041122	BBMV Rep 1	BBMV Rep 1	(F104574)	FOCC007555-PA-CDS	FOCC007555-PA-CDS|Protein		5363_Foccidentalis_062819.fasta	########	0.997	2	2	2	0	0.0111	1986
5984_041122	BBMV Rep 1	BBMV Rep 1	(F104574)	FOCC014398-PA-CDS	FOCC014398-PA-CDS|Protein		5363_Foccidentalis_062819.fasta	########	1	2	2	2	0	0.0166	1385
5984_041122	BBMV Rep 1	BBMV Rep 1	(F104574)	FOCC005903-PA-CDS	FOCC005903-PA-CDS|Protein		5363_Foccidentalis_062819.fasta	67301.7	1	5	5	6	0.0001	0.119	596
5984_041122	BBMV Rep 1	BBMV Rep 1	(F104574)	FOCC000064-PA-CDS	FOCC000064-PA-CDS|Protein		5363_Foccidentalis_062819.fasta	61820	1	13	13	16	0.0002	0.278	561
5984_041122	BBMV Rep 1	BBMV Rep 1	(F104574)	FOCC016038-PA-CDS	FOCC016038-PA-CDS|Protein		5363_Foccidentalis_062819.fasta	########	1	6	6	6	0.0001	0.0665	1683
5984_041122	BBMV Rep 1	BBMV Rep 1	(F104574)	FOCC004536-PA-CDS	FOCC004536-PA-CDS|Protein		5363_Foccidentalis_062819.fasta	65335.7	1	7	8	8	0.0001	0.131	579
5984_041122	BBMV Rep 1	BBMV Rep 1	(F104574)	FOCC010855-PA-CDS	FOCC010855-PA-CDS|Protein		5363_Foccidentalis_062819.fasta	24082.6	1	5	5	6	0.0001	0.287	216
5984_041122	BBMV Rep 1	BBMV Rep 1	(F104574)	FOCC017385-PA-CDS	FOCC017385-PA-CDS|Protein		5363_Foccidentalis_062819.fasta	17791.3	1	7	10	11	0.0001	0.305	164
5984_041122	BBMV Rep 1	BBMV Rep 1	(F104574)	FOCC000940-PA-CDS	FOCC000940-PA-CDS|Protein		5363_Foccidentalis_062819.fasta	########	1	139	176	218	0.0024	0.558	2151
5984_041122	BBMV Rep 1	BBMV Rep 1	(F104574)	FOCC014147-PA-CDS	FOCC014147-PA-CDS|Protein		5363_Foccidentalis_062819.fasta	9868.9	1	2	2	2	0	0.258	89
5984_041122	BBMV Rep 1	BBMV Rep 1	(F104574)	FOCC002609-PA-CDS-DECOY	FOCC002609-PA-CDS-DECOY			0	0.975	3	3	3	0	0
5984_041122	BBMV Rep 1	BBMV Rep 1	(F104574)	FOCC007827-PA-CDS	FOCC007827-PA-CDS|Protein		5363_Foccidentalis_062819.fasta	########	1	2	2	2	0	0.0316	885
5984_041122	BBMV Rep 1	BBMV Rep 1	(F104574)	FOCC002645-PA-CDS	FOCC002645-PA-CDS|Protein		5363_Foccidentalis_062819.fasta	45092	1	3	3	3	0	0.128	405
5984_041122	BBMV Rep 1	BBMV Rep 1	(F104574)	FOCC007993-PA-CDS	FOCC007993-PA-CDS|Protein		5363_Foccidentalis_062819.fasta	30870.6	1	4	4	5	0.0001	0.122	286
5984_041122	BBMV Rep 1	BBMV Rep 1	(F104574)	FOCC000336-PA-CDS	FOCC000336-PA-CDS|Protein		5363_Foccidentalis_062819.fasta	94068.5	1	19	20	22	0.0002	0.269	864
5984_041122	BBMV Rep 1	BBMV Rep 1	(F104574)	FOCC003992-PA-CDS	FOCC003992-PA-CDS|Protein		5363_Foccidentalis_062819.fasta	37016.2	1	9	10	11	0.0001	0.378	328
5984_041122	BBMV Rep 1	BBMV Rep 1	(F104574)	FOCC003270-PA-CDS	FOCC003270-PA-CDS|Protein		5363_Foccidentalis_062819.fasta	28439.5	0.998	2	2	2	0	0.076	250
5984_041122	BBMV Rep 1	BBMV Rep 1	(F104574)	FOCC008047-PA-CDS	FOCC008047-PA-CDS|Protein		5363_Foccidentalis_062819.fasta	41697.5	0.992	3	3	3	0	0.0941	372
5984_041122	BBMV Rep 1	BBMV Rep 1	(F104574)	FOCC003388-PA-CDS	FOCC003388-PA-CDS|Protein		5363_Foccidentalis_062819.fasta	47607	1	5	5	6	0.0001	0.132	431
5984_041122	BBMV Rep 1	BBMV Rep 1	(F104574)	FOCC017909-PA-CDS	FOCC017909-PA-CDS|Protein		5363_Foccidentalis_062819.fasta	40305.5	0.832	1	1	1	0	0.0254	354
5984_041122	BBMV Rep 1	BBMV Rep 1	(F104574)	FOCC015900-PA-CDS	FOCC015900-PA-CDS|Protein		5363_Foccidentalis_062819.fasta	13801.7	1	5	8	11	0.0001	0.568	125
5984_041122	BBMV Rep 1	BBMV Rep 1	(F104574)	FOCC012005-PA-CDS	FOCC012005-PA-CDS|Protein		5363_Foccidentalis_062819.fasta	55907.1	0.991	2	2	2	0	0.0394	482
5984_041122	BBMV Rep 1	BBMV Rep 1	(F104574)	FOCC004504-PA-CDS	FOCC004504-PA-CDS|Protein		5363_Foccidentalis_062819.fasta	87725.9	0.978	2	2	2	0	0.0247	769
5984_041122	BBMV Rep 1	BBMV Rep 1	(F104574)	FOCC004670-PA-CDS	FOCC004670-PA-CDS|Protein		5363_Foccidentalis_062819.fasta	21678.5	1	14	16	21	0.0002	0.615	192
5984_041122	BBMV Rep 1	BBMV Rep 1	(F104574)	FOCC001497-PA-CDS	FOCC001497-PA-CDS|Protein		5363_Foccidentalis_062819.fasta	14356.5	0.999	2	2	3	0	0.192	130
5984_041122	BBMV Rep 1	BBMV Rep 1	(F104574)	FOCC011043-PA-CDS	FOCC011043-PA-CDS|Protein		5363_Foccidentalis_062819.fasta	15670.5	1	19	24	40	0.0004	0.623	138
5984_041122	BBMV Rep 1	BBMV Rep 1	(F104574)	FOCC015462-PA-CDS	FOCC015462-PA-CDS|Protein		5363_Foccidentalis_062819.fasta	67425.3	0.281	1	1	1	0	0.0266	602
5984_041122	BBMV Rep 1	BBMV Rep 1	(F104574)	FOCC007556-PA-CDS	FOCC007556-PA-CDS|Protein		5363_Foccidentalis_062819.fasta	52128.7	1	3	3	5	0.0001	0.0749	467
5984_041122	BBMV Rep 1	BBMV Rep 1	(F104574)	FOCC013405-PA-CDS	FOCC013405-PA-CDS|Protein		5363_Foccidentalis_062819.fasta	########	1	40	48	62	0.0007	0.535	984
5984_041122	BBMV Rep 1	BBMV Rep 1	(F104574)	FOCC005247-PA-CDS	FOCC005247-PA-CDS|Protein		5363_Foccidentalis_062819.fasta	32069.6	1	17	22	36	0.0004	0.657	286
5984_041122	BBMV Rep 1	BBMV Rep 1	(F104574)	FOCC017167-PA-CDS	FOCC017167-PA-CDS|Protein		5363_Foccidentalis_062819.fasta	19969.7	1	6	7	13	0.0001	0.377	183
5984_041122	BBMV Rep 1	BBMV Rep 1	(F104574)	FOCC017824-PA-CDS	FOCC017824-PA-CDS|Protein		5363_Foccidentalis_062819.fasta	23924.2	1	8	8	8	0.0001	0.465	213
5984_041122	BBMV Rep 1	BBMV Rep 1	(F104574)	FOCC005665-PA-CDS	FOCC005665-PA-CDS|Protein		5363_Foccidentalis_062819.fasta	51496.7	1	3	3	3	0	0.0658	456
5984_041122	BBMV Rep 1	BBMV Rep 1	(F104574)	FOCC003356-PA-CDS	FOCC003356-PA-CDS|Protein		5363_Foccidentalis_062819.fasta	57929.2	1	2	2	2	0	0.0493	527
5984_041122	BBMV Rep 1	BBMV Rep 1	(F104574)	FOCC012443-PA-CDS	FOCC012443-PA-CDS|Protein		5363_Foccidentalis_062819.fasta	16050	1	4	4	5	0.0001	0.393	145
5984_041122	BBMV Rep 1	BBMV Rep 1	(F104574)	FOCC004537-PA-CDS	FOCC004537-PA-CDS|Protein		5363_Foccidentalis_062819.fasta	84744.2	0.999	2	2	2	0	0.0355	761
5984_041122	BBMV Rep 1	BBMV Rep 1	(F104574)	FOCC013624-PA-CDS	FOCC013624-PA-CDS|Protein		5363_Foccidentalis_062819.fasta	31524.9	1	19	25	36	0.0004	0.514	284
5984_041122	BBMV Rep 1	BBMV Rep 1	(F104574)	FOCC000284-PA-CDS	FOCC000284-PA-CDS|Protein		5363_Foccidentalis_062819.fasta	52843.7	1	32	37	63	0.0007	0.624	476
5984_041122	BBMV Rep 1	BBMV Rep 1	(F104574)	FOCC012861-PA-CDS	FOCC012861-PA-CDS|Protein		5363_Foccidentalis_062819.fasta	44493.3	1	9	11	16	0.0002	0.276	399
5984_041122	BBMV Rep 1	BBMV Rep 1	(F104574)	FOCC005718-PA-CDS	FOCC005718-PA-CDS|Protein		5363_Foccidentalis_062819.fasta	49444.4	1	4	4	4	0	0.113	450
5984_041122	BBMV Rep 1	BBMV Rep 1	(F104574)	FOCC002646-PA-CDS	FOCC002646-PA-CDS|Protein		5363_Foccidentalis_062819.fasta	49945	1	5	5	5	0.0001	0.0874	446
5984_041122	BBMV Rep 1	BBMV Rep 1	(F104574)	FOCC015495-PA-CDS	FOCC015495-PA-CDS|Protein		5363_Foccidentalis_062819.fasta	47434.3	1	9	10	13	0.0001	0.218	422
5984_041122	BBMV Rep 1	BBMV Rep 1	(F104574)	FOCC007524-PA-CDS	FOCC007524-PA-CDS|Protein		5363_Foccidentalis_062819.fasta	53032.4	1	3	3	3	0	0.0556	468
5984_041122	BBMV Rep 1	BBMV Rep 1	(F104574)	FOCC004993-PA-CDS	FOCC004993-PA-CDS|Protein		5363_Foccidentalis_062819.fasta	27715.6	1	9	10	12	0.0001	0.384	245
5984_041122	BBMV Rep 1	BBMV Rep 1	(F104574)	FOCC002342-PA-CDS	FOCC002342-PA-CDS|Protein		5363_Foccidentalis_062819.fasta	53106.1	1	2	2	4	0	0.0777	476
5984_041122	BBMV Rep 1	BBMV Rep 1	(F104574)	FOCC001518-PA-CDS	FOCC001518-PA-CDS|Protein		5363_Foccidentalis_062819.fasta	39480.3	1	2	2	2	0	0.065	354
5984_041122	BBMV Rep 1	BBMV Rep 1	(F104574)	FOCC008048-PA-CDS	FOCC008048-PA-CDS|Protein		5363_Foccidentalis_062819.fasta	34297.5	1	6	7	7	0.0001	0.194	335
5984_041122	BBMV Rep 1	BBMV Rep 1	(F104574)	FOCC014619-PA-CDS	FOCC014619-PA-CDS|Protein		5363_Foccidentalis_062819.fasta	########	1	2	2	3	0	0.0304	921
5984_041122	BBMV Rep 1	BBMV Rep 1	(F104574)	FOCC007220-PA-CDS	FOCC007220-PA-CDS|Protein		5363_Foccidentalis_062819.fasta	########	1	10	10	11	0.0001	0.0661	1527
5984_041122	BBMV Rep 1	BBMV Rep 1	(F104574)	FOCC014720-PA-CDS	FOCC014720-PA-CDS|Protein		5363_Foccidentalis_062819.fasta	43556.2	0.991	2	2	2	0	0.0655	397
5984_041122	BBMV Rep 1	BBMV Rep 1	(F104574)	FOCC006157-PA-CDS	FOCC006157-PA-CDS|Protein		5363_Foccidentalis_062819.fasta	56551	1	7	7	8	0.0001	0.138	492
5984_041122	BBMV Rep 1	BBMV Rep 1	(F104574)	FOCC006814-PA-CDS	FOCC006814-PA-CDS|Protein		5363_Foccidentalis_062819.fasta	32743.1	1	7	8	8	0.0001	0.288	288
5984_041122	BBMV Rep 1	BBMV Rep 1	(F104574)	FOCC018012-PA-CDS	FOCC018012-PA-CDS|Protein		5363_Foccidentalis_062819.fasta	33027.2	1	2	2	2	0	0.101	296
5984_041122	BBMV Rep 1	BBMV Rep 1	(F104574)	FOCC016425-PA-CDS	FOCC016425-PA-CDS|Protein		5363_Foccidentalis_062819.fasta	58751.7	1	10	10	12	0.0001	0.235	544
5984_041122	BBMV Rep 1	BBMV Rep 1	(F104574)	FOCC008685-PA-CDS	FOCC008685-PA-CDS|Protein		5363_Foccidentalis_062819.fasta	55922.3	1	10	10	10	0.0001	0.223	506
5984_041122	BBMV Rep 1	BBMV Rep 1	(F104574)	FOCC002679-PA-CDS	FOCC002679-PA-CDS|Protein		5363_Foccidentalis_062819.fasta	########	1	6	6	9	0.0001	0.0587	1653
5984_041122	BBMV Rep 1	BBMV Rep 1	(F104574)	FOCC017050-PA-CDS	FOCC017050-PA-CDS|Protein		5363_Foccidentalis_062819.fasta	53212.4	0.999	2	2	2	0	0.0445	494
5984_041122	BBMV Rep 1	BBMV Rep 1	(F104574)	FOCC004789-PA-CDS	FOCC004789-PA-CDS|Protein		5363_Foccidentalis_062819.fasta	30035.8	1	4	4	4	0	0.158	278
5984_041122	BBMV Rep 1	BBMV Rep 1	(F104574)	FOCC002780-PA-CDS	FOCC002780-PA-CDS|Protein		5363_Foccidentalis_062819.fasta	25331.5	1	33	48	85	0.0009	0.809	220
5984_041122	BBMV Rep 1	BBMV Rep 1	(F104574)	FOCC016644-PA-CDS	FOCC016644-PA-CDS|Protein		5363_Foccidentalis_062819.fasta	49944.7	0.998	2	2	2	0	0.0462	455
5984_041122	BBMV Rep 1	BBMV Rep 1	(F104574)	FOCC003961-PA-CDS	FOCC003961-PA-CDS|Protein		5363_Foccidentalis_062819.fasta	48942.8	1	2	2	3	0	0.222	433
5984_041122	BBMV Rep 1	BBMV Rep 1	(F104574)	FOCC002310-PA-CDS	FOCC002310-PA-CDS|Protein		5363_Foccidentalis_062819.fasta	30113.5	1	9	11	15	0.0002	0.271	277
5984_041122	BBMV Rep 1	BBMV Rep 1	(F104574)	FOCC008688-PA-CDS	FOCC008688-PA-CDS|Protein		5363_Foccidentalis_062819.fasta	########	1	2	2	2	0	0.015	1265
5984_041122	BBMV Rep 1	BBMV Rep 1	(F104574)	FOCC006847-PA-CDS	FOCC006847-PA-CDS|Protein		5363_Foccidentalis_062819.fasta	17605.3	1	7	10	11	0.0001	0.412	160
5984_041122	BBMV Rep 1	BBMV Rep 1	(F104574)	FOCC002594-PA-CDS	FOCC002594-PA-CDS|Protein		5363_Foccidentalis_062819.fasta	22045.7	1	5	5	6	0.0001	0.337	202
5984_041122	BBMV Rep 1	BBMV Rep 1	(F104574)	FOCC004538-PA-CDS	FOCC004538-PA-CDS|Protein		5363_Foccidentalis_062819.fasta	########	0.998	2	2	3	0	0.0094	3416
5984_041122	BBMV Rep 1	BBMV Rep 1	(F104574)	FOCC012862-PA-CDS	FOCC012862-PA-CDS|Protein		5363_Foccidentalis_062819.fasta	61880.8	0.707	2	2	2	0	0.063	540
5984_041122	BBMV Rep 1	BBMV Rep 1	(F104574)	FOCC005719-PA-CDS	FOCC005719-PA-CDS|Protein		5363_Foccidentalis_062819.fasta	96256.2	1	23	26	36	0.0004	0.331	843
5984_041122	BBMV Rep 1	BBMV Rep 1	(F104574)	FOCC013321-PA-CDS	FOCC013321-PA-CDS|Protein		5363_Foccidentalis_062819.fasta	########	1	16	16	16	0.0002	0.181	1195
5984_041122	BBMV Rep 1	BBMV Rep 1	(F104574)	FOCC011734-PA-CDS	FOCC011734-PA-CDS|Protein		5363_Foccidentalis_062819.fasta	59546.9	1	36	42	55	0.0006	0.644	540
5984_041122	BBMV Rep 1	BBMV Rep 1	(F104574)	FOCC001162-PA-CDS	FOCC001162-PA-CDS|Protein		5363_Foccidentalis_062819.fasta	85037.7	1	10	10	11	0.0001	0.16	736
5984_041122	BBMV Rep 1	BBMV Rep 1	(F104574)	FOCC005581-PA-CDS	FOCC005581-PA-CDS|Protein		5363_Foccidentalis_062819.fasta	59514.3	0.953	1	1	1	0	0.0389	540
5984_041122	BBMV Rep 1	BBMV Rep 1	(F104574)	FOCC007525-PA-CDS	FOCC007525-PA-CDS|Protein		5363_Foccidentalis_062819.fasta	65700.4	1	31	32	36	0.0004	0.603	590
5984_041122	BBMV Rep 1	BBMV Rep 1	(F104574)	FOCC006040-PA-CDS	FOCC006040-PA-CDS|Protein		5363_Foccidentalis_062819.fasta	35356.6	1	3	3	3	0	0.116	337
5984_041122	BBMV Rep 1	BBMV Rep 1	(F104574)	FOCC008872-PA-CDS	FOCC008872-PA-CDS|Protein		5363_Foccidentalis_062819.fasta	16699	1	4	6	7	0.0001	0.396	149
5984_041122	BBMV Rep 1	BBMV Rep 1	(F104574)	FOCC008402-PA-CDS	FOCC008402-PA-CDS|Protein		5363_Foccidentalis_062819.fasta	36408.1	1	9	9	12	0.0001	0.284	334
5984_041122	BBMV Rep 1	BBMV Rep 1	(F104574)	FOCC006815-PA-CDS	FOCC006815-PA-CDS|Protein		5363_Foccidentalis_062819.fasta	26389.2	0.999	3	3	3	0	0.109	238
5984_041122	BBMV Rep 1	BBMV Rep 1	(F104574)	FOCC012173-PA-CDS	FOCC012173-PA-CDS|Protein		5363_Foccidentalis_062819.fasta	42367.2	0.996	2	2	2	0	0.0389	386
5984_041122	BBMV Rep 1	BBMV Rep 1	(F104574)	FOCC001499-PA-CDS	FOCC001499-PA-CDS|Protein		5363_Foccidentalis_062819.fasta	18831.1	1	6	7	7	0.0001	0.317	164
5984_041122	BBMV Rep 1	BBMV Rep 1	(F104574)	FOCC000505-PA-CDS	FOCC000505-PA-CDS|Protein		5363_Foccidentalis_062819.fasta	41556	1	3	3	3	0	0.128	368
5984_041122	BBMV Rep 1	BBMV Rep 1	(F104574)	FOCC014535-PA-CDS	FOCC014535-PA-CDS|Protein		5363_Foccidentalis_062819.fasta	11508.4	0.999	2	2	2	0	0.204	98
5984_041122	BBMV Rep 1	BBMV Rep 1	(F104574)	FOCC006377-PA-CDS	FOCC006377-PA-CDS|Protein		5363_Foccidentalis_062819.fasta	23339.8	1	4	5	7	0.0001	0.3	210
5984_041122	BBMV Rep 1	BBMV Rep 1	(F104574)	FOCC011463-PA-CDS	FOCC011463-PA-CDS|Protein		5363_Foccidentalis_062819.fasta	76075.2	1	4	4	5	0.0001	0.0801	699
5984_041122	BBMV Rep 1	BBMV Rep 1	(F104574)	FOCC006730-PA-CDS	FOCC006730-PA-CDS|Protein		5363_Foccidentalis_062819.fasta	########	1	9	9	10	0.0001	0.123	1033
5984_041122	BBMV Rep 1	BBMV Rep 1	(F104574)	FOCC000724-PA-CDS	FOCC000724-PA-CDS|Protein		5363_Foccidentalis_062819.fasta	46405.5	1	20	24	38	0.0004	0.557	413
5984_041122	BBMV Rep 1	BBMV Rep 1	(F104574)	FOCC007055-PA-CDS	FOCC007055-PA-CDS|Protein		5363_Foccidentalis_062819.fasta	########	1	33	34	37	0.0004	0.229	1863
5984_041122	BBMV Rep 1	BBMV Rep 1	(F104574)	FOCC016341-PA-CDS	FOCC016341-PA-CDS|Protein		5363_Foccidentalis_062819.fasta	########	0.995	3	3	4	0	0.0281	1105
5984_041122	BBMV Rep 1	BBMV Rep 1	(F104574)	FOCC008435-PA-CDS	FOCC008435-PA-CDS|Protein		5363_Foccidentalis_062819.fasta	19522.1	1	7	7	9	0.0001	0.538	173
5984_041122	BBMV Rep 1	BBMV Rep 1	(F104574)	FOCC013103-PA-CDS	FOCC013103-PA-CDS|Protein		5363_Foccidentalis_062819.fasta	########	1	3	3	3	0	0.0482	1163
5984_041122	BBMV Rep 1	BBMV Rep 1	(F104574)	FOCC002595-PA-CDS	FOCC002595-PA-CDS|Protein		5363_Foccidentalis_062819.fasta	69445.9	1	28	32	34	0.0004	0.494	622
5984_041122	BBMV Rep 1	BBMV Rep 1	(F104574)	FOCC004170-PA-CDS	FOCC004170-PA-CDS|Protein		5363_Foccidentalis_062819.fasta	57873.8	1	4	4	5	0.0001	0.0825	509
5984_041122	BBMV Rep 1	BBMV Rep 1	(F104574)	FOCC009060-PA-CDS	FOCC009060-PA-CDS|Protein		5363_Foccidentalis_062819.fasta	########	0.96	2	2	2	0	0.0262	1372
5984_041122	BBMV Rep 1	BBMV Rep 1	(F104574)	FOCC015674-PA-CDS	FOCC015674-PA-CDS|Protein		5363_Foccidentalis_062819.fasta	46747.9	1	6	6	6	0.0001	0.187	422
5984_041122	BBMV Rep 1	BBMV Rep 1	(F104574)	FOCC015497-PA-CDS	FOCC015497-PA-CDS|Protein		5363_Foccidentalis_062819.fasta	50754.2	1	4	4	4	0	0.12	458
5984_041122	BBMV Rep 1	BBMV Rep 1	(F104574)	FOCC003995-PA-CDS	FOCC003995-PA-CDS|Protein		5363_Foccidentalis_062819.fasta	########	1	2	2	2	0	0.0329	942
5984_041122	BBMV Rep 1	BBMV Rep 1	(F104574)	FOCC002344-PA-CDS	FOCC002344-PA-CDS|Protein		5363_Foccidentalis_062819.fasta	32538.9	1	4	4	4	0	0.148	290
5984_041122	BBMV Rep 1	BBMV Rep 1	(F104574)	FOCC011431-PA-CDS	FOCC011431-PA-CDS|Protein		5363_Foccidentalis_062819.fasta	91476.5	1	4	4	4	0	0.0759	791
5984_041122	BBMV Rep 1	BBMV Rep 1	(F104574)	FOCC012612-PA-CDS	FOCC012612-PA-CDS|Protein		5363_Foccidentalis_062819.fasta	80146.2	1	8	9	9	0.0001	0.0967	734
5984_041122	BBMV Rep 1	BBMV Rep 1	(F104574)	FOCC003691-PA-CDS	FOCC003691-PA-CDS|Protein		5363_Foccidentalis_062819.fasta	44432.3	1	8	8	11	0.0001	0.231	402
5984_041122	BBMV Rep 1	BBMV Rep 1	(F104574)	FOCC008403-PA-CDS	FOCC008403-PA-CDS|Protein		5363_Foccidentalis_062819.fasta	44608.5	1	3	3	3	0	0.092	402
5984_041122	BBMV Rep 1	BBMV Rep 1	(F104574)	FOCC006159-PA-CDS	FOCC006159-PA-CDS|Protein		5363_Foccidentalis_062819.fasta	########	0.959	2	2	2	0	0.0176	1532
5984_041122	BBMV Rep 1	BBMV Rep 1	(F104574)	FOCC006816-PA-CDS	FOCC006816-PA-CDS|Protein		5363_Foccidentalis_062819.fasta	28063	1	21	33	52	0.0006	0.618	249
5984_041122	BBMV Rep 1	BBMV Rep 1	(F104574)	FOCC018014-PA-CDS	FOCC018014-PA-CDS|Protein		5363_Foccidentalis_062819.fasta	67241.2	1	3	3	5	0.0001	0.082	610
5984_041122	BBMV Rep 1	BBMV Rep 1	(F104574)	FOCC007036-PA-CDS	FOCC007036-PA-CDS|Protein		5363_Foccidentalis_062819.fasta	41113.5	1	11	12	15	0.0002	0.46	372
5984_041122	BBMV Rep 1	BBMV Rep 1	(F104574)	FOCC011768-PA-CDS	FOCC011768-PA-CDS|Protein		5363_Foccidentalis_062819.fasta	25070.8	1	5	5	5	0.0001	0.233	215
5984_041122	BBMV Rep 1	BBMV Rep 1	(F104574)	FOCC004967-PA-CDS	FOCC004967-PA-CDS|Protein		5363_Foccidentalis_062819.fasta	50769.5	0.997	3	3	3	0	0.0603	448
5984_041122	BBMV Rep 1	BBMV Rep 1	(F104574)	FOCC007255-PA-CDS	FOCC007255-PA-CDS|Protein		5363_Foccidentalis_062819.fasta	76863.8	1	19	19	20	0.0002	0.35	666
5984_041122	BBMV Rep 1	BBMV Rep 1	(F104574)	FOCC002730-PA-CDS	FOCC002730-PA-CDS|Protein		5363_Foccidentalis_062819.fasta	43189.6	1	2	2	2	0	0.0633	379
5984_041122	BBMV Rep 1	BBMV Rep 1	(F104574)	FOCC004017-PA-CDS	FOCC004017-PA-CDS|Protein		5363_Foccidentalis_062819.fasta	51560.8	1	3	3	3	0	0.0626	447
5984_041122	BBMV Rep 1	BBMV Rep 1	(F104574)	FOCC010754-PA-CDS	FOCC010754-PA-CDS|Protein		5363_Foccidentalis_062819.fasta	52536.1	1	43	71	157	0.0017	0.543	462
5984_041122	BBMV Rep 1	BBMV Rep 1	(F104574)	FOCC003777-PA-CDS	FOCC003777-PA-CDS|Protein		5363_Foccidentalis_062819.fasta	########	1	27	30	33	0.0004	0.253	1100
5984_041122	BBMV Rep 1	BBMV Rep 1	(F104574)	FOCC012864-PA-CDS	FOCC012864-PA-CDS|Protein		5363_Foccidentalis_062819.fasta	########	1	7	7	8	0.0001	0.0388	2244
5984_041122	BBMV Rep 1	BBMV Rep 1	(F104574)	FOCC013388-PA-CDS	FOCC013388-PA-CDS|Protein		5363_Foccidentalis_062819.fasta	61143.2	0.999	3	3	3	0	0.0939	543
5984_041122	BBMV Rep 1	BBMV Rep 1	(F104574)	FOCC007090-PA-CDS	FOCC007090-PA-CDS|Protein		5363_Foccidentalis_062819.fasta	18013.1	0.953	1	2	3	0	0.129	171
5984_041122	BBMV Rep 1	BBMV Rep 1	(F104574)	FOCC005583-PA-CDS	FOCC005583-PA-CDS|Protein		5363_Foccidentalis_062819.fasta	########	1	13	13	17	0.0002	0.156	892
5984_041122	BBMV Rep 1	BBMV Rep 1	(F104574)	FOCC001416-PA-CDS	FOCC001416-PA-CDS|Protein		5363_Foccidentalis_062819.fasta	########	1	19	20	25	0.0003	0.146	1539
5984_041122	BBMV Rep 1	BBMV Rep 1	(F104574)	FOCC002345-PA-CDS	FOCC002345-PA-CDS|Protein		5363_Foccidentalis_062819.fasta	########	1	3	3	3	0	0.0217	1426
5984_041122	BBMV Rep 1	BBMV Rep 1	(F104574)	FOCC014265-PA-CDS	FOCC014265-PA-CDS|Protein		5363_Foccidentalis_062819.fasta	78482.1	1	2	2	2	0	0.0374	696
5984_041122	BBMV Rep 1	BBMV Rep 1	(F104574)	FOCC006764-PA-CDS	FOCC006764-PA-CDS|Protein		5363_Foccidentalis_062819.fasta	30802.2	1	13	15	18	0.0002	0.414	261
5984_041122	BBMV Rep 1	BBMV Rep 1	(F104574)	FOCC009532-PA-CDS	FOCC009532-PA-CDS|Protein		5363_Foccidentalis_062819.fasta	14093	1	6	6	7	0.0001	0.376	125
5984_041122	BBMV Rep 1	BBMV Rep 1	(F104574)	Keratin, type I cytoskeletal 18 OS=Homo sapiens GN=KRT18 PE=1 SV=2	K1C18_HUMAN		MasterMix_011320.fasta	48059	1	7	7	7	0.0001	0.172	430
5984_041122	BBMV Rep 1	BBMV Rep 1	(F104574)	FOCC011193-PA-CDS	FOCC011193-PA-CDS|Protein		5363_Foccidentalis_062819.fasta	40165.1	1	2	2	2	0	0.0861	360
5984_041122	BBMV Rep 1	BBMV Rep 1	(F104574)	FOCC008404-PA-CDS	FOCC008404-PA-CDS|Protein		5363_Foccidentalis_062819.fasta	46844.8	1	23	29	35	0.0004	0.707	427
5984_041122	BBMV Rep 1	BBMV Rep 1	(F104574)	FOCC004873-PA-CDS	FOCC004873-PA-CDS|Protein		5363_Foccidentalis_062819.fasta	14662.5	1	7	8	35	0.0004	0.599	137
5984_041122	BBMV Rep 1	BBMV Rep 1	(F104574)	FOCC004403-PA-CDS	FOCC004403-PA-CDS|Protein		5363_Foccidentalis_062819.fasta	########	0.999	3	3	3	0	0.026	1805
5984_041122	BBMV Rep 1	BBMV Rep 1	(F104574)	FOCC003106-PA-CDS-DECOY	FOCC003106-PA-CDS-DECOY			0	0.988	2	2	2	0	0
5984_041122	BBMV Rep 1	BBMV Rep 1	(F104574)	FOCC002159-PA-CDS	FOCC002159-PA-CDS|Protein		5363_Foccidentalis_062819.fasta	68264.3	1	4	4	4	0	0.105	631
5984_041122	BBMV Rep 1	BBMV Rep 1	(F104574)	FOCC011246-PA-CDS	FOCC011246-PA-CDS|Protein		5363_Foccidentalis_062819.fasta	81701.2	1	4	4	4	0	0.0577	728
5984_041122	BBMV Rep 1	BBMV Rep 1	(F104574)	FOCC004926-PA-CDS	FOCC004926-PA-CDS|Protein		5363_Foccidentalis_062819.fasta	56718.4	0.963	2	2	2	0	0.0596	503
5984_041122	BBMV Rep 1	BBMV Rep 1	(F104574)	FOCC012593-PA-CDS	FOCC012593-PA-CDS|Protein		5363_Foccidentalis_062819.fasta	79073.6	1	49	63	83	0.0009	0.62	728
5984_041122	BBMV Rep 1	BBMV Rep 1	(F104574)	FOCC000211-PA-CDS	FOCC000211-PA-CDS|Protein		5363_Foccidentalis_062819.fasta	41184.2	1	6	7	13	0.0001	0.195	380
5984_041122	BBMV Rep 1	BBMV Rep 1	(F104574)	FOCC002378-PA-CDS	FOCC002378-PA-CDS|Protein		5363_Foccidentalis_062819.fasta	56961.7	1	23	28	37	0.0004	0.56	511
5984_041122	BBMV Rep 1	BBMV Rep 1	(F104574)	FOCC008080-PA-CDS	FOCC008080-PA-CDS|Protein		5363_Foccidentalis_062819.fasta	52452.7	1	29	34	46	0.0005	0.596	473
5984_041122	BBMV Rep 1	BBMV Rep 1	(F104574)	FOCC017589-PA-CDS	FOCC017589-PA-CDS|Protein		5363_Foccidentalis_062819.fasta	64259.4	1	32	45	64	0.0007	0.541	567
5984_041122	BBMV Rep 1	BBMV Rep 1	(F104574)	FOCC017524-PA-CDS	FOCC017524-PA-CDS|Protein		5363_Foccidentalis_062819.fasta	56812.5	0.992	2	2	3	0	0.0322	497
5984_041122	BBMV Rep 1	BBMV Rep 1	(F104574)	FOCC012342-PA-CDS	FOCC012342-PA-CDS|Protein		5363_Foccidentalis_062819.fasta	########	1	15	15	16	0.0002	0.221	924
5984_041122	BBMV Rep 1	BBMV Rep 1	(F104574)	FOCC001668-PA-CDS	FOCC001668-PA-CDS|Protein		5363_Foccidentalis_062819.fasta	31105.8	1	4	4	4	0	0.209	273
5984_041122	BBMV Rep 1	BBMV Rep 1	(F104574)	FOCC017942-PA-CDS	FOCC017942-PA-CDS|Protein		5363_Foccidentalis_062819.fasta	80730.6	1	6	7	7	0.0001	0.114	720
5984_041122	BBMV Rep 1	BBMV Rep 1	(F104574)	FOCC006546-PA-CDS	FOCC006546-PA-CDS|Protein		5363_Foccidentalis_062819.fasta	87876.1	0.998	2	2	2	0	0.0359	808
5984_041122	BBMV Rep 1	BBMV Rep 1	(F104574)	FOCC007893-PA-CDS	FOCC007893-PA-CDS|Protein		5363_Foccidentalis_062819.fasta	########	1	8	8	8	0.0001	0.0366	1749
5984_041122	BBMV Rep 1	BBMV Rep 1	(F104574)	FOCC006242-PA-CDS	FOCC006242-PA-CDS|Protein		5363_Foccidentalis_062819.fasta	36083.6	0.334	1	1	1	0	0.0228	307
5984_041122	BBMV Rep 1	BBMV Rep 1	(F104574)	FOCC012561-PA-CDS	FOCC012561-PA-CDS|Protein		5363_Foccidentalis_062819.fasta	79398.4	0.953	1	1	1	0	0.0179	727
5984_041122	BBMV Rep 1	BBMV Rep 1	(F104574)	FOCC009285-PA-CDS	FOCC009285-PA-CDS|Protein		5363_Foccidentalis_062819.fasta	########	1	3	3	3	0	0.0094	4989
5984_041122	BBMV Rep 1	BBMV Rep 1	(F104574)	FOCC004655-PA-CDS	FOCC004655-PA-CDS|Protein		5363_Foccidentalis_062819.fasta	42886.2	1	10	12	14	0.0002	0.275	382
5984_041122	BBMV Rep 1	BBMV Rep 1	(F104574)	FOCC010974-PA-CDS	FOCC010974-PA-CDS|Protein		5363_Foccidentalis_062819.fasta	21867.8	0.999	2	2	3	0	0.0947	190
5984_041122	BBMV Rep 1	BBMV Rep 1	(F104574)	FOCC003004-PA-CDS	FOCC003004-PA-CDS|Protein		5363_Foccidentalis_062819.fasta	52447.9	1	21	25	37	0.0004	0.53	462
5984_041122	BBMV Rep 1	BBMV Rep 1	(F104574)	FOCC000413-PA-CDS	FOCC000413-PA-CDS|Protein		5363_Foccidentalis_062819.fasta	########	1	2	2	2	0	0.0312	930
5984_041122	BBMV Rep 1	BBMV Rep 1	(F104574)	FOCC005114-PA-CDS	FOCC005114-PA-CDS|Protein		5363_Foccidentalis_062819.fasta	22004.7	1	4	4	5	0.0001	0.194	211
5984_041122	BBMV Rep 1	BBMV Rep 1	(F104574)	FOCC004731-PA-CDS	FOCC004731-PA-CDS|Protein		5363_Foccidentalis_062819.fasta	70230.6	1	20	22	22	0.0002	0.392	640
5984_041122	BBMV Rep 1	BBMV Rep 1	(F104574)	FOCC002764-PA-CDS	FOCC002764-PA-CDS|Protein		5363_Foccidentalis_062819.fasta	82597.7	1	23	25	28	0.0003	0.429	739
5984_041122	BBMV Rep 1	BBMV Rep 1	(F104574)	FOCC012209-PA-CDS	FOCC012209-PA-CDS|Protein		5363_Foccidentalis_062819.fasta	84411.6	1	3	3	3	0	0.0494	749
5984_041122	BBMV Rep 1	BBMV Rep 1	(F104574)	FOCC008823-PA-CDS	FOCC008823-PA-CDS|Protein		5363_Foccidentalis_062819.fasta	########	1	12	12	12	0.0001	0.0448	3686
5984_041122	BBMV Rep 1	BBMV Rep 1	(F104574)	FOCC011247-PA-CDS	FOCC011247-PA-CDS|Protein		5363_Foccidentalis_062819.fasta	97807	0.953	1	1	1	0	0.0323	868
5984_041122	BBMV Rep 1	BBMV Rep 1	(F104574)	FOCC006514-PA-CDS	FOCC006514-PA-CDS|Protein		5363_Foccidentalis_062819.fasta	33133.6	1	2	3	3	0	0.0816	294
5984_041122	BBMV Rep 1	BBMV Rep 1	(F104574)	FOCC012594-PA-CDS	FOCC012594-PA-CDS|Protein		5363_Foccidentalis_062819.fasta	27993.8	1	34	54	108	0.0012	0.775	258
5984_041122	BBMV Rep 1	BBMV Rep 1	(F104574)	FOCC000269-PA-CDS	FOCC000269-PA-CDS|Protein		5363_Foccidentalis_062819.fasta	44250.7	1	2	2	2	0	0.074	392
5984_041122	BBMV Rep 1	BBMV Rep 1	(F104574)	FOCC004623-PA-CDS	FOCC004623-PA-CDS|Protein		5363_Foccidentalis_062819.fasta	47003.6	1	9	10	10	0.0001	0.249	409
5984_041122	BBMV Rep 1	BBMV Rep 1	(F104574)	FOCC015719-PA-CDS	FOCC015719-PA-CDS|Protein		5363_Foccidentalis_062819.fasta	73599.6	0.999	2	2	2	0	0.0397	655
5984_041122	BBMV Rep 1	BBMV Rep 1	(F104574)	FOCC005804-PA-CDS	FOCC005804-PA-CDS|Protein		5363_Foccidentalis_062819.fasta	17681.7	1	4	7	8	0.0001	0.408	147
5984_041122	BBMV Rep 1	BBMV Rep 1	(F104574)	FOCC009566-PA-CDS	FOCC009566-PA-CDS|Protein		5363_Foccidentalis_062819.fasta	########	1	35	38	44	0.0005	0.401	939
5984_041122	BBMV Rep 1	BBMV Rep 1	(F104574)	FOCC011718-PA-CDS	FOCC011718-PA-CDS|Protein		5363_Foccidentalis_062819.fasta	50619.6	1	3	3	3	0	0.0655	458
5984_041122	BBMV Rep 1	BBMV Rep 1	(F104574)	FOCC001551-PA-CDS	FOCC001551-PA-CDS|Protein		5363_Foccidentalis_062819.fasta	82025.5	1	10	11	12	0.0001	0.174	725
5984_041122	BBMV Rep 1	BBMV Rep 1	(F104574)	FOCC007979-PA-CDS	FOCC007979-PA-CDS|Protein		5363_Foccidentalis_062819.fasta	27687.8	0.953	1	2	2	0	0.048	250
5984_041122	BBMV Rep 1	BBMV Rep 1	(F104574)	FOCC006494-PA-CDS	FOCC006494-PA-CDS|Protein		5363_Foccidentalis_062819.fasta	42934.3	1	13	14	15	0.0002	0.507	381
5984_041122	BBMV Rep 1	BBMV Rep 1	(F104574)	FOCC002522-PA-CDS	FOCC002522-PA-CDS|Protein		5363_Foccidentalis_062819.fasta	23576.2	1	3	3	3	0	0.112	205
5984_041122	BBMV Rep 1	BBMV Rep 1	(F104574)	FOCC012343-PA-CDS	FOCC012343-PA-CDS|Protein		5363_Foccidentalis_062819.fasta	8722.7	1	6	8	11	0.0001	0.662	77
5984_041122	BBMV Rep 1	BBMV Rep 1	(F104574)	FOCC005366-PA-CDS	FOCC005366-PA-CDS|Protein		5363_Foccidentalis_062819.fasta	18428.5	1	3	3	3	0	0.123	163
5984_041122	BBMV Rep 1	BBMV Rep 1	(F104574)	FOCC000184-PA-CDS	FOCC000184-PA-CDS|Protein		5363_Foccidentalis_062819.fasta	84450.8	1	4	4	4	0	0.102	733
5984_041122	BBMV Rep 1	BBMV Rep 1	(F104574)	FOCC014705-PA-CDS	FOCC014705-PA-CDS|Protein		5363_Foccidentalis_062819.fasta	########	0.982	2	2	2	0	0.0067	2234
5984_041122	BBMV Rep 1	BBMV Rep 1	(F104574)	FOCC003309-PA-CDS	FOCC003309-PA-CDS|Protein		5363_Foccidentalis_062819.fasta	########	1	3	3	3	0	0.0377	903
5984_041122	BBMV Rep 1	BBMV Rep 1	(F104574)	FOCC001888-PA-CDS	FOCC001888-PA-CDS|Protein		5363_Foccidentalis_062819.fasta	85661.9	1	4	4	5	0.0001	0.0662	755
5984_041122	BBMV Rep 1	BBMV Rep 1	(F104574)	FOCC004656-PA-CDS	FOCC004656-PA-CDS|Protein		5363_Foccidentalis_062819.fasta	70165.8	1	7	7	15	0.0002	0.14	601
5984_041122	BBMV Rep 1	BBMV Rep 1	(F104574)	FOCC001418-PA-CDS	FOCC001418-PA-CDS|Protein		5363_Foccidentalis_062819.fasta	########	1	11	11	11	0.0001	0.0717	1757
5984_041122	BBMV Rep 1	BBMV Rep 1	(F104574)	FOCC014267-PA-CDS	FOCC014267-PA-CDS|Protein		5363_Foccidentalis_062819.fasta	41229.6	1	5	5	5	0.0001	0.151	352
5984_041122	BBMV Rep 1	BBMV Rep 1	(F104574)	FOCC005115-PA-CDS	FOCC005115-PA-CDS|Protein		5363_Foccidentalis_062819.fasta	########	1	6	6	6	0.0001	0.0596	1041
5984_041122	BBMV Rep 1	BBMV Rep 1	(F104574)	FOCC011852-PA-CDS	FOCC011852-PA-CDS|Protein		5363_Foccidentalis_062819.fasta	59595.8	0.996	2	2	2	0	0.0614	521
5984_041122	BBMV Rep 1	BBMV Rep 1	(F104574)	FOCC014824-PA-CDS	FOCC014824-PA-CDS|Protein		5363_Foccidentalis_062819.fasta	89326.6	1	3	3	3	0	0.0399	803
5984_041122	BBMV Rep 1	BBMV Rep 1	(F104574)	FOCC000708-PA-CDS	FOCC000708-PA-CDS|Protein		5363_Foccidentalis_062819.fasta	########	1	4	4	4	0	0.0602	1064
5984_041122	BBMV Rep 1	BBMV Rep 1	(F104574)	FOCC004405-PA-CDS	FOCC004405-PA-CDS|Protein		5363_Foccidentalis_062819.fasta	40877.3	1	7	7	7	0.0001	0.243	367
5984_041122	BBMV Rep 1	BBMV Rep 1	(F104574)	FOCC008990-PA-CDS	FOCC008990-PA-CDS|Protein		5363_Foccidentalis_062819.fasta	34881.9	1	20	24	32	0.0003	0.689	315
5984_041122	BBMV Rep 1	BBMV Rep 1	(F104574)	FOCC005752-PA-CDS	FOCC005752-PA-CDS|Protein		5363_Foccidentalis_062819.fasta	########	0.999	2	2	2	0	0.0195	1077
5984_041122	BBMV Rep 1	BBMV Rep 1	(F104574)	FOCC008386-PA-CDS	FOCC008386-PA-CDS|Protein		5363_Foccidentalis_062819.fasta	33674.9	0.998	3	4	4	0	0.114	299
5984_041122	BBMV Rep 1	BBMV Rep 1	(F104574)	FOCC009567-PA-CDS	FOCC009567-PA-CDS|Protein		5363_Foccidentalis_062819.fasta	57558.2	0.953	1	1	1	0	0.0395	506
5984_041122	BBMV Rep 1	BBMV Rep 1	(F104574)	FOCC006329-PA-CDS	FOCC006329-PA-CDS|Protein		5363_Foccidentalis_062819.fasta	23547.4	1	4	6	6	0.0001	0.22	214
5984_041122	BBMV Rep 1	BBMV Rep 1	(F104574)	FOCC008082-PA-CDS	FOCC008082-PA-CDS|Protein		5363_Foccidentalis_062819.fasta	41927.9	1	4	4	5	0.0001	0.117	377
5984_041122	BBMV Rep 1	BBMV Rep 1	(F104574)	FOCC004319-PA-CDS	FOCC004319-PA-CDS|Protein		5363_Foccidentalis_062819.fasta	69025.5	0.904	3	3	3	0	0.0461	629
5984_041122	BBMV Rep 1	BBMV Rep 1	(F104574)	FOCC010757-PA-CDS	FOCC010757-PA-CDS|Protein		5363_Foccidentalis_062819.fasta	########	0.778	1	1	1	0	0.0079	2656
5984_041122	BBMV Rep 1	BBMV Rep 1	(F104574)	FOCC017287-PA-CDS	FOCC017287-PA-CDS|Protein		5363_Foccidentalis_062819.fasta	46569.8	1	2	2	2	0	0.0749	427
5984_041122	BBMV Rep 1	BBMV Rep 1	(F104574)	FOCC000842-PA-CDS	FOCC000842-PA-CDS|Protein		5363_Foccidentalis_062819.fasta	########	1	8	8	10	0.0001	0.0612	1796
5984_041122	BBMV Rep 1	BBMV Rep 1	(F104574)	FOCC007372-PA-CDS	FOCC007372-PA-CDS|Protein		5363_Foccidentalis_062819.fasta	35539.1	1	10	12	15	0.0002	0.235	307
5984_041122	BBMV Rep 1	BBMV Rep 1	(F104574)	FOCC014049-PA-CDS	FOCC014049-PA-CDS|Protein		5363_Foccidentalis_062819.fasta	80506.8	1	10	10	10	0.0001	0.19	717
5984_041122	BBMV Rep 1	BBMV Rep 1	(F104574)	FOCC014706-PA-CDS	FOCC014706-PA-CDS|Protein		5363_Foccidentalis_062819.fasta	########	1	3	3	3	0	0.031	1064
5984_041122	BBMV Rep 1	BBMV Rep 1	(F104574)	FOCC014872-PA-CDS	FOCC014872-PA-CDS|Protein		5363_Foccidentalis_062819.fasta	16873.7	1	5	7	11	0.0001	0.38	150
5984_041122	BBMV Rep 1	BBMV Rep 1	(F104574)	FOCC007729-PA-CDS	FOCC007729-PA-CDS|Protein		5363_Foccidentalis_062819.fasta	60724.5	0.999	2	2	2	0	0.0525	533
5984_041122	BBMV Rep 1	BBMV Rep 1	(F104574)	FOCC002547-PA-CDS	FOCC002547-PA-CDS|Protein		5363_Foccidentalis_062819.fasta	72247.6	0.997	2	2	2	0	0.0632	649
5984_041122	BBMV Rep 1	BBMV Rep 1	(F104574)	FOCC003006-PA-CDS	FOCC003006-PA-CDS|Protein		5363_Foccidentalis_062819.fasta	72498.2	1	20	23	25	0.0003	0.348	663
5984_041122	BBMV Rep 1	BBMV Rep 1	(F104574)	FOCC001419-PA-CDS	FOCC001419-PA-CDS|Protein		5363_Foccidentalis_062819.fasta	########	1	6	6	6	0.0001	0.0661	984
5984_041122	BBMV Rep 1	BBMV Rep 1	(F104574)	FOCC000014-PA-CDS	FOCC000014-PA-CDS|Protein		5363_Foccidentalis_062819.fasta	########	0.954	1	1	1	0	0.0091	1532
5984_041122	BBMV Rep 1	BBMV Rep 1	(F104574)	FOCC003172-PA-CDS	FOCC003172-PA-CDS|Protein		5363_Foccidentalis_062819.fasta	17589.7	1	22	33	84	0.0009	0.632	155
5984_041122	BBMV Rep 1	BBMV Rep 1	(F104574)	FOCC009296-PA-CDS	FOCC009296-PA-CDS|Protein		5363_Foccidentalis_062819.fasta	83059	1	3	3	3	0	0.0538	743
5984_041122	BBMV Rep 1	BBMV Rep 1	(F104574)	FOCC014621-PA-CDS	FOCC014621-PA-CDS|Protein		5363_Foccidentalis_062819.fasta	########	1	3	3	3	0	0.0962	1299
5984_041122	BBMV Rep 1	BBMV Rep 1	(F104574)	FOCC002819-PA-CDS	FOCC002819-PA-CDS|Protein		5363_Foccidentalis_062819.fasta	33491.3	1	16	20	23	0.0002	0.587	293
5984_041122	BBMV Rep 1	BBMV Rep 1	(F104574)	FOCC012073-PA-CDS	FOCC012073-PA-CDS|Protein		5363_Foccidentalis_062819.fasta	21384	1	9	10	18	0.0002	0.333	180
5984_041122	BBMV Rep 1	BBMV Rep 1	(F104574)	FOCC004572-PA-CDS	FOCC004572-PA-CDS|Protein		5363_Foccidentalis_062819.fasta	########	1	47	53	60	0.0006	0.31	1796
5984_041122	BBMV Rep 1	BBMV Rep 1	(F104574)	FOCC004990-PA-CDS	FOCC004990-PA-CDS|Protein		5363_Foccidentalis_062819.fasta	50240	1	4	4	4	0	0.0852	446
5984_041122	BBMV Rep 1	BBMV Rep 1	(F104574)	FOCC006934-PA-CDS	FOCC006934-PA-CDS|Protein		5363_Foccidentalis_062819.fasta	69698.7	1	5	5	6	0.0001	0.0833	624
5984_041122	BBMV Rep 1	BBMV Rep 1	(F104574)	FOCC017069-PA-CDS	FOCC017069-PA-CDS|Protein		5363_Foccidentalis_062819.fasta	28866.2	1	3	3	4	0	0.101	268
5984_041122	BBMV Rep 1	BBMV Rep 1	(F104574)	FOCC017004-PA-CDS	FOCC017004-PA-CDS|Protein		5363_Foccidentalis_062819.fasta	########	1	4	5	6	0.0001	0.0439	1140
5984_041122	BBMV Rep 1	BBMV Rep 1	(F104574)	FOCC017892-PA-CDS	FOCC017892-PA-CDS|Protein		5363_Foccidentalis_062819.fasta	55107.8	1	13	14	16	0.0002	0.292	493
5984_041122	BBMV Rep 1	BBMV Rep 1	(F104574)	FOCC014654-PA-CDS	FOCC014654-PA-CDS|Protein		5363_Foccidentalis_062819.fasta	75757.3	1	10	10	11	0.0001	0.229	667
5984_041122	BBMV Rep 1	BBMV Rep 1	(F104574)	FOCC003258-PA-CDS	FOCC003258-PA-CDS|Protein		5363_Foccidentalis_062819.fasta	87631.9	0.99	2	2	2	0	0.0344	815
5984_041122	BBMV Rep 1	BBMV Rep 1	(F104574)	FOCC007677-PA-CDS	FOCC007677-PA-CDS|Protein		5363_Foccidentalis_062819.fasta	########	1	2	2	2	0	0.0331	968
5984_041122	BBMV Rep 1	BBMV Rep 1	(F104574)	FOCC006026-PA-CDS	FOCC006026-PA-CDS|Protein		5363_Foccidentalis_062819.fasta	36907.1	1	2	2	2	0	0.102	324
5984_041122	BBMV Rep 1	BBMV Rep 1	(F104574)	FOCC016764-PA-CDS	FOCC016764-PA-CDS|Protein		5363_Foccidentalis_062819.fasta	85204.7	1	3	3	4	0	0.0601	765
5984_041122	BBMV Rep 1	BBMV Rep 1	(F104574)	FOCC008858-PA-CDS	FOCC008858-PA-CDS|Protein		5363_Foccidentalis_062819.fasta	69245.8	0.996	2	2	2	0	0.015	599
5984_041122	BBMV Rep 1	BBMV Rep 1	(F104574)	FOCC007207-PA-CDS	FOCC007207-PA-CDS|Protein		5363_Foccidentalis_062819.fasta	########	1	11	11	12	0.0001	0.0307	4763
5984_041122	BBMV Rep 1	BBMV Rep 1	(F104574)	FOCC009486-PA-CDS	FOCC009486-PA-CDS|Protein		5363_Foccidentalis_062819.fasta	88163.7	1	12	14	17	0.0002	0.178	803
5984_041122	BBMV Rep 1	BBMV Rep 1	(F104574)	FOCC005786-PA-CDS	FOCC005786-PA-CDS|Protein		5363_Foccidentalis_062819.fasta	80786	0.996	2	2	2	0	0.0261	728
5984_041122	BBMV Rep 1	BBMV Rep 1	(F104574)	FOCC014873-PA-CDS	FOCC014873-PA-CDS|Protein		5363_Foccidentalis_062819.fasta	########	1	11	11	13	0.0001	0.136	999
5984_041122	BBMV Rep 1	BBMV Rep 1	(F104574)	FOCC009013-PA-CDS	FOCC009013-PA-CDS|Protein		5363_Foccidentalis_062819.fasta	########	0.213	1	1	1	0	0.0117	1714
5984_041122	BBMV Rep 1	BBMV Rep 1	(F104574)	FOCC017759-PA-CDS	FOCC017759-PA-CDS|Protein		5363_Foccidentalis_062819.fasta	98000	1	3	3	4	0	0.0385	883
5984_041122	BBMV Rep 1	BBMV Rep 1	(F104574)	FOCC004306-PA-CDS	FOCC004306-PA-CDS|Protein		5363_Foccidentalis_062819.fasta	13245.3	1	2	3	3	0	0.182	121
5984_041122	BBMV Rep 1	BBMV Rep 1	(F104574)	FOCC002982-PA-CDS	FOCC002982-PA-CDS|Protein		5363_Foccidentalis_062819.fasta	########	0.953	1	1	1	0	0.0193	934
5984_041122	BBMV Rep 1	BBMV Rep 1	(F104574)	FOCC009297-PA-CDS	FOCC009297-PA-CDS|Protein		5363_Foccidentalis_062819.fasta	25440.1	0.991	2	2	2	0	0.127	221
5984_041122	BBMV Rep 1	BBMV Rep 1	(F104574)	FOCC015146-PA-CDS	FOCC015146-PA-CDS|Protein		5363_Foccidentalis_062819.fasta	########	1	9	9	9	0.0001	0.0847	1252
5984_041122	BBMV Rep 1	BBMV Rep 1	(F104574)	FOCC015803-PA-CDS	FOCC015803-PA-CDS|Protein		5363_Foccidentalis_062819.fasta	39801.2	1	3	4	5	0.0001	0.0954	367
5984_041122	BBMV Rep 1	BBMV Rep 1	(F104574)	FOCC001609-PA-CDS	FOCC001609-PA-CDS|Protein		5363_Foccidentalis_062819.fasta	57966.8	1	9	10	11	0.0001	0.206	501
5984_041122	BBMV Rep 1	BBMV Rep 1	(F104574)	FOCC002463-PA-CDS	FOCC002463-PA-CDS|Protein		5363_Foccidentalis_062819.fasta	########	0.957	2	2	2	0	0.0097	2789
5984_041122	BBMV Rep 1	BBMV Rep 1	(F104574)	FOCC005231-PA-CDS	FOCC005231-PA-CDS|Protein		5363_Foccidentalis_062819.fasta	########	0.967	2	2	2	0	0.0165	1091
5984_041122	BBMV Rep 1	BBMV Rep 1	(F104574)	FOCC016493-PA-CDS	FOCC016493-PA-CDS|Protein		5363_Foccidentalis_062819.fasta	57125.8	1	13	17	21	0.0002	0.277	531
5984_041122	BBMV Rep 1	BBMV Rep 1	(F104574)	FOCC013912-PA-CDS	FOCC013912-PA-CDS|Protein		5363_Foccidentalis_062819.fasta	70485.9	1	2	2	2	0	0.059	610
5984_041122	BBMV Rep 1	BBMV Rep 1	(F104574)	FOCC004991-PA-CDS	FOCC004991-PA-CDS|Protein		5363_Foccidentalis_062819.fasta	44875.2	1	5	5	6	0.0001	0.14	392
5984_041122	BBMV Rep 1	BBMV Rep 1	(F104574)	FOCC006935-PA-CDS	FOCC006935-PA-CDS|Protein		5363_Foccidentalis_062819.fasta	########	1	36	40	46	0.0005	0.44	1255
5984_041122	BBMV Rep 1	BBMV Rep 1	(F104574)	FOCC001096-PA-CDS	FOCC001096-PA-CDS|Protein		5363_Foccidentalis_062819.fasta	34096	1	2	3	3	0	0.11	300
5984_041122	BBMV Rep 1	BBMV Rep 1	(F104574)	FOCC009046-PA-CDS	FOCC009046-PA-CDS|Protein		5363_Foccidentalis_062819.fasta	25036.6	0.926	2	2	2	0	0.137	219
5984_041122	BBMV Rep 1	BBMV Rep 1	(F104574)	FOCC011364-PA-CDS	FOCC011364-PA-CDS|Protein		5363_Foccidentalis_062819.fasta	########	1	3	3	3	0	0.0231	1469
5984_041122	BBMV Rep 1	BBMV Rep 1	(F104574)	FOCC012293-PA-CDS	FOCC012293-PA-CDS|Protein		5363_Foccidentalis_062819.fasta	88868.9	1	4	4	5	0.0001	0.0621	838
5984_041122	BBMV Rep 1	BBMV Rep 1	(F104574)	FOCC007812-PA-CDS	FOCC007812-PA-CDS|Protein		5363_Foccidentalis_062819.fasta	81231.2	1	13	14	17	0.0002	0.342	723
5984_041122	BBMV Rep 1	BBMV Rep 1	(F104574)	FOCC000791-PA-CDS	FOCC000791-PA-CDS|Protein		5363_Foccidentalis_062819.fasta	57751	1	5	6	6	0.0001	0.15	513
5984_041122	BBMV Rep 1	BBMV Rep 1	(F104574)	FOCC006080-PA-CDS	FOCC006080-PA-CDS|Protein		5363_Foccidentalis_062819.fasta	65910	1	5	5	7	0.0001	0.136	588
5984_041122	BBMV Rep 1	BBMV Rep 1	(F104574)	FOCC001972-PA-CDS	FOCC001972-PA-CDS|Protein		5363_Foccidentalis_062819.fasta	35818	1	10	10	12	0.0001	0.475	324
5984_041122	BBMV Rep 1	BBMV Rep 1	(F104574)	FOCC007678-PA-CDS	FOCC007678-PA-CDS|Protein		5363_Foccidentalis_062819.fasta	92311.6	1	3	3	4	0	0.0638	799
5984_041122	BBMV Rep 1	BBMV Rep 1	(F104574)	FOCC004493-PA-CDS	FOCC004493-PA-CDS|Protein		5363_Foccidentalis_062819.fasta	########	0.961	2	2	2	0	0.0265	1168
5984_041122	BBMV Rep 1	BBMV Rep 1	(F104574)	FOCC013797-PA-CDS	FOCC013797-PA-CDS|Protein		5363_Foccidentalis_062819.fasta	29556.2	0.998	2	2	2	0	0.0875	263
5984_041122	BBMV Rep 1	BBMV Rep 1	(F104574)	FOCC011113-PA-CDS	FOCC011113-PA-CDS|Protein		5363_Foccidentalis_062819.fasta	92065.9	1	3	3	3	0	0.0355	817
5984_041122	BBMV Rep 1	BBMV Rep 1	(F104574)	FOCC015262-PA-CDS	FOCC015262-PA-CDS|Protein		5363_Foccidentalis_062819.fasta	24502.4	1	3	3	3	0	0.204	211
5984_041122	BBMV Rep 1	BBMV Rep 1	(F104574)	FOCC010873-PA-CDS	FOCC010873-PA-CDS|Protein		5363_Foccidentalis_062819.fasta	68261	1	5	5	5	0.0001	0.0847	602
5984_041122	BBMV Rep 1	BBMV Rep 1	(F104574)	FOCC001721-PA-CDS	FOCC001721-PA-CDS|Protein		5363_Foccidentalis_062819.fasta	30382.2	1	8	8	9	0.0001	0.408	272
5984_041122	BBMV Rep 1	BBMV Rep 1	(F104574)	FOCC000658-PA-CDS	FOCC000658-PA-CDS|Protein		5363_Foccidentalis_062819.fasta	17571.8	0.124	1	1	1	0	0.085	153
5984_041122	BBMV Rep 1	BBMV Rep 1	(F104574)	FOCC014100-PA-CDS	FOCC014100-PA-CDS|Protein		5363_Foccidentalis_062819.fasta	31334.4	1	13	20	31	0.0003	0.385	286
5984_041122	BBMV Rep 1	BBMV Rep 1	(F104574)	FOCC007845-PA-CDS	FOCC007845-PA-CDS|Protein		5363_Foccidentalis_062819.fasta	40761	0.999	3	3	3	0	0.084	369
5984_041122	BBMV Rep 1	BBMV Rep 1	(F104574)	FOCC000685-PA-CDS	FOCC000685-PA-CDS|Protein		5363_Foccidentalis_062819.fasta	14145.4	1	6	7	8	0.0001	0.442	120
5984_041122	BBMV Rep 1	BBMV Rep 1	(F104574)	FOCC001117-PA-CDS	FOCC001117-PA-CDS|Protein		5363_Foccidentalis_062819.fasta	########	1	4	4	5	0.0001	0.0582	963
5984_041122	BBMV Rep 1	BBMV Rep 1	(F104574)	FOCC004773-PA-CDS	FOCC004773-PA-CDS|Protein		5363_Foccidentalis_062819.fasta	51186.8	1	30	36	53	0.0006	0.685	461
5984_041122	BBMV Rep 1	BBMV Rep 1	(F104574)	FOCC001283-PA-CDS	FOCC001283-PA-CDS|Protein		5363_Foccidentalis_062819.fasta	33950	1	6	7	8	0.0001	0.18	300
5984_041122	BBMV Rep 1	BBMV Rep 1	(F104574)	FOCC015147-PA-CDS	FOCC015147-PA-CDS|Protein		5363_Foccidentalis_062819.fasta	########	1	49	52	55	0.0006	0.274	1917
5984_041122	BBMV Rep 1	BBMV Rep 1	(F104574)	FOCC015804-PA-CDS	FOCC015804-PA-CDS|Protein		5363_Foccidentalis_062819.fasta	25601.7	1	4	4	6	0.0001	0.205	234
5984_041122	BBMV Rep 1	BBMV Rep 1	(F104574)	FOCC002464-PA-CDS	FOCC002464-PA-CDS|Protein		5363_Foccidentalis_062819.fasta	########	1	9	9	11	0.0001	0.121	1208
5984_041122	BBMV Rep 1	BBMV Rep 1	(F104574)	FOCC014384-PA-CDS	FOCC014384-PA-CDS|Protein		5363_Foccidentalis_062819.fasta	38629.6	1	4	4	4	0	0.133	346
5984_041122	BBMV Rep 1	BBMV Rep 1	(F104574)	FOCC016328-PA-CDS	FOCC016328-PA-CDS|Protein		5363_Foccidentalis_062819.fasta	98489.8	1	43	64	105	0.0011	0.606	893
5984_041122	BBMV Rep 1	BBMV Rep 1	(F104574)	FOCC008000-PA-CDS	FOCC008000-PA-CDS|Protein		5363_Foccidentalis_062819.fasta	########	1	5	5	5	0.0001	0.0167	3833
5984_041122	BBMV Rep 1	BBMV Rep 1	(F104574)	FOCC012075-PA-CDS	FOCC012075-PA-CDS|Protein		5363_Foccidentalis_062819.fasta	24660.9	0.997	2	2	2	0	0.121	215
5984_041122	BBMV Rep 1	BBMV Rep 1	(F104574)	FOCC013913-PA-CDS	FOCC013913-PA-CDS|Protein		5363_Foccidentalis_062819.fasta	62271.9	1	6	6	7	0.0001	0.133	564
5984_041122	BBMV Rep 1	BBMV Rep 1	(F104574)	FOCC006640-PA-CDS	FOCC006640-PA-CDS|Protein		5363_Foccidentalis_062819.fasta	########	1	4	4	4	0	0.0479	918
5984_041122	BBMV Rep 1	BBMV Rep 1	(F104574)	FOCC004522-PA-CDS	FOCC004522-PA-CDS|Protein		5363_Foccidentalis_062819.fasta	84658.4	1	8	8	8	0.0001	0.148	766
5984_041122	BBMV Rep 1	BBMV Rep 1	(F104574)	FOCC005451-PA-CDS	FOCC005451-PA-CDS|Protein		5363_Foccidentalis_062819.fasta	59502	0.334	1	1	1	0	0.0136	514
5984_041122	BBMV Rep 1	BBMV Rep 1	(F104574)	FOCC015784-PA-CDS	FOCC015784-PA-CDS|Protein		5363_Foccidentalis_062819.fasta	17537.1	1	2	3	3	0	0.168	149
5984_041122	BBMV Rep 1	BBMV Rep 1	(F104574)	FOCC000646-PA-CDS	FOCC000646-PA-CDS|Protein		5363_Foccidentalis_062819.fasta	########	0.957	2	2	2	0	0.0232	1552
5984_041122	BBMV Rep 1	BBMV Rep 1	(F104574)	FOCC010959-PA-CDS	FOCC010959-PA-CDS|Protein		5363_Foccidentalis_062819.fasta	########	1	3	3	3	0	0.0127	2526
5984_041122	BBMV Rep 1	BBMV Rep 1	(F104574)	FOCC014656-PA-CDS	FOCC014656-PA-CDS|Protein		5363_Foccidentalis_062819.fasta	64425.2	1	6	6	7	0.0001	0.164	587
5984_041122	BBMV Rep 1	BBMV Rep 1	(F104574)	FOCC008410-PA-CDS	FOCC008410-PA-CDS|Protein		5363_Foccidentalis_062819.fasta	14681.8	1	5	6	9	0.0001	0.328	125
5984_041122	BBMV Rep 1	BBMV Rep 1	(F104574)	FOCC000322-PA-CDS	FOCC000322-PA-CDS|Protein		5363_Foccidentalis_062819.fasta	55613.8	0.953	1	1	1	0	0.0326	521
5984_041122	BBMV Rep 1	BBMV Rep 1	(F104574)	FOCC013171-PA-CDS	FOCC013171-PA-CDS|Protein		5363_Foccidentalis_062819.fasta	########	1	15	15	15	0.0002	0.0339	6249
5984_041122	BBMV Rep 1	BBMV Rep 1	(F104574)	FOCC005922-PA-CDS	FOCC005922-PA-CDS|Protein		5363_Foccidentalis_062819.fasta	77869.4	1	2	2	2	0	0.0552	688
5984_041122	BBMV Rep 1	BBMV Rep 1	(F104574)	FOCC011114-PA-CDS	FOCC011114-PA-CDS|Protein		5363_Foccidentalis_062819.fasta	########	1	2	2	2	0	0.0142	1766
5984_041122	BBMV Rep 1	BBMV Rep 1	(F104574)	FOCC004244-PA-CDS	FOCC004244-PA-CDS|Protein		5363_Foccidentalis_062819.fasta	17297.3	1	2	2	2	0	0.155	155
5984_041122	BBMV Rep 1	BBMV Rep 1	(F104574)	FOCC007177-PA-CDS	FOCC007177-PA-CDS|Protein		5363_Foccidentalis_062819.fasta	36370.1	1	2	2	2	0	0.0518	328
5984_041122	BBMV Rep 1	BBMV Rep 1	(F104574)	FOCC010708-PA-CDS	FOCC010708-PA-CDS|Protein		5363_Foccidentalis_062819.fasta	54119	1	23	27	32	0.0003	0.48	488
5984_041122	BBMV Rep 1	BBMV Rep 1	(F104574)	FOCC016880-PA-CDS	FOCC016880-PA-CDS|Protein		5363_Foccidentalis_062819.fasta	31352.2	1	6	7	8	0.0001	0.327	284
5984_041122	BBMV Rep 1	BBMV Rep 1	(F104574)	FOCC014405-PA-CDS	FOCC014405-PA-CDS|Protein		5363_Foccidentalis_062819.fasta	18594.2	1	4	4	5	0.0001	0.256	168
5984_041122	BBMV Rep 1	BBMV Rep 1	(F104574)	FOCC014571-PA-CDS	FOCC014571-PA-CDS|Protein		5363_Foccidentalis_062819.fasta	46572.2	1	30	38	56	0.0006	0.699	422
5984_041122	BBMV Rep 1	BBMV Rep 1	(F104574)	FOCC002903-PA-CDS	FOCC002903-PA-CDS|Protein		5363_Foccidentalis_062819.fasta	58580	0.967	3	3	4	0	0.0656	518
5984_041122	BBMV Rep 1	BBMV Rep 1	(F104574)	FOCC011333-PA-CDS	FOCC011333-PA-CDS|Protein		5363_Foccidentalis_062819.fasta	35251.7	1	5	5	5	0.0001	0.175	308
5984_041122	BBMV Rep 1	BBMV Rep 1	(F104574)	FOCC004431-PA-CDS	FOCC004431-PA-CDS|Protein		5363_Foccidentalis_062819.fasta	41800.8	1	3	4	6	0.0001	0.0677	399
5984_041122	BBMV Rep 1	BBMV Rep 1	(F104574)	FOCC002981-PA-CDS	FOCC002981-PA-CDS|Protein		5363_Foccidentalis_062819.fasta	25929.9	1	4	4	4	0	0.13	231
5984_041122	BBMV Rep 1	BBMV Rep 1	(F104574)	FOCC016223-PA-CDS	FOCC016223-PA-CDS|Protein		5363_Foccidentalis_062819.fasta	41517.3	1	7	7	8	0.0001	0.18	373
5984_041122	BBMV Rep 1	BBMV Rep 1	(F104574)	FOCC013038-PA-CDS	FOCC013038-PA-CDS|Protein		5363_Foccidentalis_062819.fasta	41190	1	6	7	7	0.0001	0.179	358
5984_041122	BBMV Rep 1	BBMV Rep 1	(F104574)	FOCC000398-PA-CDS	FOCC000398-PA-CDS|Protein		5363_Foccidentalis_062819.fasta	26375	1	6	7	7	0.0001	0.228	237
5984_041122	BBMV Rep 1	BBMV Rep 1	(F104574)	FOCC008471-PA-CDS	FOCC008471-PA-CDS|Protein		5363_Foccidentalis_062819.fasta	24460.2	0.953	1	1	3	0	0.09	211
5984_041122	BBMV Rep 1	BBMV Rep 1	(F104574)	FOCC005955-PA-CDS	FOCC005955-PA-CDS|Protein		5363_Foccidentalis_062819.fasta	52727.4	1	3	3	3	0	0.0764	471
5984_041122	BBMV Rep 1	BBMV Rep 1	(F104574)	FOCC012798-PA-CDS	FOCC012798-PA-CDS|Protein		5363_Foccidentalis_062819.fasta	36630.7	1	14	17	17	0.0002	0.545	319
5984_041122	BBMV Rep 1	BBMV Rep 1	(F104574)	FOCC015501-PA-CDS	FOCC015501-PA-CDS|Protein		5363_Foccidentalis_062819.fasta	55397.8	1	14	15	16	0.0002	0.312	497
5984_041122	BBMV Rep 1	BBMV Rep 1	(F104574)	FOCC012494-PA-CDS	FOCC012494-PA-CDS|Protein		5363_Foccidentalis_062819.fasta	83199.7	1	4	4	4	0	0.0458	764
5984_041122	BBMV Rep 1	BBMV Rep 1	(F104574)	FOCC000355-PA-CDS	FOCC000355-PA-CDS|Protein		5363_Foccidentalis_062819.fasta	85435.3	0.999	2	2	2	0	0.0434	784
5984_041122	BBMV Rep 1	BBMV Rep 1	(F104574)	FOCC006110-PA-CDS	FOCC006110-PA-CDS|Protein		5363_Foccidentalis_062819.fasta	99731	1	17	19	21	0.0002	0.195	891
5984_041122	BBMV Rep 1	BBMV Rep 1	(F104574)	FOCC017372-PA-CDS	FOCC017372-PA-CDS|Protein		5363_Foccidentalis_062819.fasta	39338.5	1	30	37	47	0.0005	0.771	363
5984_041122	BBMV Rep 1	BBMV Rep 1	(F104574)	FOCC009466-PA-CDS	FOCC009466-PA-CDS|Protein		5363_Foccidentalis_062819.fasta	30646.7	1	5	5	5	0.0001	0.356	278
5984_041122	BBMV Rep 1	BBMV Rep 1	(F104574)	FOCC000341-PA-CDS	FOCC000341-PA-CDS|Protein		5363_Foccidentalis_062819.fasta	36136.4	1	4	4	4	0	0.183	317
5984_041122	BBMV Rep 1	BBMV Rep 1	(F104574)	FOCC000388-PA-CDS	FOCC000388-PA-CDS|Protein		5363_Foccidentalis_062819.fasta	48171.8	1	5	6	6	0.0001	0.171	421
5984_041122	BBMV Rep 1	BBMV Rep 1	(F104574)	Alpha-S1-casein OS=Bos taurus GN=CSN1S1 PE=1 SV=2	CASA1_BOVIN		MasterMix_011320.fasta	24529.4	1	9	14	23	0.0002	0.379	214
5984_041122	BBMV Rep 1	BBMV Rep 1	(F104574)	FOCC002028-PA-CDS	FOCC002028-PA-CDS|Protein		5363_Foccidentalis_062819.fasta	50978.2	1	9	9	9	0.0001	0.299	468
5984_041122	BBMV Rep 1	BBMV Rep 1	(F104574)	FOCC017121-PA-CDS	FOCC017121-PA-CDS|Protein		5363_Foccidentalis_062819.fasta	48902.9	0.93	1	1	1	0	0.0244	450
5984_041122	BBMV Rep 1	BBMV Rep 1	(F104574)	FOCC012766-PA-CDS	FOCC012766-PA-CDS|Protein		5363_Foccidentalis_062819.fasta	########	1	8	8	12	0.0001	0.0757	1281
5984_041122	BBMV Rep 1	BBMV Rep 1	(F104574)	FOCC002851-PA-CDS	FOCC002851-PA-CDS|Protein		5363_Foccidentalis_062819.fasta	85836.1	1	56	74	111	0.0012	0.694	736
5984_041122	BBMV Rep 1	BBMV Rep 1	(F104574)	FOCC006800-PA-CDS	FOCC006800-PA-CDS|Protein		5363_Foccidentalis_062819.fasta	30946.4	1	5	5	6	0.0001	0.309	298
5984_041122	BBMV Rep 1	BBMV Rep 1	(F104574)	FOCC011366-PA-CDS	FOCC011366-PA-CDS|Protein		5363_Foccidentalis_062819.fasta	########	1	2	2	2	0	0.0296	1113
5984_041122	BBMV Rep 1	BBMV Rep 1	(F104574)	FOCC002969-PA-CDS	FOCC002969-PA-CDS|Protein		5363_Foccidentalis_062819.fasta	95691.2	1	2	2	2	0	0.0308	843
5984_041122	BBMV Rep 1	BBMV Rep 1	(F104574)	FOCC000960-PA-CDS	FOCC000960-PA-CDS|Protein		5363_Foccidentalis_062819.fasta	71268	0.99	2	2	2	0	0.0471	637
5984_041122	BBMV Rep 1	BBMV Rep 1	(F104574)	FOCC008910-PA-CDS	FOCC008910-PA-CDS|Protein		5363_Foccidentalis_062819.fasta	57104.2	1	15	18	22	0.0002	0.387	507
5984_041122	BBMV Rep 1	BBMV Rep 1	(F104574)	FOCC005015-PA-CDS	FOCC005015-PA-CDS|Protein		5363_Foccidentalis_062819.fasta	59667.3	0.958	2	3	4	0	0.112	526
5984_041122	BBMV Rep 1	BBMV Rep 1	(F104574)	FOCC003428-PA-CDS	FOCC003428-PA-CDS|Protein		5363_Foccidentalis_062819.fasta	########	1	6	6	6	0.0001	0.0349	2209
5984_041122	BBMV Rep 1	BBMV Rep 1	(F104574)	FOCC011752-PA-CDS	FOCC011752-PA-CDS|Protein		5363_Foccidentalis_062819.fasta	25721.2	1	15	16	17	0.0002	0.586	222
5984_041122	BBMV Rep 1	BBMV Rep 1	(F104574)	FOCC006362-PA-CDS	FOCC006362-PA-CDS|Protein		5363_Foccidentalis_062819.fasta	32480	1	9	12	12	0.0001	0.496	280
5984_041122	BBMV Rep 1	BBMV Rep 1	(F104574)	FOCC013039-PA-CDS	FOCC013039-PA-CDS|Protein		5363_Foccidentalis_062819.fasta	68406.6	1	11	12	15	0.0002	0.207	590
5984_041122	BBMV Rep 1	BBMV Rep 1	(F104574)	FOCC009130-PA-CDS	FOCC009130-PA-CDS|Protein		5363_Foccidentalis_062819.fasta	57038.8	0.961	2	2	2	0	0.0541	518
5984_041122	BBMV Rep 1	BBMV Rep 1	(F104574)	FOCC001173-PA-CDS	FOCC001173-PA-CDS|Protein		5363_Foccidentalis_062819.fasta	47981.5	1	7	7	7	0.0001	0.192	438
5984_041122	BBMV Rep 1	BBMV Rep 1	(F104574)	FOCC005234-PA-CDS	FOCC005234-PA-CDS|Protein		5363_Foccidentalis_062819.fasta	93902.8	0.991	2	2	3	0	0.0419	859
5984_041122	BBMV Rep 1	BBMV Rep 1	(F104574)	FOCC017154-PA-CDS	FOCC017154-PA-CDS|Protein		5363_Foccidentalis_062819.fasta	########	1	11	12	12	0.0001	0.159	1021
5984_041122	BBMV Rep 1	BBMV Rep 1	(F104574)	FOCC012799-PA-CDS	FOCC012799-PA-CDS|Protein		5363_Foccidentalis_062819.fasta	75591.9	1	29	33	47	0.0005	0.559	682
5984_041122	BBMV Rep 1	BBMV Rep 1	(F104574)	FOCC011805-PA-CDS	FOCC011805-PA-CDS|Protein		5363_Foccidentalis_062819.fasta	19726.7	1	7	14	18	0.0002	0.497	171
5984_041122	BBMV Rep 1	BBMV Rep 1	(F104574)	FOCC006415-PA-CDS	FOCC006415-PA-CDS|Protein		5363_Foccidentalis_062819.fasta	8185.5	0.999	3	3	3	0	0.356	73
5984_041122	BBMV Rep 1	BBMV Rep 1	(F104574)	FOCC007438-PA-CDS	FOCC007438-PA-CDS|Protein		5363_Foccidentalis_062819.fasta	14303.2	1	2	3	3	0	0.21	124
5984_041122	BBMV Rep 1	BBMV Rep 1	(F104574)	FOCC012495-PA-CDS	FOCC012495-PA-CDS|Protein		5363_Foccidentalis_062819.fasta	89363.1	1	6	6	6	0.0001	0.0929	786
5984_041122	BBMV Rep 1	BBMV Rep 1	(F104574)	FOCC011501-PA-CDS	FOCC011501-PA-CDS|Protein		5363_Foccidentalis_062819.fasta	60511.4	0.999	2	2	2	0	0.0438	548
5984_041122	BBMV Rep 1	BBMV Rep 1	(F104574)	FOCC014439-PA-CDS	FOCC014439-PA-CDS|Protein		5363_Foccidentalis_062819.fasta	91365.3	1	16	19	21	0.0002	0.255	838
5984_041122	BBMV Rep 1	BBMV Rep 1	(F104574)	FOCC012430-PA-CDS	FOCC012430-PA-CDS|Protein		5363_Foccidentalis_062819.fasta	########	0.959	2	2	2	0	0.0097	2776
5984_041122	BBMV Rep 1	BBMV Rep 1	(F104574)	FOCC004524-PA-CDS	FOCC004524-PA-CDS|Protein		5363_Foccidentalis_062819.fasta	37305.5	1	4	4	4	0	0.185	335
5984_041122	BBMV Rep 1	BBMV Rep 1	(F104574)	FOCC005705-PA-CDS	FOCC005705-PA-CDS|Protein		5363_Foccidentalis_062819.fasta	42685.6	1	4	4	4	0	0.0911	417
5984_041122	BBMV Rep 1	BBMV Rep 1	(F104574)	FOCC014135-PA-CDS	FOCC014135-PA-CDS|Protein		5363_Foccidentalis_062819.fasta	23938.8	1	31	44	105	0.0011	0.769	208
5984_041122	BBMV Rep 1	BBMV Rep 1	(F104574)	FOCC013649-PA-CDS	FOCC013649-PA-CDS|Protein		5363_Foccidentalis_062819.fasta	########	1	82	97	121	0.0013	0.46	2247
5984_041122	BBMV Rep 1	BBMV Rep 1	(F104574)	FOCC011063-PA-CDS	FOCC011063-PA-CDS|Protein		5363_Foccidentalis_062819.fasta	24370.4	1	7	9	11	0.0001	0.282	220
5984_041122	BBMV Rep 1	BBMV Rep 1	(F104574)	FOCC015482-PA-CDS	FOCC015482-PA-CDS|Protein		5363_Foccidentalis_062819.fasta	39745.9	1	3	4	5	0.0001	0.167	354
5984_041122	BBMV Rep 1	BBMV Rep 1	(F104574)	FOCC010865-PA-CDS	FOCC010865-PA-CDS|Protein		5363_Foccidentalis_062819.fasta	17684.7	1	13	20	54	0.0006	0.709	165
5984_041122	BBMV Rep 1	BBMV Rep 1	(F104574)	FOCC014772-PA-CDS	FOCC014772-PA-CDS|Protein		5363_Foccidentalis_062819.fasta	55011.5	0.968	3	3	3	0	0.0371	512
5984_041122	BBMV Rep 1	BBMV Rep 1	(F104574)	FOCC006144-PA-CDS	FOCC006144-PA-CDS|Protein		5363_Foccidentalis_062819.fasta	36683.1	1	5	5	5	0.0001	0.171	327
5984_041122	BBMV Rep 1	BBMV Rep 1	(F104574)	FOCC010876-PA-CDS	FOCC010876-PA-CDS|Protein		5363_Foccidentalis_062819.fasta	44335.9	1	35	45	58	0.0006	0.818	391
5984_041122	BBMV Rep 1	BBMV Rep 1	(F104574)	FOCC003779-PA-CDS	FOCC003779-PA-CDS|Protein		5363_Foccidentalis_062819.fasta	24515.8	1	19	31	72	0.0008	0.509	216
5984_041122	BBMV Rep 1	BBMV Rep 1	(F104574)	FOCC008254-PA-CDS	FOCC008254-PA-CDS|Protein		5363_Foccidentalis_062819.fasta	29695.1	1	29	46	110	0.0012	0.616	258
5984_041122	BBMV Rep 1	BBMV Rep 1	(F104574)	FOCC008911-PA-CDS	FOCC008911-PA-CDS|Protein		5363_Foccidentalis_062819.fasta	18077.4	0.999	2	2	3	0	0.153	157
5984_041122	BBMV Rep 1	BBMV Rep 1	(F104574)	FOCC005016-PA-CDS	FOCC005016-PA-CDS|Protein		5363_Foccidentalis_062819.fasta	54466.5	1	2	2	2	0	0.0747	495
5984_041122	BBMV Rep 1	BBMV Rep 1	(F104574)	FOCC006919-PA-CDS	FOCC006919-PA-CDS|Protein		5363_Foccidentalis_062819.fasta	57349.9	1	6	6	7	0.0001	0.175	526
5984_041122	BBMV Rep 1	BBMV Rep 1	(F104574)	FOCC005182-PA-CDS	FOCC005182-PA-CDS|Protein		5363_Foccidentalis_062819.fasta	62286.3	1	19	20	22	0.0002	0.402	552
5984_041122	BBMV Rep 1	BBMV Rep 1	(F104574)	FOCC002601-PA-CDS	FOCC002601-PA-CDS|Protein		5363_Foccidentalis_062819.fasta	47759.3	1	4	4	4	0	0.116	413
5984_041122	BBMV Rep 1	BBMV Rep 1	(F104574)	FOCC001181-PA-CDS	FOCC001181-PA-CDS|Protein		5363_Foccidentalis_062819.fasta	55073.4	0.995	2	2	2	0	0.0455	484
5984_041122	BBMV Rep 1	BBMV Rep 1	(F104574)	FOCC006937-PA-CDS	FOCC006937-PA-CDS|Protein		5363_Foccidentalis_062819.fasta	22655.5	1	3	3	3	0	0.32	206
5984_041122	BBMV Rep 1	BBMV Rep 1	(F104574)	FOCC008287-PA-CDS	FOCC008287-PA-CDS|Protein		5363_Foccidentalis_062819.fasta	47329.6	1	21	24	27	0.0003	0.577	418
5984_041122	BBMV Rep 1	BBMV Rep 1	(F104574)	FOCC003762-PA-CDS	FOCC003762-PA-CDS|Protein		5363_Foccidentalis_062819.fasta	88110.1	1	5	5	6	0.0001	0.0736	774
5984_041122	BBMV Rep 1	BBMV Rep 1	(F104574)	FOCC006424-PA-CDS	FOCC006424-PA-CDS|Protein		5363_Foccidentalis_062819.fasta	########	1	8	8	8	0.0001	0.114	974
5984_041122	BBMV Rep 1	BBMV Rep 1	(F104574)	FOCC009164-PA-CDS	FOCC009164-PA-CDS|Protein		5363_Foccidentalis_062819.fasta	########	1	25	29	34	0.0004	0.206	1690
5984_041122	BBMV Rep 1	BBMV Rep 1	(F104574)	FOCC002457-PA-CDS	FOCC002457-PA-CDS|Protein		5363_Foccidentalis_062819.fasta	########	1	3	3	3	0	0.0347	951
5984_041122	BBMV Rep 1	BBMV Rep 1	(F104574)	FOCC003981-PA-CDS	FOCC003981-PA-CDS|Protein		5363_Foccidentalis_062819.fasta	53691.8	1	5	5	5	0.0001	0.152	493
5984_041122	BBMV Rep 1	BBMV Rep 1	(F104574)	FOCC008758-PA-CDS	FOCC008758-PA-CDS|Protein		5363_Foccidentalis_062819.fasta	37072.6	1	7	8	8	0.0001	0.27	333
5984_041122	BBMV Rep 1	BBMV Rep 1	(F104574)	FOCC000743-PA-CDS	FOCC000743-PA-CDS|Protein		5363_Foccidentalis_062819.fasta	69315.5	1	13	14	16	0.0002	0.278	627
5984_041122	BBMV Rep 1	BBMV Rep 1	(F104574)	FOCC007930-PA-CDS	FOCC007930-PA-CDS|Protein		5363_Foccidentalis_062819.fasta	27674.5	1	7	8	9	0.0001	0.361	244
5984_041122	BBMV Rep 1	BBMV Rep 1	(F104574)	FOCC001267-PA-CDS	FOCC001267-PA-CDS|Protein		5363_Foccidentalis_062819.fasta	44251.7	1	12	16	17	0.0002	0.399	401
5984_041122	BBMV Rep 1	BBMV Rep 1	(F104574)	FOCC005686-PA-CDS	FOCC005686-PA-CDS|Protein		5363_Foccidentalis_062819.fasta	29968.1	1	16	21	27	0.0003	0.638	260
5984_041122	BBMV Rep 1	BBMV Rep 1	(F104574)	FOCC013122-PA-CDS	FOCC013122-PA-CDS|Protein		5363_Foccidentalis_062819.fasta	39322	0.994	2	2	2	0	0.0469	341
5984_041122	BBMV Rep 1	BBMV Rep 1	(F104574)	FOCC013549-PA-CDS	FOCC013549-PA-CDS|Protein		5363_Foccidentalis_062819.fasta	########	1	41	45	48	0.0005	0.433	1175
5984_041122	BBMV Rep 1	BBMV Rep 1	(F104574)	FOCC009436-PA-CDS	FOCC009436-PA-CDS|Protein		5363_Foccidentalis_062819.fasta	33365.3	1	10	10	11	0.0001	0.374	281
5984_041122	BBMV Rep 1	BBMV Rep 1	(F104574)	FOCC004254-PA-CDS	FOCC004254-PA-CDS|Protein		5363_Foccidentalis_062819.fasta	31901.2	1	12	13	16	0.0002	0.466	279
5984_041122	BBMV Rep 1	BBMV Rep 1	(F104574)	FOCC008673-PA-CDS	FOCC008673-PA-CDS|Protein		5363_Foccidentalis_062819.fasta	48290.1	1	8	9	16	0.0002	0.192	443
5984_041122	BBMV Rep 1	BBMV Rep 1	(F104574)	FOCC013341-PA-CDS	FOCC013341-PA-CDS|Protein		5363_Foccidentalis_062819.fasta	########	1	4	4	4	0	0.0349	2064
5984_041122	BBMV Rep 1	BBMV Rep 1	(F104574)	FOCC002667-PA-CDS	FOCC002667-PA-CDS|Protein		5363_Foccidentalis_062819.fasta	32618	1	4	4	5	0.0001	0.262	294
5984_041122	BBMV Rep 1	BBMV Rep 1	(F104574)	FOCC017760-PA-CDS	FOCC017760-PA-CDS|Protein		5363_Foccidentalis_062819.fasta	49248.3	1	4	4	4	0	0.116	438
5984_041122	BBMV Rep 1	BBMV Rep 1	(F104574)	FOCC002246-PA-CDS	FOCC002246-PA-CDS|Protein		5363_Foccidentalis_062819.fasta	########	1	10	11	12	0.0001	0.15	892
5984_041122	BBMV Rep 1	BBMV Rep 1	(F104574)	FOCC006364-PA-CDS	FOCC006364-PA-CDS|Protein		5363_Foccidentalis_062819.fasta	59278.7	1	2	2	2	0	0.0562	516
5984_041122	BBMV Rep 1	BBMV Rep 1	(F104574)	FOCC013459-PA-CDS	FOCC013459-PA-CDS|Protein		5363_Foccidentalis_062819.fasta	########	1	18	20	20	0.0002	0.132	1418
5984_041122	BBMV Rep 1	BBMV Rep 1	(F104574)	FOCC000210-PA-CDS	FOCC000210-PA-CDS|Protein		5363_Foccidentalis_062819.fasta	########	0.957	2	2	2	0	0.0189	1060
5984_041122	BBMV Rep 1	BBMV Rep 1	(F104574)	FOCC017156-PA-CDS	FOCC017156-PA-CDS|Protein		5363_Foccidentalis_062819.fasta	38609.6	1	4	5	6	0.0001	0.236	339
5984_041122	BBMV Rep 1	BBMV Rep 1	(F104574)	FOCC000711-PA-CDS	FOCC000711-PA-CDS|Protein		5363_Foccidentalis_062819.fasta	########	1	11	11	11	0.0001	0.113	1439
5984_041122	BBMV Rep 1	BBMV Rep 1	(F104574)	FOCC004003-PA-CDS	FOCC004003-PA-CDS|Protein		5363_Foccidentalis_062819.fasta	48390.4	1	23	29	61	0.0007	0.392	452
5984_041122	BBMV Rep 1	BBMV Rep 1	(F104574)	FOCC002582-PA-CDS	FOCC002582-PA-CDS|Protein		5363_Foccidentalis_062819.fasta	49815.8	1	12	13	25	0.0003	0.414	456
5984_041122	BBMV Rep 1	BBMV Rep 1	(F104574)	FOCC000525-PA-CDS	FOCC000525-PA-CDS|Protein		5363_Foccidentalis_062819.fasta	69385.6	1	5	5	6	0.0001	0.0965	653
5984_041122	BBMV Rep 1	BBMV Rep 1	(F104574)	FOCC005873-PA-CDS	FOCC005873-PA-CDS|Protein		5363_Foccidentalis_062819.fasta	48997.6	1	4	4	4	0	0.14	422
5984_041122	BBMV Rep 1	BBMV Rep 1	(F104574)	FOCC017793-PA-CDS	FOCC017793-PA-CDS|Protein		5363_Foccidentalis_062819.fasta	18208	1	4	5	8	0.0001	0.299	167
5984_041122	BBMV Rep 1	BBMV Rep 1	(F104574)	FOCC002635-PA-CDS	FOCC002635-PA-CDS|Protein		5363_Foccidentalis_062819.fasta	15756.7	1	15	25	65	0.0007	0.672	134
5984_041122	BBMV Rep 1	BBMV Rep 1	(F104574)	FOCC009100-PA-CDS	FOCC009100-PA-CDS|Protein		5363_Foccidentalis_062819.fasta	50322.3	0.988	4	4	4	0	0.212	453
5984_041122	BBMV Rep 1	BBMV Rep 1	(F104574)	FOCC016665-PA-CDS	FOCC016665-PA-CDS|Protein		5363_Foccidentalis_062819.fasta	48284.7	1	25	34	49	0.0005	0.548	427
5984_041122	BBMV Rep 1	BBMV Rep 1	(F104574)	FOCC008759-PA-CDS	FOCC008759-PA-CDS|Protein		5363_Foccidentalis_062819.fasta	65455.1	1	34	45	83	0.0009	0.614	572
5984_041122	BBMV Rep 1	BBMV Rep 1	(F104574)	FOCC000087-PA-CDS	FOCC000087-PA-CDS|Protein		5363_Foccidentalis_062819.fasta	########	1	6	6	6	0.0001	0.0711	1069
5984_041122	BBMV Rep 1	BBMV Rep 1	(F104574)	FOCC005687-PA-CDS	FOCC005687-PA-CDS|Protein		5363_Foccidentalis_062819.fasta	19927.5	1	2	2	2	0	0.138	181
5984_041122	BBMV Rep 1	BBMV Rep 1	(F104574)	FOCC014774-PA-CDS	FOCC014774-PA-CDS|Protein		5363_Foccidentalis_062819.fasta	96399.9	1	7	7	7	0.0001	0.106	839
5984_041122	BBMV Rep 1	BBMV Rep 1	(F104574)	FOCC001621-PA-CDS	FOCC001621-PA-CDS|Protein		5363_Foccidentalis_062819.fasta	58195.1	1	3	3	3	0	0.0718	529
5984_041122	BBMV Rep 1	BBMV Rep 1	(F104574)	FOCC008978-PA-CDS	FOCC008978-PA-CDS|Protein		5363_Foccidentalis_062819.fasta	64433.6	1	2	2	2	0	0.0579	553
5984_041122	BBMV Rep 1	BBMV Rep 1	(F104574)	FOCC012883-PA-CDS	FOCC012883-PA-CDS|Protein		5363_Foccidentalis_062819.fasta	########	1	10	10	10	0.0001	0.142	910
5984_041122	BBMV Rep 1	BBMV Rep 1	(F104574)	FOCC011232-PA-CDS	FOCC011232-PA-CDS|Protein		5363_Foccidentalis_062819.fasta	########	1	4	4	5	0.0001	0.0497	1066
5984_041122	BBMV Rep 1	BBMV Rep 1	(F104574)	FOCC003074-PA-CDS	FOCC003074-PA-CDS|Protein		5363_Foccidentalis_062819.fasta	38188.3	1	6	6	6	0.0001	0.225	356
5984_041122	BBMV Rep 1	BBMV Rep 1	(F104574)	FOCC007493-PA-CDS	FOCC007493-PA-CDS|Protein		5363_Foccidentalis_062819.fasta	20097.5	1	3	3	3	0	0.152	178
5984_041122	BBMV Rep 1	BBMV Rep 1	(F104574)	FOCC014827-PA-CDS	FOCC014827-PA-CDS|Protein		5363_Foccidentalis_062819.fasta	29614	1	7	7	9	0.0001	0.338	263
5984_041122	BBMV Rep 1	BBMV Rep 1	(F104574)	FOCC016580-PA-CDS	FOCC016580-PA-CDS|Protein		5363_Foccidentalis_062819.fasta	52933.9	1	26	36	45	0.0005	0.727	488
5984_041122	BBMV Rep 1	BBMV Rep 1	(F104574)	FOCC013342-PA-CDS	FOCC013342-PA-CDS|Protein		5363_Foccidentalis_062819.fasta	51046	1	6	6	6	0.0001	0.129	451
5984_041122	BBMV Rep 1	BBMV Rep 1	(F104574)	FOCC005436-PA-CDS	FOCC005436-PA-CDS|Protein		5363_Foccidentalis_062819.fasta	36659.6	1	7	8	14	0.0002	0.284	334
5984_041122	BBMV Rep 1	BBMV Rep 1	(F104574)	FOCC012936-PA-CDS	FOCC012936-PA-CDS|Protein		5363_Foccidentalis_062819.fasta	11489	0.953	1	1	3	0	0.155	103
5984_041122	BBMV Rep 1	BBMV Rep 1	(F104574)	FOCC003545-PA-CDS	FOCC003545-PA-CDS|Protein		5363_Foccidentalis_062819.fasta	55270.5	1	28	36	40	0.0004	0.662	479
5984_041122	BBMV Rep 1	BBMV Rep 1	(F104574)	FOCC008893-PA-CDS	FOCC008893-PA-CDS|Protein		5363_Foccidentalis_062819.fasta	########	1	3	3	4	0	0.0275	1566
5984_041122	BBMV Rep 1	BBMV Rep 1	(F104574)	FOCC005166-PA-CDS	FOCC005166-PA-CDS|Protein		5363_Foccidentalis_062819.fasta	43362.3	1	15	15	19	0.0002	0.354	418
5984_041122	BBMV Rep 1	BBMV Rep 1	(F104574)	FOCC014610-PA-CDS	FOCC014610-PA-CDS|Protein		5363_Foccidentalis_062819.fasta	60264.6	1	28	34	39	0.0004	0.623	541
5984_041122	BBMV Rep 1	BBMV Rep 1	(F104574)	FOCC016143-PA-CDS	FOCC016143-PA-CDS|Protein		5363_Foccidentalis_062819.fasta	36523.5	1	3	3	3	0	0.234	333
5984_041122	BBMV Rep 1	BBMV Rep 1	(F104574)	FOCC005404-PA-CDS	FOCC005404-PA-CDS|Protein		5363_Foccidentalis_062819.fasta	########	1	5	5	5	0.0001	0.0254	2833
5984_041122	BBMV Rep 1	BBMV Rep 1	(F104574)	FOCC005570-PA-CDS	FOCC005570-PA-CDS|Protein		5363_Foccidentalis_062819.fasta	55194.7	1	8	10	11	0.0001	0.202	516
5984_041122	BBMV Rep 1	BBMV Rep 1	(F104574)	FOCC002397-PA-CDS	FOCC002397-PA-CDS|Protein		5363_Foccidentalis_062819.fasta	26111.3	1	3	3	3	0	0.226	235
5984_041122	BBMV Rep 1	BBMV Rep 1	(F104574)	FOCC016666-PA-CDS	FOCC016666-PA-CDS|Protein		5363_Foccidentalis_062819.fasta	13729.5	1	3	3	3	0	0.278	126
5984_041122	BBMV Rep 1	BBMV Rep 1	(F104574)	FOCC000088-PA-CDS	FOCC000088-PA-CDS|Protein		5363_Foccidentalis_062819.fasta	########	1	34	35	36	0.0004	0.219	1720
5984_041122	BBMV Rep 1	BBMV Rep 1	(F104574)	FOCC003513-PA-CDS	FOCC003513-PA-CDS|Protein		5363_Foccidentalis_062819.fasta	13452.6	1	13	27	66	0.0007	0.535	114
5984_041122	BBMV Rep 1	BBMV Rep 1	(F104574)	FOCC013594-PA-CDS	FOCC013594-PA-CDS|Protein		5363_Foccidentalis_062819.fasta	31583.2	1	25	36	52	0.0006	0.732	287
5984_041122	BBMV Rep 1	BBMV Rep 1	(F104574)	FOCC014609-PA-CDS	FOCC014609-PA-CDS|Protein		5363_Foccidentalis_062819.fasta	28327	1	3	3	4	0	0.116	258
5984_041122	BBMV Rep 1	BBMV Rep 1	(F104574)	FOCC005688-PA-CDS	FOCC005688-PA-CDS|Protein		5363_Foccidentalis_062819.fasta	30355.5	1	18	30	42	0.0005	0.575	280
5984_041122	BBMV Rep 1	BBMV Rep 1	(F104574)	FOCC013290-PA-CDS	FOCC013290-PA-CDS|Protein		5363_Foccidentalis_062819.fasta	########	1	12	12	13	0.0001	0.131	1213
5984_041122	BBMV Rep 1	BBMV Rep 1	(F104574)	FOCC006773-PA-CDS	FOCC006773-PA-CDS|Protein		5363_Foccidentalis_062819.fasta	########	1	5	5	5	0.0001	0.0676	1273
5984_041122	BBMV Rep 1	BBMV Rep 1	(F104574)	FOCC003075-PA-CDS	FOCC003075-PA-CDS|Protein		5363_Foccidentalis_062819.fasta	93301.1	1	8	9	10	0.0001	0.106	841
5984_041122	BBMV Rep 1	BBMV Rep 1	(F104574)	FOCC008509-PA-CDS	FOCC008509-PA-CDS|Protein		5363_Foccidentalis_062819.fasta	########	1	3	3	3	0	0.0268	1084
5984_041122	BBMV Rep 1	BBMV Rep 1	(F104574)	FOCC004256-PA-CDS	FOCC004256-PA-CDS|Protein		5363_Foccidentalis_062819.fasta	45446.9	1	6	6	6	0.0001	0.174	414
5984_041122	BBMV Rep 1	BBMV Rep 1	(F104574)	FOCC017762-PA-CDS	FOCC017762-PA-CDS|Protein		5363_Foccidentalis_062819.fasta	40958.6	1	27	39	63	0.0007	0.667	369
[truncated: 3,131 more rows]

## Sheet: Table S2
Table S2. Blastp result of BBMV proteins annotated as “extracellular”, “cell membrane”, “apical cell membrane” or “secreted” from searching a Swiss-Prot database containing reviewed proteins.
Identifier (790)	Subcellular location 1	Subcellular location 2	Subcellular location 3	Entry	Percent Identity	E-value	Bit Score
FOCC000014-PA-CDS	Cell membrane			sp|Q8VI56|LRP4_MOUSE	40.0781	0	1088.95
FOCC000038-PA-CDS	Secreted			sp|P36178|CTRB2_PENVA	30.3965	1.09332e-28	113.235
FOCC000059-PA-CDS	Cell membrane			sp|Q5ZJ01|AB17B_CHICK	74.5645	2.48924e-157	442.965
FOCC000062-PA-CDS	Cell membrane			sp|Q28740|BASI_RABIT	30.8	6.96542e-21	94.3597
FOCC000087-PA-CDS	Cell membrane			sp|P46935|NEDD4_MOUSE	35.2459	2.98854e-52	202.216
FOCC000088-PA-CDS	Cell membrane			sp|Q8R422|CD109_MOUSE	24.3331	6.44554e-123	426.017
FOCC000109-PA-CDS	Cell membrane			sp|Q62611|ILRL1_RAT	32.7869	9.76977	30.4166
FOCC000110-PA-CDS	Cell membrane			sp|Q6PAX7|WDR1B_XENLA	27.907	0.004774	42.743
FOCC000114-PA-CDS	Cell membrane			sp|B7Z0W9|OTOP_DROME	35.3107	3.9383e-60	227.639
FOCC000127-PA-CDS	Secreted			sp|Q9VUY0|MOX11_DROME	31.5315	8.00334e-05	49.6766
FOCC000161-PA-CDS	Cell membrane			sp|P38050|PBPF_BACSU	31.6327	0.770547	38.5058
FOCC000170-PA-CDS	Cell membrane			sp|P05300|LAMP1_CHICK	31.5789	1.77382e-28	117.472
FOCC000189-PA-CDS	Cell membrane			sp|Q58DM3|CD53_BOVIN	30.5732	8.6426e-26	101.293
FOCC000260-PA-CDS	Cell membrane			sp|P63128|POK9_HUMAN	27.1186	0.119587	33.4982
FOCC000277-PA-CDS	Secreted			sp|Q84HD6|AMYS_NEIME	26.5957	0.245786	39.6614
FOCC000286-PA-CDS	Cell membrane			sp|Q6NYE2|RCC2_DANRE	31.7343	6.41766e-20	99.3673
FOCC000322-PA-CDS	Cell membrane			sp|Q6GBD5|NORA_STAAS	27.7056	2.09402e-09	63.1586
FOCC000335-PA-CDS	Cell membrane			sp|Q23979|MY61F_DROME	61.2658	0	968.378
FOCC000341-PA-CDS	Cell membrane	Extracellular		sp|Q8NBR0|P5I13_HUMAN	42.1053	0.00011404	46.9802
FOCC000355-PA-CDS	Cell membrane			sp|P63245|RACK1_RAT	28.75	3.95679e-17	86.6557
FOCC000381-PA-CDS	Cell membrane			sp|A4IGL3|LAMP5_XENTR	25	4.75955e-11	65.855
FOCC000388-PA-CDS	Cell membrane			sp|P09102|PDIA1_CHICK	28.5171	6.97575e-16	83.1889
FOCC000398-PA-CDS	Secreted			sp|Q95RA9|GILT1_DROME	39.0135	2.49449e-51	170.244
FOCC000413-PA-CDS	Cell membrane			sp|A6H8H2|DEN4C_MOUSE	52.3179	0	877.085
FOCC000417-PA-CDS	Secreted			sp|Q9GZU5|NYX_HUMAN	33.5526	1.63037e-33	135.961
FOCC000458-PA-CDS	Cell membrane			sp|O97490|TRFM_RABIT	36.4303	1.15324e-66	240.35
FOCC000468-PA-CDS	Cell membrane			sp|Q75NA5|GBRB_MUSDO	71.3996	0	646.736
FOCC000499-PA-CDS	Secreted			sp|Q5TIE3|VW5B1_HUMAN	32	1.09559	35.039
FOCC000501-PA-CDS	Cell membrane			sp|Q9LX93|ATL55_ARATH	25.641	0.085702	35.039
FOCC000512-PA-CDS	Cell membrane			sp|P55679|Y4WA_SINFN	29.2308	3.87077e-09	64.3142
FOCC000513-PA-CDS	Secreted			sp|Q17QU7|DHR13_BOVIN	35.3333	1.60072e-41	154.451
FOCC000534-PA-CDS	Apical cell membrane			sp|Q21286|CATP5_CAEEL	29.5567	1.18325e-82	298.516
FOCC000549-PA-CDS	Secreted			sp|Q7YRG8|RNAS9_CEBAL	30.1587	2.46076	33.8834
FOCC000590-PA-CDS	Secreted			sp|A1Z877|NDG_DROME	35.4815	0	719.153
FOCC000646-PA-CDS	Cell membrane			sp|P18433|PTPRA_HUMAN	35.4046	9.94102e-128	421.394
FOCC000647-PA-CDS	Cell membrane			sp|Q9VEN1|FLNA_DROME	57.4088	0	1550.8
FOCC000649-PA-CDS	Cell membrane			sp|Q9VEN1|FLNA_DROME	73.384	2.80179e-131	412.92
FOCC000653-PA-CDS	Cell membrane			sp|Q96F05|CK024_HUMAN	30.3571	8.45617	34.6538
FOCC000693-PA-CDS	Cell membrane			sp|C7NB69|PTUCB_LEPBD	32.8125	1.82517	32.3426
FOCC000727-PA-CDS	Cell membrane			sp|A9ZSY3|TRET1_BOMMO	33.8843	8.05988e-78	256.914
FOCC000731-PA-CDS	Secreted			sp|P11046|LAMB1_DROME	48.7093	0	1706.42
FOCC000750-PA-CDS	Apical cell membrane			sp|Q7SZC2|XPO2_DANRE	63.0658	0	1275
FOCC000759-PA-CDS	Cell membrane			sp|M9NDE3|BARK_DROME	50.0669	0	2890.91
FOCC000785-PA-CDS	Cell membrane	Secreted		sp|Q03755|CUT1_CAEEL	22.488	0.00190107	45.8246
FOCC000791-PA-CDS	Secreted			sp|P55118|LKA11_MANHA	32.2034	1.40716	35.4242
FOCC000833-PA-CDS	Cell membrane			sp|O60266|ADCY3_HUMAN	37.2208	3.16252e-159	495.352
FOCC000899-PA-CDS	Cell membrane			sp|Q0WQ41|IP5P7_ARATH	36.255	3.8554e-42	167.548
FOCC000906-PA-CDS	Cell membrane			sp|Q56P28|PRAF3_PIG	44.0678	3.56478e-48	157.918
FOCC000908-PA-CDS	Secreted			sp|P11997|LSP1G_DROME	24.2424	0.051825	38.5058
FOCC000914-PA-CDS	Cell membrane			sp|Q60714|S27A1_MOUSE	46.3224	0	570.852
FOCC000936-PA-CDS	Cell membrane			sp|Q69T51|LYP6_ORYSJ	36.25	0.871228	35.8094
FOCC000970-PA-CDS	Cell membrane			sp|Q7QJT4|PRIC1_ANOGA	34.0426	2.30561e-29	118.627
FOCC000971-PA-CDS	Secreted			sp|D6WMZ8|ESTJ_TRICA	42.3581	4.19133e-43	160.229
FOCC000976-PA-CDS	Cell membrane	Secreted		sp|Q92673|SORL_HUMAN	32.4144	0	1054.66
FOCC001042-PA-CDS	Cell membrane			sp|Q8TCQ1|MARH1_HUMAN	50.9434	1.10021e-12	73.1738
FOCC001079-PA-CDS	Cell membrane			sp|Q9JL56|GDE1_MOUSE	33.7705	1.6839e-58	195.667
FOCC001117-PA-CDS	Secreted			sp|P0DMW0|HS71A_RAT	31.291	3.77837e-51	194.897
FOCC001141-PA-CDS	Secreted			sp|Q90627|TRY1_CHICK	35.5469	2.84652e-38	139.043
FOCC001156-PA-CDS	Cell membrane			sp|P54313|GBB2_RAT	50.8333	1.5998e-126	370.933
FOCC001157-PA-CDS	Cell membrane			sp|P91885|AMPN_MANSE	24.1848	1.96548e-56	215.698
FOCC001176-PA-CDS	Cell membrane			sp|Q9CQ86|MIEN1_MOUSE	43.5897	0.175955	34.6538
FOCC001220-PA-CDS	Secreted			sp|A2AJ76|HMCN2_MOUSE	24.2647	1.51274e-21	103.99
FOCC001238-PA-CDS	Cell membrane			sp|Q29449|AT8A1_BOVIN	58.6402	0	1313.9
FOCC001241-PA-CDS	Cell membrane			sp|Q27802|DYHC2_TRIGR	28.8538	0	1448.34
FOCC001244-PA-CDS	Cell membrane	Extracellular		sp|P19483|ATPA_BOVIN	84.803	0	920.613
FOCC001257-PA-CDS	Cell membrane			sp|Q16720|AT2B3_HUMAN	61.7496	0	1401.73
FOCC001261-PA-CDS	Cell membrane			sp|Q9LNW3|P2C03_ARATH	38.2514	7.31793e-22	102.834
FOCC001279-PA-CDS	Cell membrane			sp|P28774|AT1B_ARTSF	77.336	0	1629.38
FOCC001283-PA-CDS	Cell membrane			sp|Q9CAH5|POED1_ARATH	23.0392	4.87497e-05	47.7506
FOCC001303-PA-CDS	Cell membrane			sp|Q8K440|ABC8B_MOUSE	34.4398	1.60971e-26	120.553
FOCC001323-PA-CDS	Secreted			sp|Q6P6S9|ENTP5_RAT	42.5587	3.25235e-97	301.982
FOCC001352-PA-CDS	Secreted			sp|Q25641|CRPI_PERAM	38.2482	9.55153e-144	441.425
FOCC001416-PA-CDS	Cell membrane			sp|Q5F364|MRP1_CHICK	51.733	0	1572.76
FOCC001421-PA-CDS	Secreted			sp|Q8HYA9|GKN1_PIG	34.3284	2.08594	32.7278
FOCC001430-PA-CDS	Secreted			sp|Q3MHZ8|LEG9_BOVIN	29.1066	4.90103e-34	131.724
FOCC001433-PA-CDS	Cell membrane			sp|O34948|YKWC_BACSU	23.0769	6.01356e-21	92.8189
FOCC001455-PA-CDS	Cell membrane			sp|Q5F364|MRP1_CHICK	50.8461	0	1244.57
FOCC001518-PA-CDS	Secreted			sp|Q17QU7|DHR13_BOVIN	40.339	5.49202e-47	166.777
FOCC001520-PA-CDS	Cell membrane			sp|Q32LQ0|AMPE_BOVIN	36.5482	0	601.668
FOCC001579-PA-CDS	Cell membrane			sp|B0KYV5|LIMA1_PIG	34.2105	2.40675e-05	44.669
FOCC001643-PA-CDS	Cell membrane			sp|O43895|XPP2_HUMAN	50.8065	2.44585e-34	130.183
FOCC001675-PA-CDS	Cell membrane			sp|Q80U87|UBP8_MOUSE	22.9551	6.99091e-09	65.4698
FOCC001687-PA-CDS	Apical cell membrane			sp|O60292|SI1L3_HUMAN	26.8085	1.66016e-12	77.0258
FOCC001721-PA-CDS	Cell membrane			sp|Q5R957|CLIC4_PONAB	30.5556	2.5844	32.7278
FOCC001727-PA-CDS	Secreted			sp|Q06852|SLAP1_ACET2	20.6226	5.52957e-10	70.8626
FOCC001743-PA-CDS	Secreted			sp|Q868N5|VIT_APIME	46.3415	1.72109e-61	211.846
FOCC001766-PA-CDS	Secreted			sp|P21573|YBOX1_XENLA	47.8261	3.62992e-18	86.2705
FOCC001814-PA-CDS	Secreted			sp|Q8NXX6|SDRD_STAAW	24.7312	0.00890546	44.2838
FOCC001864-PA-CDS	Cell membrane			sp|Q01518|CAP1_HUMAN	43.4783	9.7175e-128	384.415
FOCC001873-PA-CDS	Apical cell membrane			sp|Q8MS59|WAT_DROME	28.9231	5.53376e-53	186.808
FOCC001878-PA-CDS	Cell membrane			sp|Q5NVM9|HSP7C_PONAB	64.8118	0	810.831
FOCC001933-PA-CDS	Cell membrane	Secreted		sp|Q03755|CUT1_CAEEL	30.0971	0.00228106	44.2838
FOCC001950-PA-CDS	Secreted			sp|Q95RA9|GILT1_DROME	39.0698	3.37464e-43	155.606
FOCC001988-PA-CDS	Secreted			sp|P0DPV6|TXF3A_SCODE	24.5614	6.7562	29.261
FOCC002030-PA-CDS	Cell membrane			sp|Q9VW71|FAT2_DROME	31.9149	4.81293	33.113
FOCC002046-PA-CDS	Cell membrane			sp|Q6NYE2|RCC2_DANRE	28.0769	7.98876e-17	86.2705
FOCC002047-PA-CDS	Cell membrane			sp|E7F587|ZD20B_DANRE	52.1898	3.33247e-104	310.842
FOCC002103-PA-CDS	Secreted			sp|Q9VZ49|ENDOU_DROME	48.4848	1.67777e-81	265.003
FOCC002132-PA-CDS	Secreted			sp|O54782|MA2B2_MOUSE	25.3283	8.23026e-62	233.802
FOCC002134-PA-CDS	Apical cell membrane			sp|O15439|MRP4_HUMAN	41.0906	0	974.541
FOCC002137-PA-CDS	Secreted			sp|Q9L7Q2|ZMPB_STRPN	33.9286	0.704732	36.1946
FOCC002145-PA-CDS	Cell membrane			sp|Q7TT50|MRCKB_MOUSE	22.6619	0.00293971	45.0542
FOCC002164-PA-CDS	Cell membrane			sp|Q49WI3|QOX1_STAS1	27.1429	1.79664	36.5798
FOCC002165-PA-CDS	Cell membrane			sp|Q9DB05|SNAA_MOUSE	65.343	1.56034e-136	390.963
FOCC002167-PA-CDS	Secreted			sp|P07339|CATD_HUMAN	56.4103	2.21427e-159	457.218
FOCC002179-PA-CDS	Cell membrane			sp|Q8NFZ3|NLGNY_HUMAN	30.7047	9.98073e-72	254.988
FOCC002185-PA-CDS	Cell membrane			sp|Q9ESE1|LRBA_MOUSE	21.3018	0.102536	41.2022
FOCC002232-PA-CDS	Secreted			sp|Q9W440|THEM6_DROME	64.7668	1.22344e-86	256.529
FOCC002303-PA-CDS	Secreted			sp|Q9V521|PPO2_DROME	35.9012	5.13273e-127	397.127
FOCC002310-PA-CDS	Secreted			sp|Q00871|CTRB1_PENVA	38.3065	4.65543e-42	148.288
FOCC002314-PA-CDS	Apical cell membrane			sp|P09848|LPH_HUMAN	35.5789	2.27055e-81	279.641
FOCC002334-PA-CDS	Cell membrane			sp|P35169|TOR1_YEAST	26.4463	1.33947	36.965
FOCC002335-PA-CDS	Secreted			sp|P63090|PTN_RAT	46.6667	0.00589741	38.5058
FOCC002340-PA-CDS	Cell membrane			sp|Q9VT04|PATH_DROME	46.8182	3.36656e-58	201.06
FOCC002345-PA-CDS	Cell membrane			sp|Q62784|INP4A_RAT	35.2459	1.81163e-67	250.751
FOCC002355-PA-CDS	Apical cell membrane			sp|P37090|SCNNB_RAT	24.8227	5.7568	34.2686
FOCC002369-PA-CDS	Cell membrane			sp|P00789|CANX_CHICK	29.4991	1.2315e-73	250.366
FOCC002378-PA-CDS	Cell membrane			sp|P55679|Y4WA_SINFN	26.3736	2.74594e-18	91.2781
FOCC002379-PA-CDS	Cell membrane			sp|P05300|LAMP1_CHICK	32.9268	0.0142009	41.2022
FOCC002398-PA-CDS	Cell membrane			sp|O42196|DNJC5_XENLA	69.186	2.65504e-63	199.134
FOCC002419-PA-CDS	Cell membrane			sp|O28797|TSPO_ARCFU	40.7143	2.47807e-27	103.219
FOCC002432-PA-CDS	Cell membrane			sp|Q9C2L8|RAB7_NEUCR	77.3196	1.685e-108	312.768
FOCC002436-PA-CDS	Secreted			sp|Q00871|CTRB1_PENVA	32.618	1.13287e-24	102.449
FOCC002437-PA-CDS	Secreted			sp|O18344|AMYR_DROAN	50.2041	4.35694e-163	471.47
FOCC002451-PA-CDS	Cell membrane			sp|Q9R044|NPHN_RAT	29.9065	6.59653e-16	83.9593
FOCC002457-PA-CDS	Cell membrane			sp|C1B7Z5|LYSX_RHOOB	24.1379	7.47941	34.2686
FOCC002516-PA-CDS	Cell membrane			sp|Q7M6Y3|PICAL_MOUSE	43.2348	2.38995e-144	439.113
FOCC002535-PA-CDS	Secreted			sp|O02350|CBPA1_ANOGA	40.0673	1.20062e-71	234.958
FOCC002547-PA-CDS	Secreted			sp|Q8TB96|TIP_HUMAN	37.2712	4.91183e-121	375.941
FOCC002587-PA-CDS	Cell membrane			sp|O97531|KCNQ1_FELCA	32.3077	2.28954	35.039
FOCC002594-PA-CDS	Secreted			sp|P40881|CAH_METTT	31.1111	8.76654	30.4166
FOCC002601-PA-CDS	Secreted			sp|Q18DN4|HMU_HALWD	20.202	0.361813	37.3502
FOCC002610-PA-CDS	Cell membrane			sp|O24527|SIK1_ARATH	25.9615	1.23106e-24	109.768
FOCC002625-PA-CDS	Cell membrane			sp|Q9QXZ0|MACF1_MOUSE	20.9412	0.01279	46.2098
FOCC002636-PA-CDS	Cell membrane			sp|Q8U019|SECY_PYRFU	34.8101	3.38498e-89	283.108
FOCC002645-PA-CDS	Cell membrane			sp|Q9SH58|MAKR2_ARATH	40.7407	4.32604	33.113
FOCC002667-PA-CDS	Secreted			sp|P83632|P27K_GALME	37.561	2.07844e-46	159.073
FOCC002730-PA-CDS	Secreted			sp|Q9LJX8|VPED_ARATH	27.4336	9.7062e-24	105.531
FOCC002764-PA-CDS	Cell membrane			sp|P35596|GLPO_STRPN	30.6799	9.02385e-61	218.779
FOCC002779-PA-CDS	Cell membrane			sp|O23144|PPI1_ARATH	34.0426	3.36518	31.9574
FOCC002791-PA-CDS	Secreted			sp|A0A8B0RBM2|ACES_BOMIG	31.1755	4.99988e-75	252.292
FOCC002792-PA-CDS	Secreted			sp|B2D0J5|EST6_APIME	35.4015	4.59393e-102	323.168
FOCC002804-PA-CDS	Secreted			sp|Q71R50|DHR11_CHICK	30.5825	6.45969e-15	77.0258
FOCC002808-PA-CDS	Secreted			sp|P51547|SODE_HAECO	48.6188	8.1645e-44	147.132
FOCC002821-PA-CDS	Cell membrane			sp|P41318|LST8_YEAST	44.7284	1.0342e-91	280.026
FOCC002833-PA-CDS	Cell membrane			sp|Q7XZF5|RST1_ARATH	24.8062	1.56588	36.965
FOCC002890-PA-CDS	Secreted			sp|F4K5W8|SUS5_ARATH	24.2424	0.000204302	47.7506
FOCC002900-PA-CDS	Cell membrane			sp|P39843|BMR2_BACSU	37.5	7.52723e-11	67.781
FOCC002907-PA-CDS	Secreted			sp|Q9ZFH0|ALGE6_AZOVI	28.2051	3.55687	35.4242
FOCC002923-RB-CDS	Cell membrane			sp|P28774|AT1B_ARTSF	80.3804	0	1691.4
FOCC002959-PA-CDS	Secreted			sp|A4IGM4|DHI1L_XENTR	30.303	6.60557e-24	102.834
FOCC002964-PA-CDS	Secreted			sp|P42780|BPRX_DICNO	33.5878	9.44704e-05	50.8322
FOCC002973-PA-CDS	Cell membrane			sp|Q9UIW2|PLXA1_HUMAN	37.1901	6.17958e-62	221.09
FOCC002981-PA-CDS	Cell membrane			sp|Q502J0|PCAT2_DANRE	28.8889	0.0177385	39.6614
FOCC002992-PA-CDS	Secreted			sp|P07146|TRY2_MOUSE	33.9056	1.69199e-37	135.191
FOCC002995-PA-CDS	Cell membrane			sp|B4LC58|WLS_DROVI	61.1702	0	711.835
FOCC003003-PA-CDS	Cell membrane			sp|P50851|LRBA_HUMAN	36.0465	5.14153e-71	269.24
FOCC003008-PA-CDS	Secreted			sp|Q9U8M0|VIT1_PERAM	31.8491	0	758.829
FOCC003016-PA-CDS	Secreted			sp|O08912|GALT1_MOUSE	38.9091	9.96819e-127	386.726
FOCC003023-PA-CDS	Cell membrane	Extracellular		sp|Q9JK11|RTN4_RAT	47.5676	3.12882e-48	191.43
FOCC003043-PA-CDS	Cell membrane			sp|P47366|Y120_MYCGE	34.375	6.00678	33.4982
FOCC003048-PA-CDS	Cell membrane			sp|B0BP55|PYRD_ACTPJ	35.1145	5.32243e-08	58.9214
FOCC003056-PA-CDS	Cell membrane			sp|P54289|CA2D1_HUMAN	23.9695	7.71649e-49	187.963
FOCC003070-PA-CDS	Cell membrane			sp|G8SD34|APTIR_ACTS5	25.7143	0.0024598	46.2098
FOCC003075-PA-CDS	Cell membrane			sp|A0FGR8|ESYT2_HUMAN	33.1034	4.25846e-147	459.529
FOCC003118-PA-CDS	Cell membrane			sp|O52866|HYES_CORS2	30.3279	2.12811e-05	49.6766
FOCC003120-PA-CDS	Cell membrane			sp|Q91ZZ5|RXFP2_MOUSE	30.1587	4.89881	31.9574
FOCC003123-PA-CDS	Cell membrane			sp|P54289|CA2D1_HUMAN	30.3279	8.89676e-08	52.7582
FOCC003137-PA-CDS	Secreted			sp|Q9UJJ9|GNPTG_HUMAN	22.4138	2.48673	34.2686
FOCC003191-PA-CDS	Cell membrane	Secreted	Extracellular	sp|Q8IDX6|RH2A_PLAF7	34.188	1.22666e-07	59.3066
FOCC003243-PA-CDS	Cell membrane			sp|Q94CF0|EHD1_ARATH	29.6203	7.26853e-49	182.956
FOCC003247-PA-CDS	Secreted	Extracellular		sp|P25975|CATL1_BOVIN	51.1905	7.79273e-119	349.362
FOCC003318-PA-CDS	Secreted			sp|Q7Z1M0|VIT1_SOLIN	41.2262	5.21216e-105	363.614
FOCC003325-PA-CDS	Cell membrane			sp|C4Z1B5|MURG_LACE2	29.2453	0.211591	37.7354
FOCC003397-PA-CDS	Cell membrane			sp|Q62261|SPTB2_MOUSE	28.2412	0	729.169
FOCC003407-PA-CDS	Cell membrane			sp|B0WC46|TRET1_CULQU	66.1885	0	662.914
FOCC003415-PA-CDS	Secreted			sp|Q9U8M0|VIT1_PERAM	31.4563	2.16363e-75	266.929
FOCC003430-PA-CDS	Secreted			sp|P18947|VIT4_CAEEL	25	3.0389e-09	65.4698
FOCC003483-PA-CDS	Cell membrane			sp|Q42510|GNOM_ARATH	33.5982	3.61852e-137	471.085
FOCC003487-PA-CDS	Secreted			sp|P0DPY0|TX53A_ETHRU	29.6296	1.20603	31.5722
FOCC003500-PA-CDS	Cell membrane			sp|P63009|AP2B1_BOVIN	17.2962	1.68268e-05	53.5286
FOCC003534-PA-CDS	Secreted			sp|P80303|NUCB2_HUMAN	40.5405	0.167123	36.965
FOCC003556-PA-CDS	Cell membrane			sp|A4K526|TM256_BUFGR	48.1132	5.29047e-31	111.694
FOCC003577-PA-CDS	Cell membrane			sp|P08239|GNAO_BOVIN	85.4271	1.8241e-125	362.844
FOCC003578-PA-CDS	Cell membrane			sp|P18872|GNAO_MOUSE	71.5686	3.43434e-49	162.155
FOCC003605-PA-CDS	Secreted			sp|Q04519|ASM_MOUSE	46.2766	8.2905e-115	353.214
FOCC003625-PA-CDS	Cell membrane			sp|Q15438|CYH1_HUMAN	32.7586	1.11943	35.4242
FOCC003649-PA-CDS	Secreted			sp|P0CI91|NDBW1_LYCMC	28.7879	1.78122	32.3426
FOCC003650-PA-CDS	Secreted			sp|P0CI91|NDBW1_LYCMC	28.7879	0.230522	34.6538
FOCC003668-PA-CDS	Secreted	Extracellular		sp|Q5ZKN2|PGRC1_CHICK	52.4324	1.95024e-49	161.384
FOCC003726-PA-CDS	Cell membrane			sp|Q03L97|MURG_STRTD	42.8571	3.80794	29.261
FOCC003762-PA-CDS	Cell membrane			sp|Q9Y2J2|E41L3_HUMAN	38.7574	5.61196e-70	252.677
FOCC003766-PA-CDS	Cell membrane			sp|C8AW47|INR1L_CARAU	40	6.81944	28.1054
FOCC003769-PA-CDS	Cell membrane			sp|O07533|YHAR_BACSU	30.9783	2.57478e-10	63.5438
FOCC003772-PA-CDS	Cell membrane			sp|Q9Y7Z2|ARF6_SCHPO	31.9767	6.02013e-28	106.686
FOCC003793-PA-CDS	Secreted			sp|Q9XIB6|PLRX2_ARATH	35.2113	8.59761	34.6538
FOCC003831-PA-CDS	Cell membrane			sp|Q13153|PAK1_HUMAN	28.5714	2.85017e-15	83.1889
FOCC003842-PA-CDS	Secreted			sp|O18796|IL6RA_PIG	30.6122	3.19605	33.4982
FOCC003887-PA-CDS	Cell membrane			sp|Q5ZM91|KAP0_CHICK	25.2809	0.0150813	43.1282
FOCC003890-PA-CDS	Cell membrane			sp|A0A0R4IES7|BLTP1_DANRE	36.571	0	1443.33
FOCC003910-PA-CDS	Cell membrane			sp|O18824|SCRB1_BOVIN	35.0365	2.2187e-87	281.952
FOCC003923-PA-CDS	Cell membrane			sp|Q3TFD2|PCAT1_MOUSE	30.2326	0.0247434	40.4318
FOCC003928-PA-CDS	Cell membrane			sp|Q7ZXX1|CADM3_XENLA	23.4848	3.16872e-07	55.8398
FOCC003940-PA-CDS	Cell membrane			sp|P46934|NEDD4_HUMAN	29.1667	1.21952e-22	111.309
FOCC003958-PA-CDS	Cell membrane	Secreted		sp|Q76B49|CD63_FELCA	32.5444	2.81817e-22	92.4337
FOCC003968-PA-CDS	Cell membrane	Secreted	Extracellular	sp|Q8IDX6|RH2A_PLAF7	29.1971	1.94924e-08	63.1586
FOCC003981-PA-CDS	Cell membrane			sp|P54313|GBB2_RAT	25.6098	2.57466e-18	89.7373
FOCC003987-PA-CDS	Cell membrane			sp|P24346|DDX3_XENLA	22.4806	2.85977	35.8094
FOCC003995-PA-CDS	Cell membrane			sp|Q54QR9|2AAA_DICDI	30.3644	3.55945e-08	60.8474
FOCC004005-PA-CDS	Secreted			sp|P24043|LAMA2_HUMAN	21.0821	8.34312e-07	56.6102
FOCC004007-PA-CDS	Cell membrane			sp|Q8CGY8|OGT1_MOUSE	23.6364	5.55706	32.7278
FOCC004017-PA-CDS	Cell membrane			sp|P62957|CCG7_RAT	25.1208	5.84351	32.7278
FOCC004028-PA-CDS	Secreted			sp|P15215|LAMC1_DROME	51.7041	0	1446.03
FOCC004040-PA-CDS	Secreted			sp|D3GDK4|GUN_CRYAT	46.6165	5.88146e-77	236.498
FOCC004040-RB-CDS	Secreted			sp|D3GDK4|GUN_CRYAT	55.1111	6.29156e-86	257.684
FOCC004040-RC-CDS	Secreted			sp|D3GDK4|GUN_CRYAT	55.1111	6.29156e-86	257.684
FOCC004081-PA-CDS	Cell membrane			sp|Q0D1P9|TERJ_ASPTN	30.2326	4.46107	29.6462
FOCC004129-PA-CDS	Secreted			sp|A9UM79|DRS7C_XENTR	28.6408	1.23377e-15	80.1073
FOCC004152-PA-CDS	Secreted			sp|Q94637|VIT6_OSCTI	24.3655	2.93392e-09	64.6994
FOCC004153-PA-CDS	Secreted			sp|Q9U8M0|VIT1_PERAM	24.5033	1.09395e-21	102.064
FOCC004198-PA-CDS	Cell membrane			sp|Q9U4G1|BDL_DROME	43.7117	0	553.903
FOCC004214-PA-CDS	Secreted			sp|Q54KX5|PGGHG_DICDI	20.6186	0.901896	36.5798
FOCC004218-PA-CDS	Cell membrane			sp|B0THN3|ATPG_HELMI	31.9728	1.02697e-39	143.28
FOCC004241-PA-CDS	Cell membrane			sp|Q9HCM2|PLXA4_HUMAN	39.0179	0	698.738
FOCC004256-PA-CDS	Cell membrane			sp|Q6PGR9|TRI72_XENLA	23.7179	0.0418372	39.6614
FOCC004263-PA-CDS	Apical cell membrane			sp|P51574|S15A1_RAT	40.0289	1.43503e-159	481.1
FOCC004298-PA-CDS	Cell membrane			sp|Q89AJ0|ZNUC_BUCBP	39.6226	5.06468	34.2686
FOCC004319-PA-CDS	Secreted			sp|D6WMZ8|ESTJ_TRICA	30.5755	5.8705e-57	205.682
FOCC004325-PA-CDS	Secreted			sp|D6WMZ8|ESTJ_TRICA	31.5992	5.54907e-58	207.608
FOCC004326-PA-CDS	Secreted			sp|B2D0J5|EST6_APIME	32.2266	9.74771e-59	209.149
FOCC004334-PA-CDS	Cell membrane			sp|P63245|RACK1_RAT	29.2308	2.62681e-30	122.479
FOCC004336-PA-CDS	Secreted			sp|Q8VSQ6|SOPE_SALGL	27.7778	4.94806	31.187
FOCC004397-PA-CDS	Cell membrane			sp|B4PUP5|RAS1_DROYA	86.3158	1.79302e-110	316.235
FOCC004406-PA-CDS	Secreted			sp|Q0C8V9|DPP5_ASPTN	23.5577	4.71343e-10	66.6254
FOCC004431-PA-CDS	Cell membrane			sp|P24485|CD53_RAT	34.4037	7.62681e-23	98.9821
FOCC004447-PA-CDS	Cell membrane			sp|P30946|HS90A_RABIT	47.4227	0	616.69
FOCC004490-PA-CDS	Cell membrane			sp|Q5VZK9|CARL1_HUMAN	41.2653	0	781.941
FOCC004494-PA-CDS	Cell membrane			sp|Q8R422|CD109_MOUSE	34.6154	1.1059e-94	340.502
FOCC004536-PA-CDS	Cell membrane	Secreted		sp|Q01514|GBP1_MOUSE	24.0964	6.40552e-07	55.8398
FOCC004538-PA-CDS	Cell membrane			sp|Q9ESE1|LRBA_MOUSE	37.3913	1.22607e-99	365.54
FOCC004572-PA-CDS	Cell membrane			sp|Q9ZT07|RKS1_ARATH	24.0909	0.85565	38.1206
FOCC004577-PA-CDS	Secreted			sp|P98140|FA12_BOVIN	26.6667	6.14647	35.8094
FOCC004585-PA-CDS	Secreted			sp|P00730|CBPA1_BOVIN	37.2596	2.10749e-80	269.24
FOCC004586-PA-CDS	Secreted			sp|P05656|SACC_BACSU	43.3526	2.12862e-125	387.111
FOCC004592-PA-CDS	Secreted			sp|Q5NTB3|FA11_BOVIN	27.7311	7.45565e-16	80.8777
FOCC004607-PA-CDS	Secreted			sp|P37892|CBPE_LOPAM	51.3126	1.9254e-128	414.461
FOCC004611-PA-CDS	Cell membrane			sp|Q8Y651|MNTB_LISMO	26.8657	7.86781	35.039
FOCC004626-PA-CDS	Cell membrane			sp|P27674|GTR1_BOVIN	49.2537	2.58919e-160	466.463
FOCC004650-PA-CDS	Cell membrane			sp|Q7Z407|CSMD3_HUMAN	31.6667	1.30922	34.6538
FOCC004658-PA-CDS	Cell membrane			sp|Q96NX5|KCC1G_HUMAN	54.0351	3.31663e-109	328.561
FOCC004670-PA-CDS	Cell membrane	Apical cell membrane		sp|P48148|RHO1_DROME	93.75	3.82831e-134	376.326
FOCC004678-PA-CDS	Secreted			sp|D4AUH1|EBDG_ARTBC	23.8411	5.97897e-08	60.077
FOCC004714-PA-CDS	Cell membrane			sp|Q8N1I0|DOCK4_HUMAN	25.1046	0.000217492	50.0618
FOCC004721-PA-CDS	Cell membrane			sp|Q8N1I0|DOCK4_HUMAN	26.0331	3.4906e-10	69.707
FOCC004745-PA-CDS	Secreted			sp|A6NCI4|VWA3A_HUMAN	32.1429	2.54401	36.5798
FOCC004761-PA-CDS	Secreted			sp|P42157|CASK_CERNI	42.1053	5.67123	31.187
FOCC004763-PA-CDS	Cell membrane			sp|Q9HAU4|SMUF2_HUMAN	27.6284	6.91999e-30	134.035
FOCC004783-PA-CDS	Cell membrane			sp|Q9FJ95|DHSO_ARATH	46.9914	1.39706e-106	319.701
FOCC004785-PA-CDS	Cell membrane			sp|P10675|FAS1_SCHAM	43.0518	2.6323e-90	288.5
FOCC004813-PA-CDS	Cell membrane			sp|Q4VA61|DSCL1_MOUSE	29.7634	0	649.818
FOCC004816-PA-CDS	Cell membrane			sp|P43457|NTPK_ENTHA	31.9149	7.72343e-13	65.4698
FOCC004831-PA-CDS	Cell membrane			sp|Q9R0N8|SYT6_MOUSE	46.0648	8.73217e-124	375.17
FOCC004926-PA-CDS	Cell membrane			sp|Q64729|TGFR1_MOUSE	60.7646	0	602.438
FOCC004952-PA-CDS	Secreted			sp|Q9LIS2|RBG4_ARATH	27.8481	2.88955e-07	52.7582
FOCC004973-PA-CDS	Cell membrane			sp|Q8K440|ABC8B_MOUSE	30.6273	1.73117e-26	120.553
FOCC004974-PA-CDS	Cell membrane			sp|Q29HY3|CDC42_DROPS	93.7173	2.12566e-133	375.555
FOCC004991-PA-CDS	Cell membrane			sp|A9R2H5|Y3139_YERPG	42.8571	1.53604	31.5722
FOCC005002-PA-CDS	Cell membrane			sp|D3ZWZ9|GP107_RAT	47.448	1.03756e-164	482.641
FOCC005016-PA-CDS	Secreted			sp|K9IMD0|TRLF_DESRO	29.6703	0.345331	37.3502
FOCC005066-PA-CDS	Secreted			sp|Q95XM2|PHM_CAEEL	48.6989	1.6138e-86	264.233
FOCC005076-PA-CDS	Secreted			sp|F4J6T7|XYL2_ARATH	30.0435	5.36948e-77	272.707
FOCC005087-PA-CDS	Cell membrane			sp|E1BBQ2|GP158_BOVIN	31.4465	5.33894e-16	86.6557
FOCC005089-PA-CDS	Secreted			sp|P15989|CO6A3_CHICK	34.2593	0.299872	35.039
FOCC005102-PA-CDS	Secreted			sp|Q18DN4|HMU_HALWD	32.381	0.0137652	43.8986
FOCC005103-PA-CDS	Cell membrane			sp|P54313|GBB2_RAT	27.4648	1.16927e-07	56.9954
FOCC005114-PA-CDS	Secreted			sp|Q86RS3|DFP_MANSE	40.5405	4.84602e-27	104.375
FOCC005143-PA-CDS	Secreted			sp|Q9FF55|PDI14_ARATH	33.3333	0.00102792	44.2838
FOCC005144-PA-CDS	Cell membrane			sp|Q8N1I0|DOCK4_HUMAN	21.5789	0.000500138	49.2914
FOCC005157-PA-CDS	Cell membrane			sp|Q9LYB4|GPX5_ARATH	49.2647	8.19478e-43	142.51
FOCC005164-PA-CDS	Secreted			sp|Q9W1L5|PAL2_DROME	47.7212	2.84494e-112	337.421
FOCC005198-PA-CDS	Secreted			sp|Q8SPI0|APOD_MACFA	31.3953	1.03679e-20	87.8113
FOCC005205-PA-CDS	Secreted			sp|Q18DN4|HMU_HALWD	30.3371	9.44258	33.8834
FOCC005212-PA-CDS	Cell membrane			sp|Q91WA9|ABCG4_MOUSE	41.4484	8.67848e-173	510.375
FOCC005217-PA-CDS	Secreted			sp|Q02942|TRF_BLADI	27.651	2.3426e-80	275.404
FOCC005234-PA-CDS	Cell membrane			sp|Q9HSC3|LONB_HALSA	36.7647	2.80312e-25	115.931
FOCC005238-PA-CDS	Secreted			sp|Q5ZLV4|NSUN2_CHICK	46.0274	0	611.298
FOCC005245-PA-CDS	Secreted			sp|H9J9M0|CDA1_BOMMO	34.714	1.82478e-87	280.796
FOCC005290-PA-CDS	Secreted			sp|Q9SYM4|TPS1_ARATH	33.982	5.82422e-91	310.457
FOCC005313-PA-CDS	Apical cell membrane			sp|P55014|S12A1_MOUSE	48.4082	0	932.939
FOCC005334-PA-CDS	Cell membrane			sp|B4GAN3|QVR_DROPE	44.8276	0.200504	34.6538
FOCC005344-PA-CDS	Secreted			sp|Q9VMM6|OBSTE_DROME	24.7525	6.06241	31.9574
FOCC005351-PA-CDS	Secreted			sp|P04069|CBPB_ASTAS	44.2953	2.35547e-90	285.034
FOCC005366-PA-CDS	Secreted			sp|P33673|CHIS_NIACI	22.0183	5.11774	30.8018
FOCC005423-PA-CDS	Cell membrane	Secreted		sp|Q03755|CUT1_CAEEL	21.5613	1.76782e-09	63.1586
FOCC005428-PA-CDS	Cell membrane			sp|Q9D1D4|TMEDA_MOUSE	58.7379	7.25271e-78	236.113
FOCC005436-PA-CDS	Secreted	Extracellular		sp|P25975|CATL1_BOVIN	52.994	2.85508e-117	345.125
FOCC005440-PA-CDS	Secreted	Extracellular		sp|P09648|CATL1_CHICK	66.8203	5.60399e-102	298.516
FOCC005515-PA-CDS	Apical cell membrane			sp|O43451|MGA_HUMAN	41.1765	0	650.588
FOCC005549-PA-CDS	Cell membrane			sp|D3ZJP6|MYO10_RAT	38.8672	0	647.892
FOCC005581-PA-CDS	Secreted			sp|Q66S13|NATT4_THANI	20.2091	0.00120164	45.0542
FOCC005592-PA-CDS	Secreted			sp|Q8WWZ1|IL1FA_HUMAN	32.2222	0.233452	35.4242
FOCC005616-PA-CDS	Cell membrane			sp|P9WK77|LPPJ_MYCTU	21.7949	1.035	32.3426
FOCC005618-PA-CDS	Cell membrane			sp|Q8C8R3|ANK2_MOUSE	40.9836	0.0450422	42.3578
FOCC005626-PA-CDS	Cell membrane			sp|P98198|AT8B2_HUMAN	54.8282	0	1290.79
FOCC005629-PA-CDS	Secreted			sp|Q9Y865|AGALB_ASPNG	26.6667	0.0616832	36.5798
FOCC005687-PA-CDS	Secreted			sp|Q9UVS9|CBHA_ASPNG	25.7732	1.34219	33.113
FOCC005689-PA-CDS	Cell membrane			sp|Q60534|ADTRP_MESAU	34	3.87282	32.3426
FOCC005718-PA-CDS	Cell membrane			sp|Q27677|ACES_LEPDE	60.82	0	567.385
FOCC005719-PA-CDS	Apical cell membrane			sp|Q920R6|VPP4_MOUSE	54.5241	0	927.546
FOCC005740-PA-CDS	Cell membrane			sp|P38873|KOG1_YEAST	53.5135	5.94922e-124	422.55
FOCC005747-PA-CDS	Cell membrane			sp|Q6NYE2|RCC2_DANRE	32.8125	9.44308e-10	58.9214
FOCC005763-PA-CDS	Secreted			sp|C5J895|LA1_OPICY	28.7356	1.07991	31.5722
FOCC005806-PA-CDS	Cell membrane			sp|P98196|AT11A_HUMAN	39.6552	1.51944	35.8094
FOCC005843-PA-CDS	Secreted			sp|Q9VBV3|TAKT_DROME	24.4344	8.56605e-09	58.151
FOCC005848-PA-CDS	Secreted			sp|Q9VBV3|TAKT_DROME	31.0484	9.58826e-32	120.168
FOCC005859-PA-CDS	Cell membrane			sp|P22125|RAB1_DIPOM	83.8235	6.75799e-124	352.443
FOCC005862-PA-CDS	Cell membrane	Apical cell membrane		sp|O75751|S22A3_HUMAN	32.8947	2.65747e-105	331.643
FOCC005876-PA-CDS	Secreted			sp|Q9VBV3|TAKT_DROME	20.8494	2.09928e-05	48.521
FOCC005902-PA-CDS	Apical cell membrane			sp|Q9R1X5|MRP5_MOUSE	40.4396	0	1030.39
FOCC005919-PA-CDS	Cell membrane			sp|D3ZJP6|MYO10_RAT	36.7681	9.26404e-157	540.806
FOCC005930-PA-CDS	Secreted			sp|Q868Z9|PPN_DROME	34.4863	0	1014.22
FOCC005933-PA-CDS	Cell membrane			sp|Q8U4D2|AGLB1_PYRFU	22.2628	7.77172e-16	85.5001
FOCC005962-PA-CDS	Cell membrane			sp|Q5KSL6|DGKK_HUMAN	38.75	0.0172657	43.1282
FOCC005987-PA-CDS	Secreted	Extracellular	Apical cell membrane	sp|P06797|CATL1_MOUSE	40.4255	2.02294e-56	202.601
FOCC006010-PA-CDS	Cell membrane			sp|Q91WV7|SLC31_MOUSE	48.8479	1.52373e-69	231.491
FOCC006011-PA-CDS	Cell membrane			sp|Q91WV7|SLC31_MOUSE	35.1885	2.82191e-111	352.443
FOCC006012-PA-CDS	Cell membrane			sp|Q91WV7|SLC31_MOUSE	33.3333	6.32475e-27	115.161
FOCC006030-PA-CDS	Secreted			sp|B0FHH8|ML1P_MANSE	36.4407	5.87624e-13	64.3142
FOCC006040-PA-CDS	Secreted			sp|Q15195|PLGA_HUMAN	47.0588	0.0323813	36.965
FOCC006080-PA-CDS	Secreted			sp|Q3ZBD7|G6PI_BOVIN	70.7447	0	826.239
FOCC006095-PA-CDS	Secreted			sp|Q84R10|PME36_ARATH	35.5556	9.01873	32.7278
FOCC006106-PA-CDS	Cell membrane			sp|P15145|AMPN_PIG	42	5.66672e-98	317.005
FOCC006107-PA-CDS	Apical cell membrane			sp|Q920R6|VPP4_MOUSE	47.6676	0	651.358
FOCC006107-RB-CDS	Apical cell membrane			sp|Q920R6|VPP4_MOUSE	47.807	0	650.588
FOCC006118-PA-CDS	Cell membrane	Secreted		sp|P40240|CD9_MOUSE	36.5672	1.22474e-44	153.68
FOCC006130-PA-CDS	Apical cell membrane			sp|Q9W735|PRM1A_DANRE	20.5514	1.62184e-18	93.9745
FOCC006148-PA-CDS	Secreted			sp|Q6DCQ6|VWA2_XENLA	27.1605	9.87206	34.2686
FOCC006157-PA-CDS	Cell membrane			sp|O30004|HTPX_ARCFU	25.6	0.00248407	43.8986
FOCC006165-PA-CDS	Cell membrane			sp|Q26474|LACH_SCHAM	80.5158	0	578.17
FOCC006239-PA-CDS	Cell membrane			sp|Q0TRT2|KDPC_CLOP1	27.6596	3.02148	28.4906
FOCC006269-PA-CDS	Secreted			sp|P02815|MUCL2_MOUSE	32.7586	9.37352	31.9574
FOCC006285-PA-CDS	Secreted			sp|Q62177|SEM3B_MOUSE	44.1176	0.351202	32.7278
FOCC006295-PA-CDS	Secreted			sp|A5PK46|LIPR2_BOVIN	43.5146	1.93183e-54	190.274
FOCC006312-PA-CDS	Secreted			sp|Q65EF5|PLYC_BACLD	41.1765	1.63832	36.1946
FOCC006313-PA-CDS	Secreted			sp|P05090|APOD_HUMAN	24.7312	2.47999e-13	70.4774
FOCC006333-PA-CDS	Secreted			sp|Q40339|NO12B_MEDSA	42.8571	0.184328	36.1946
FOCC006364-PA-CDS	Secreted			sp|Q54M21|DNJC3_DICDI	27.3148	4.84649e-33	135.191
FOCC006382-PA-CDS	Secreted			sp|P35041|TRY7_ANOGA	35.7414	6.46478e-52	174.866
FOCC006419-PA-CDS	Secreted			sp|P05656|SACC_BACSU	43.4426	1.52838e-116	362.844
FOCC006420-PA-CDS	Cell membrane			sp|Q8DVE2|MURG_STRMU	38.4615	2.39033	33.113
FOCC006424-PA-CDS	Cell membrane			sp|Q8VD52|PLPP_RAT	36.9565	1.34266e-05	51.9878
FOCC006468-PA-CDS	Secreted			sp|Q8L7J2|BGL06_ORYSJ	28.1596	5.78463e-36	141.739
FOCC006514-PA-CDS	Secreted			sp|Q942L2|PDI22_ORYSJ	30.8943	2.71066e-10	63.929
FOCC006562-PA-CDS	Apical cell membrane			sp|W5PLZ6|LPH_SHEEP	38.6892	1.81983e-93	315.464
FOCC006628-PA-CDS	Cell membrane			sp|Q9W7R4|TEN3_DANRE	43.8799	1.78174e-113	387.497
FOCC006642-PA-CDS	Cell membrane			sp|Q4FQD5|PSD_PSYA2	29.8507	0.962701	31.9574
FOCC006682-PA-CDS	Cell membrane			sp|Q80U87|UBP8_MOUSE	26.8421	3.98873e-15	85.8853
FOCC006722-PA-CDS	Cell membrane			sp|Q96Q06|PLIN4_HUMAN	27.2	0.0485423	38.5058
FOCC006734-PA-CDS	Secreted			sp|P51910|APOD_MOUSE	30.7692	4.023e-19	88.1965
FOCC006738-PA-CDS	Cell membrane			sp|Q640R7|RAP1B_XENTR	88.6486	1.74392e-117	333.954
FOCC006746-PA-CDS	Cell membrane			sp|P06213|INSR_HUMAN	42.8677	0	993.416
FOCC006773-PA-CDS	Cell membrane			sp|P36408|GBB_DICDI	25.7353	0.00111381	46.595
FOCC006777-PA-CDS	Cell membrane			sp|P91926|AP2A_DROME	81.25	0	1352.81
FOCC006780-PA-CDS	Cell membrane			sp|Q8C8R3|ANK2_MOUSE	62.8105	0	1843.94
FOCC006789-PA-CDS	Secreted			sp|P14211|CALR_MOUSE	35.0254	1.13148e-59	208.764
FOCC006790-PA-CDS	Secreted			sp|Q6W4X9|MUC6_HUMAN	33.75	0.449767	38.5058
FOCC006800-PA-CDS	Secreted			sp|P08897|COGS_HYPLI	34	3.2396e-30	117.857
FOCC006818-PA-CDS	Cell membrane			sp|Q9W391|KPBA_DROME	68.9522	0	1777.68
FOCC006842-PA-CDS	Secreted			sp|Q95LP3|RSPRY_MACFA	24.2553	8.68057e-05	49.2914
FOCC006904-PA-CDS	Cell membrane			sp|P63245|RACK1_RAT	25.8824	1.48499e-07	55.8398
FOCC006908-PA-CDS	Cell membrane	Secreted	Extracellular	sp|Q8IDX6|RH2A_PLAF7	23.2258	0.00142691	44.669
FOCC006911-PA-CDS	Cell membrane			sp|P63149|UBE2B_RAT	29.3785	2.78599e-08	58.151
FOCC006919-PA-CDS	Cell membrane	Extracellular		sp|P09487|PPBT_BOVIN	41.8	2.05887e-116	357.066
FOCC006934-PA-CDS	Cell membrane			sp|Q57739|FTSY_METJA	39.3728	6.45413e-51	184.496
FOCC006935-PA-CDS	Cell membrane			sp|P20241|NRG_DROME	63.5025	0	1618.98
FOCC006940-PA-CDS	Cell membrane			sp|Q9ZV87|NAPES_ARATH	36.5854	2.14404e-46	159.458
FOCC006960-PA-CDS	Cell membrane			sp|A4IGL3|LAMP5_XENTR	30	9.63665	34.2686
FOCC007013-PA-CDS	Secreted			sp|A7QEU4|PER5_VITVI	35.4167	0.576611	33.4982
FOCC007017-PA-CDS	Cell membrane			sp|Q8CG09|MRP1_RAT	50.6236	0	1367.44
FOCC007055-PA-CDS	Cell membrane			sp|O53901|PKS5_MYCTU	29.5775	6.72259e-17	91.6633
FOCC007060-PA-CDS	Cell membrane			sp|O73705|CAC1A_CHICK	26.8817	0.0668596	41.2022
FOCC007061-PA-CDS	Secreted			sp|Q8BVR6|RSPRY_MOUSE	29.1892	3.11837e-09	64.3142
FOCC007062-PA-CDS	Cell membrane			sp|P46663|BKRB1_HUMAN	30.2632	7.23377	33.113
FOCC007090-PA-CDS	Cell membrane			sp|Q9UI40|NCKX2_HUMAN	34.0426	4.35064	31.5722
FOCC007131-PA-CDS	Cell membrane			sp|Q24048|ATPB2_DROME	50.9158	3.63174e-96	288.5
FOCC007144-PA-CDS	Cell membrane			sp|Q8WWZ7|ABCA5_HUMAN	31.6563	0	770
FOCC007165-PA-CDS	Cell membrane			sp|Q9DC28|KC1D_MOUSE	76	2.61853e-37	133.265
FOCC007185-PA-CDS	Secreted			sp|Q9DGI3|THIO_ICTPU	37.3494	3.14828e-10	60.077
FOCC007198-PA-CDS	Secreted			sp|Q4ZJN1|C1QT9_MOUSE	26.7516	0.0456729	41.5874
FOCC007220-PA-CDS	Cell membrane			sp|Q9W0S9|DIP2_DROME	68.9891	0	2011.11
FOCC007236-PA-CDS	Cell membrane			sp|Q8K1C7|MOT14_MOUSE	23.2877	5.30748	35.4242
FOCC007357-PA-CDS	Cell membrane			sp|Q8VHN7|AGRV1_MOUSE	31.9149	6.51641	32.3426
FOCC007360-PA-CDS	Cell membrane			sp|Q9XSJ9|CD3Z_PIG	48.5714	3.70191	33.4982
FOCC007384-PA-CDS	Secreted			sp|Q9GLR0|NEC2_BOVIN	29.1139	1.29663	35.8094
FOCC007395-PA-CDS	Cell membrane			sp|Q5EA42|ABHD2_BOVIN	24.5232	9.80208e-33	130.954
FOCC007396-PA-CDS	Cell membrane			sp|Q9I9B9|CTL1_TORMA	36.6826	4.98237e-122	379.793
FOCC007411-PA-CDS	Secreted			sp|Q6P7J1|DHI1A_XENLA	32.4138	4.19779e-07	51.6026
FOCC007442-PA-CDS	Secreted	Extracellular		sp|P07711|CATL1_HUMAN	55.5882	1.04003e-133	387.111
FOCC007490-PA-CDS	Cell membrane	Apical cell membrane		sp|Q01484|ANK2_HUMAN	30	4.59779e-85	306.605
FOCC007502-PA-CDS	Cell membrane			sp|P55162|HEM_DROME	72.8	0	1706.42
FOCC007504-PA-CDS	Secreted			sp|Q05793|PGBM_MOUSE	33.0431	0	978.393
FOCC007524-PA-CDS	Cell membrane			sp|Q9M3B8|PHIP1_ARATH	25.1429	3.83024e-06	53.1434
FOCC007565-PA-CDS	Cell membrane			sp|O53901|PKS5_MYCTU	26.9863	1.87643e-29	132.88
FOCC007598-PA-CDS	Cell membrane			sp|Q8ILP3|P113_PLAF7	26.4151	0.0112182	46.2098
FOCC007622-PA-CDS	Cell membrane			sp|P35169|TOR1_YEAST	42.1435	0	1667.9
FOCC007649-PA-CDS	Cell membrane			sp|Q9QXZ0|MACF1_MOUSE	25.3165	0.568983	37.7354
FOCC007651-PA-CDS	Secreted			sp|P49273|ALL7_DERPT	25	3.84587e-07	52.373
FOCC007654-PA-CDS	Cell membrane			sp|Q9D1C8|VPS28_MOUSE	28.5714	8.11652	33.4982
FOCC007677-PA-CDS	Secreted			sp|Q18DN4|HMU_HALWD	23.1214	0.000354842	48.521
FOCC007680-PA-CDS	Cell membrane			sp|Q24048|ATPB2_DROME	56.7568	1.43752e-76	235.728
FOCC007729-PA-CDS	Secreted			sp|H9J9M0|CDA1_BOMMO	57.9048	0	654.825
FOCC007731-PA-CDS	Cell membrane			sp|Q07008|NOTC1_RAT	24.8299	1.0288e-27	129.413
FOCC007754-PA-CDS	Cell membrane			sp|Q9VLS1|KPBB_DROME	70.2403	0	1583.16
FOCC007765-PA-CDS	Cell membrane			sp|O75976|CBPD_HUMAN	39.7935	0	803.897
FOCC007799-PA-CDS	Secreted			sp|C9WMM5|VCP_APIME	54.8387	6.50364e-168	484.567
FOCC007816-PA-CDS	Secreted			sp|P15253|CALR_RABIT	69.9717	0	521.161
FOCC007893-PA-CDS	Cell membrane			sp|D3ZJP6|MYO10_RAT	39.1181	1.95098e-149	511.916
FOCC007924-PA-CDS	Cell membrane			sp|T2KM04|PLH11_FORAG	22.8893	1.61182e-17	88.9669
FOCC007936-PA-CDS	Cell membrane			sp|Q23978|MY31D_DROME	61.0402	0	1287.32
FOCC007969-PA-CDS	Cell membrane			sp|A2CEA7|RGRF2_DANRE	29.5775	9.37708	30.8018
FOCC007979-PA-CDS	Cell membrane			sp|P30531|SC6A1_HUMAN	51.4423	2.85218e-67	221.476
FOCC007980-PA-CDS	Cell membrane			sp|P48057|SC6A1_MUSCO	73.5294	5.6281e-28	107.457
FOCC007982-PA-CDS	Cell membrane	Secreted	Extracellular	sp|Q8IDX6|RH2A_PLAF7	43.3526	2.43653e-09	66.2402
FOCC007997-PA-CDS	Cell membrane			sp|Q9ESE1|LRBA_MOUSE	54.4521	0	1052.74
FOCC007999-PA-CDS	Cell membrane			sp|Q9ESE1|LRBA_MOUSE	60.1064	0	993.03
FOCC008047-PA-CDS	Secreted			sp|O60218|AK1BA_HUMAN	55.6962	8.76756e-122	357.451
FOCC008082-PA-CDS	Cell membrane			sp|P93339|GBB_NICPL	27.5862	1.93415	34.2686
FOCC008098-PA-CDS	Secreted			sp|A1Z877|NDG_DROME	30.9859	4.8033	32.7278
FOCC008216-PA-CDS	Cell membrane			sp|O34948|YKWC_BACSU	25.4545	5.1213e-05	48.521
FOCC008232-PA-CDS	Cell membrane			sp|Q66J52|S226B_XENLA	30.1444	5.24708e-75	253.062
FOCC008248-PA-CDS	Secreted			sp|Q1LVF0|LAMC1_DANRE	28.4091	8.22503	30.8018
FOCC008277-PA-CDS	Cell membrane			sp|Q80V42|CBPM_MOUSE	45.6731	7.4048e-112	343.199
FOCC008278-PA-CDS	Cell membrane			sp|Q9HYL3|NOSR_PSEAE	30.1887	3.95338	30.0314
FOCC008313-PA-CDS	Secreted			sp|C3YWU0|FUCO_BRAFL	52.2484	1.11509e-172	496.508
FOCC008382-PA-CDS	Cell membrane			sp|A4ZNR5|NKD2L_DANRE	24.1935	7.16068	35.8094
FOCC008391-PA-CDS	Cell membrane	Extracellular		sp|P12024|CHAO_DROME	42.268	0	796.193
FOCC008402-PA-CDS	Cell membrane			sp|G8SD34|APTIR_ACTS5	27.381	2.31507e-29	122.094
FOCC008446-PA-CDS	Secreted			sp|B2D0J4|VDPP4_APIME	33.3952	4.64112e-78	267.314
FOCC008466-PA-CDS	Cell membrane			sp|Q9LX66|HERK_ARATH	34.8837	1.61993	36.1946
FOCC008486-PA-CDS	Secreted			sp|Q17127|HEXA_BLADI	40.8602	7.52406e-54	190.66
FOCC008487-PA-CDS	Secreted			sp|Q54TR1|CFAD_DICDI	33.7591	1.31899e-84	275.789
FOCC008489-PA-CDS	Cell membrane			sp|Q8CWX8|FTSY_STRMU	29.6703	0.721621	35.8094
FOCC008490-PA-CDS	Cell membrane			sp|P40792|RAC1_DROME	91.6667	2.3729e-131	369.392
FOCC008509-PA-CDS	Cell membrane			sp|O75110|ATP9A_HUMAN	64.2125	0	1405.19
FOCC008521-PA-CDS	Cell membrane			sp|Q8WWZ7|ABCA5_HUMAN	31.2169	1.57299e-20	99.3673
FOCC008536-PA-CDS	Cell membrane			sp|Q86LG1|PPK28_DROME	29.6154	8.85508e-64	221.861
FOCC008547-PA-CDS	Cell membrane			sp|Q8N1I0|DOCK4_HUMAN	42.8479	0	1259.97
FOCC008550-PA-CDS	Cell membrane			sp|Q9VAS7|INX3_DROME	60.3015	0	519.235
FOCC008568-PA-CDS	Cell membrane			sp|Q7ZYA0|LMBD2_XENLA	45.021	0	638.647
FOCC008573-PA-CDS	Cell membrane			sp|Q8RXA7|SCD1_ARATH	31.25	6.16672e-06	51.6026
FOCC008581-PA-CDS	Secreted			sp|P32653|MRP_STRSU	32	0.0246797	42.743
FOCC008600-PA-CDS	Cell membrane			sp|P35315|ATC_TRYBB	48.5961	0	813.913
FOCC008627-PA-CDS	Cell membrane			sp|A8HZX8|PYRD_AZOC5	50.5714	1.69768e-118	352.443
FOCC008649-PA-CDS	Secreted			sp|H0VVW3|APOA1_CAVPO	24.6032	0.580857	34.6538
FOCC008688-PA-CDS	Cell membrane			sp|Q58EX2|SDK2_HUMAN	24.3845	1.02192e-21	106.686
FOCC008721-PA-CDS	Cell membrane			sp|P48555|RALA_DROME	81.9095	1.27393e-119	340.502
FOCC008743-PA-CDS	Cell membrane			sp|P54506|LEPW_BACSU	33.9806	6.10864e-06	48.521
FOCC008823-PA-CDS	Secreted			sp|Q00174|LAMA_DROME	42.3742	0	3082.35
FOCC008829-PA-CDS	Cell membrane			sp|Q9P258|RCC2_HUMAN	35.2941	2.94584e-08	62.7734
FOCC008831-PA-CDS	Apical cell membrane			sp|F1M3J4|MRP4_RAT	50	1.55307e-146	470.7
FOCC008873-PA-CDS	Cell membrane			sp|Q5R5B6|PDIA1_PONAB	57.2034	0	561.222
FOCC008921-PA-CDS	Secreted			sp|Q9VEG6|PERC_DROME	37.3166	8.70974e-87	307.375
FOCC008946-PA-CDS	Secreted			sp|D6WMZ8|ESTJ_TRICA	31.723	6.0899e-71	242.662
FOCC008967-PA-CDS	Cell membrane			sp|Q9CQY5|MAGT1_MOUSE	56.4263	5.45702e-137	395.201
FOCC009033-PA-CDS	Secreted			sp|Q8BZ64|TECT1_MOUSE	21.0238	1.75531e-12	73.9442
FOCC009037-PA-CDS	Cell membrane			sp|P0A4K5|PMRA_STRR6	24.6753	1.92683	33.8834
FOCC009051-PA-CDS	Cell membrane			sp|Q28735|TMEDA_RABIT	28.9474	8.76535e-09	60.4622
FOCC009053-PA-CDS	Cell membrane			sp|Q53AD2|ESR1_FELCA	24.7788	3.34335	33.8834
FOCC009066-PA-CDS	Secreted			sp|Q4TTV7|GPL_GLOAU	34.7032	1.2777e-24	107.842
FOCC009084-PA-CDS	Cell membrane			sp|Q8C863|ITCH_MOUSE	40.2985	4.23693e-94	331.257
FOCC009124-PA-CDS	Secreted	Extracellular	Apical cell membrane	sp|P07858|CATB_HUMAN	58.3832	2.25777e-135	391.349
FOCC009125-PA-CDS	Secreted	Extracellular	Apical cell membrane	sp|P00787|CATB_RAT	52.2659	1.48219e-114	338.576
FOCC009126-PA-CDS	Secreted	Extracellular	Apical cell membrane	sp|P00787|CATB_RAT	55.8824	1.47399e-137	397.127
FOCC009154-PA-CDS	Secreted			sp|Q5FYB0|ARSJ_HUMAN	37.7982	3.41256e-107	339.732
FOCC009159-PA-CDS	Cell membrane	Secreted		sp|F1RRW5|ACE_PIG	43.3014	9.16538e-112	363.229
FOCC009164-PA-CDS	Cell membrane			sp|Q94887|NRX4_DROME	24.6646	2.53758e-73	273.478
FOCC009274-PA-CDS	Cell membrane			sp|Q9VVH9|SO74D_DROME	28.8703	1.67357e-56	210.69
FOCC009285-PA-CDS	Cell membrane			sp|Q9H0M0|WWP1_HUMAN	30.5136	3.72048e-31	139.043
FOCC009296-PA-CDS	Cell membrane			sp|Q9W5A5|TTY2_DROME	32.6403	1.00777e-46	180.259
FOCC009297-PA-CDS	Cell membrane			sp|O23429|VA724_ARATH	27.044	5.90169e-12	65.855
FOCC009305-PA-CDS	Cell membrane			sp|P21359|NF1_HUMAN	56.4875	0	3152.46
FOCC009322-PA-CDS	Apical cell membrane			sp|Q9R1X5|MRP5_MOUSE	41.7803	0	1077.39
FOCC009334-PA-CDS	Cell membrane			sp|P53767|VGFR1_RAT	26.0125	5.26883e-40	164.851
FOCC009388-PA-CDS	Cell membrane			sp|A1A5K6|TBC24_XENLA	30.4569	3.52863e-83	274.248
FOCC009436-PA-CDS	Cell membrane			sp|O95180|CAC1H_HUMAN	38.4615	0.508892	35.8094
FOCC009450-PA-CDS	Cell membrane			sp|Q61194|P3C2A_MOUSE	37.9536	0	907.131
FOCC009486-PA-CDS	Secreted			sp|Q03311|CHLE_MOUSE	26.0223	2.34687e-34	143.28
FOCC009487-PA-CDS	Cell membrane			sp|Q9V6K3|ROR2_DROME	50.6569	0	695.656
FOCC009510-PA-CDS	Cell membrane			sp|Q9VN14|CONT_DROME	53.0903	0	1324.69
FOCC009528-PA-CDS	Cell membrane			sp|P49222|EPB42_MOUSE	32.0513	5.80209	31.5722
FOCC009532-PA-CDS	Secreted			sp|Q5B131|P20D1_EMENI	45.9459	9.30566	29.261
FOCC009538-PA-CDS	Apical cell membrane			sp|Q9W735|PRM1A_DANRE	22.7986	4.3575e-53	203.756
FOCC009553-PA-CDS	Secreted			sp|G4YEI5|ISC1_PHYSP	38.5027	5.15842e-40	139.043
FOCC009567-PA-CDS	Secreted			sp|Q9EPB1|DPP2_RAT	29.0393	4.11506e-45	168.703
FOCC009591-PA-CDS	Cell membrane			sp|Q24048|ATPB2_DROME	63.9498	8.27823e-154	449.129
FOCC009592-PA-CDS	Cell membrane			sp|Q19053|CUT4_CAEEL	24.6377	1.65331e-05	51.2174
FOCC009601-PA-CDS	Cell membrane			sp|P56558|OGT1_RAT	19.0625	5.67224e-08	60.4622
FOCC009602-PA-CDS	Secreted			sp|Q5VYX0|RNLS_HUMAN	40.2299	9.57759e-90	275.789
FOCC010714-PA-CDS	Cell membrane			sp|Q42342|CYB5E_ARATH	40	2.56777e-27	102.064
FOCC010766-PA-CDS	Cell membrane			sp|Q5ZIF5|TSN12_CHICK	29.4643	0.430846	34.6538
FOCC010768-PA-CDS	Secreted			sp|P10079|FBP1_STRPU	29.0698	6.6853	36.965
FOCC010804-PA-CDS	Cell membrane			sp|Q23979|MY61F_DROME	27.1523	1.40384e-45	179.489
FOCC010813-PA-CDS	Cell membrane			sp|Q12955|ANK3_HUMAN	28.8	6.1204e-25	110.538
FOCC010844-PA-CDS	Cell membrane			sp|Q9WUD9|SRC_RAT	57.6628	0	592.423
FOCC010866-PA-CDS	Secreted	Cell membrane		sp|O18738|DAG1_BOVIN	36.0775	1.21025e-57	219.55
FOCC010877-PA-CDS	Cell membrane	Secreted		sp|Q91ZV7|PLDX1_MOUSE	37.8313	5.22999e-81	266.929
FOCC010879-PA-CDS	Cell membrane			sp|Q9NQX3|GEPH_HUMAN	49.2784	8.6724e-152	459.914
FOCC010956-PA-CDS	Secreted			sp|D2YVH7|LECM_OXYSU	31.7881	3.3917e-16	73.9442
FOCC010965-PA-CDS	Secreted			sp|Q3HXX9|NGFV2_HOPST	37.5	4.01722	30.4166
FOCC011041-PA-CDS	Cell membrane			sp|Q57486|Y608_HAEIN	26.1364	4.92961	32.7278
FOCC011042-PA-CDS	Cell membrane			sp|P54313|GBB2_RAT	25.1852	1.70067e-10	65.855
FOCC011063-PA-CDS	Secreted			sp|Q9SVM8|RBG2_ARATH	32.2917	1.50195	32.7278
FOCC011066-PA-CDS	Cell membrane			sp|E7F587|ZD20B_DANRE	31.1765	3.66757e-16	83.5741
FOCC011090-PA-CDS	Cell membrane			sp|Q9W7F2|WDR1A_XENLA	27.5862	0.0232312	41.2022
FOCC011092-PA-CDS	Secreted			sp|P00765|TRYP_ASTAS	32.7801	8.52269e-28	112.849
FOCC011093-PA-CDS	Cell membrane			sp|Q9WU60|ATRN_MOUSE	23.3216	0.000674793	47.7506
FOCC011107-PA-CDS	Cell membrane			sp|P75516|Y258_MYCPN	35.5556	0.588132	34.6538
FOCC011114-PA-CDS	Apical cell membrane			sp|Q9ES45|DUOX2_RAT	38.3632	2.53438e-171	564.303
FOCC011119-PA-CDS	Cell membrane			sp|Q14517|FAT1_HUMAN	43.617	7.75748e-10	67.3958
FOCC011132-PA-CDS	Apical cell membrane			sp|Q6P1J6|PLB1_HUMAN	32.2581	0.208617	34.6538
FOCC011136-PA-CDS	Cell membrane			sp|P35169|TOR1_YEAST	26.7311	1.79786e-43	179.489
FOCC011188-PA-CDS	Cell membrane			sp|P47580|Y338_MYCGE	37.037	5.49909	30.8018
FOCC011206-PA-CDS	Cell membrane			sp|O74369|CSS1_SCHPO	28.5714	7.70783	31.9574
FOCC011231-PA-CDS	Cell membrane			sp|P39087|GRIK2_MOUSE	32.6558	3.43987e-121	404.06
FOCC011232-PA-CDS	Cell membrane			sp|P42260|GRIK2_RAT	46.6965	0	840.106
FOCC011250-PA-CDS	Cell membrane			sp|P54313|GBB2_RAT	87.4074	0	508.064
FOCC011263-PA-CDS	Apical cell membrane			sp|Q24247|ITA1_DROME	43.2882	0	698.738
FOCC011288-PA-CDS	Cell membrane			sp|O43280|TREA_HUMAN	49.195	0	543.117
FOCC011310-PA-CDS	Cell membrane			sp|P27600|GNA12_MOUSE	62.5731	1.27482e-152	437.958
FOCC011323-PA-CDS	Cell membrane			sp|Q6IR74|CTL1_XENLA	36.2622	6.08412e-149	452.21
FOCC011333-PA-CDS	Secreted			sp|P50897|PPT1_HUMAN	56.6102	2.15015e-118	345.895
FOCC011358-PA-CDS	Secreted			sp|Q9VTH0|PLOD_DROME	54.3624	3.87669e-108	332.798
FOCC011360-PA-CDS	Secreted			sp|Q18DN4|HMU_HALWD	36.6667	0.270632	40.0466
FOCC011362-PA-CDS	Secreted			sp|E3P6N8|CYT_PSEAU	30.9091	3.403	33.113
FOCC011385-PA-CDS	Apical cell membrane			sp|E9Q236|MRP4_MOUSE	40.5882	0	1036.56
FOCC011445-PA-CDS	Secreted			sp|Q9Z0V5|PRDX4_RAT	63.7755	2.03307e-89	266.929
FOCC011447-PA-CDS	Apical cell membrane			sp|Q5F362|CC50A_CHICK	55.7423	1.26723e-113	338.576
FOCC011459-PA-CDS	Secreted			sp|P36178|CTRB2_PENVA	36.6071	1.38472e-12	69.3218
FOCC011463-PA-CDS	Cell membrane			sp|P39589|YWBF_BACSU	24.026	0.44032	37.3502
FOCC011546-PA-CDS	Secreted			sp|Q5FYB0|ARSJ_HUMAN	33.4579	3.77571e-81	269.626
FOCC011554-PA-CDS	Secreted			sp|L7N6F8|DEP23_DERPT	34.6939	2.02011	31.5722
FOCC011572-PA-CDS	Secreted			sp|Q6DWK3|CDA_COLLN	31.3433	7.35183	31.187
FOCC011575-PA-CDS	Cell membrane			sp|Q27987|TSHR_BOVIN	37.6623	0.332607	37.7354
FOCC011652-PA-CDS	Secreted			sp|P35036|TRY2_ANOGA	28.0769	5.72843e-15	77.0258
FOCC011671-PA-CDS	Secreted			sp|P09957|YELL_DROME	35.3333	1.68574e-23	102.834
FOCC011691-PA-CDS	Cell membrane			sp|F1NWE3|PTPRS_CHICK	25.7426	8.37285	31.5722
FOCC011739-PA-CDS	Cell membrane			sp|P26990|ARF6_CHICK	33.0508	4.65534e-06	49.2914
FOCC011756-PA-CDS	Secreted			sp|P51910|APOD_MOUSE	27.6596	1.14115e-07	53.1434
FOCC011757-PA-CDS	Secreted			sp|P09464|BBP_PIEBR	27.7311	0.0098692	38.891
FOCC011761-PA-CDS	Cell membrane			sp|P51166|CDK5_XENLA	43.299	1.38429e-66	227.254
FOCC011764-PA-CDS	Cell membrane			sp|P41318|LST8_YEAST	27.0677	0.00125399	45.4394
FOCC011792-PA-CDS	Apical cell membrane			sp|P09848|LPH_HUMAN	39.4958	3.56467e-101	338.961
FOCC011842-PA-CDS	Apical cell membrane			sp|P10040|CRB_DROME	46.3254	0	1602.03
FOCC011852-PA-CDS	Apical cell membrane			sp|Q8MS59|WAT_DROME	39.2324	1.09836e-127	385.571
FOCC011868-PA-CDS	Secreted			sp|O88668|CREG1_MOUSE	45.2381	3.52718e-45	157.532
FOCC011947-PA-CDS	Secreted			sp|Q54410|TAP_STRLI	41.3043	1.08806	31.9574
FOCC011959-PA-CDS	Cell membrane			sp|O53901|PKS5_MYCTU	38.5965	2.54148	33.4982
FOCC011990-PA-CDS	Apical cell membrane			sp|P11584|ITBX_DROME	57.2422	0	997.268
FOCC011995-PA-CDS	Cell membrane			sp|Q9XYN1|INX2_SCHAM	84.4011	0	634.795
FOCC011997-PA-CDS	Cell membrane			sp|Q94887|NRX4_DROME	61.7482	0	1607.42
FOCC012014-PA-CDS	Cell membrane			sp|G8SD34|APTIR_ACTS5	28.6957	0.0046256	44.2838
FOCC012016-PA-CDS	Apical cell membrane			sp|P12080|ITA2_DROME	46.2466	0	617.076
FOCC012017-PA-CDS	Cell membrane			sp|Q7Q2T8|AMPN_ANOGA	30.6189	2.89331e-104	364.385
FOCC012018-PA-CDS	Cell membrane			sp|Q7Q2T8|AMPN_ANOGA	30.0733	6.16565e-98	345.125
FOCC012033-PA-CDS	Cell membrane			sp|D3ZE85|FRS1L_RAT	27.3292	0.000117989	46.2098
FOCC012038-PA-CDS	Cell membrane			sp|Q9VT04|PATH_DROME	56.8085	5.58208e-178	511.146
FOCC012044-PA-CDS	Cell membrane			sp|Q6DEZ2|F120A_XENTR	28.1159	7.41842e-28	122.479
FOCC012075-PA-CDS	Cell membrane			sp|P04388|RAS2_DROME	80.3191	9.85319e-100	290.426
FOCC012077-PA-CDS	Secreted			sp|P00769|CTR2_VESCR	26.7327	9.47387e-15	75.0998
FOCC012085-PA-CDS	Cell membrane			sp|P21279|GNAQ_MOUSE	72.7273	0	592.808
FOCC012093-PA-CDS	Cell membrane			sp|B0WC46|TRET1_CULQU	31.2217	5.89607e-55	195.667
FOCC012095-PA-CDS	Cell membrane			sp|Q8CWR6|AMGDS_STRR6	25.2101	2.33782	34.6538
FOCC012117-PA-CDS	Secreted			sp|Q24567|NETA_DROME	45.3488	5.2985e-87	277.715
FOCC012133-PA-CDS	Secreted			sp|P51910|APOD_MOUSE	27.4038	7.1612e-12	64.6994
FOCC012151-PA-CDS	Cell membrane	Apical cell membrane		sp|Q01484|ANK2_HUMAN	34.6386	9.1237e-38	160.229
FOCC012173-PA-CDS	Secreted			sp|Q7SXF6|CREL2_DANRE	44.6886	2.25839e-78	248.054
FOCC012208-PA-CDS	Cell membrane			sp|Q899T7|PSD_CLOTE	28.5714	0.0121517	37.7354
FOCC012284-PA-CDS	Cell membrane			sp|Q41142|PLDA1_RICCO	39.4737	6.99135	33.113
FOCC012289-PA-CDS	Secreted			sp|B3A0R0|PPI_LOTGI	64.9425	4.92047e-83	248.825
FOCC012305-PA-CDS	Secreted			sp|P35445|COMP_BOVIN	63.9098	0	775.007
FOCC012346-PA-CDS	Cell membrane			sp|Q28623|SLMAP_RABIT	52.551	8.883e-129	400.208
FOCC012367-PA-CDS	Cell membrane			sp|Q91ZQ0|VMP1_RAT	57.0312	4.00875e-156	451.055
FOCC012443-PA-CDS	Secreted			sp|P05090|APOD_HUMAN	33.3333	1.98159e-14	70.0922
FOCC012495-PA-CDS	Cell membrane			sp|O29867|AGLB3_ARCFU	31.4516	2.48929e-08	61.6178
FOCC012536-PA-CDS	Cell membrane			sp|Q96J66|MRP8_HUMAN	25.2887	2.37284e-74	268.47
FOCC012538-PA-CDS	Cell membrane			sp|O04023|SRC2_ARATH	44.1441	0.550429	36.965
FOCC012598-PA-CDS	Cell membrane			sp|Q9LNW3|P2C03_ARATH	40.4858	1.54423e-41	154.451
FOCC012618-PA-CDS	Secreted			sp|P11997|LSP1G_DROME	25	2.64708	36.965
FOCC012630-PA-CDS	Cell membrane			sp|Q9WVM1|RGAP1_MOUSE	25.6303	3.14213e-11	70.4774
FOCC012718-PA-CDS	Cell membrane			sp|P93339|GBB_NICPL	26.8571	2.29246e-09	61.6178
FOCC012743-PA-CDS	Secreted			sp|Q06PM8|GDNF_XENLA	27.4286	5.9969	33.4982
FOCC012749-PA-CDS	Apical cell membrane			sp|Q5FWU8|ZMY10_XENLA	40	0.158701	38.891
FOCC012750-PA-CDS	Secreted			sp|B2D0J5|EST6_APIME	33.2123	1.51412e-98	313.153
FOCC012822-PA-CDS	Cell membrane			sp|O35587|TMEDA_MESAU	24.4792	3.82416e-16	77.0258
FOCC012858-PA-CDS	Apical cell membrane			sp|W5PLZ6|LPH_SHEEP	35.4037	5.05619e-74	259.996
FOCC012940-PA-CDS	Secreted			sp|Q13231|CHIT1_HUMAN	41.8764	1.43093e-119	374.4
FOCC013001-PA-CDS	Cell membrane			sp|Q9JMS7|YUAM_ECOLI	34.6154	2.65882	32.3426
FOCC013023-PA-CDS	Secreted			sp|Q18DN4|HMU_HALWD	25.3165	2.93835e-10	67.781
FOCC013046-PA-CDS	Secreted			sp|Q9HGI3|HEXA_EMEND	39.0244	7.51647	31.187
FOCC013066-PA-CDS	Secreted			sp|Q8BND5|QSOX1_MOUSE	30.1887	8.33687	30.4166
FOCC013094-PA-CDS	Cell membrane			sp|Q86T03|PP4P1_HUMAN	50.2128	1.88605e-73	229.18
FOCC013103-PA-CDS	Secreted			sp|Q66IL0|CHID1_XENTR	39.2157	1.52026	36.5798
FOCC013190-PA-CDS	Cell membrane			sp|Q96B67|ARRD3_HUMAN	30.1538	4.74215e-38	146.362
FOCC013206-PA-CDS	Secreted			sp|P35041|TRY7_ANOGA	37.7953	2.0692e-58	190.66
FOCC013281-PA-CDS	Secreted			sp|Q45894|BXA2_CLOBJ	25.7485	1.75948	36.965
FOCC013284-PA-CDS	Cell membrane			sp|Q9VRC9|NPC1B_DROME	45.1683	0	829.706
FOCC013314-PA-CDS	Secreted			sp|Q920A5|RISC_MOUSE	44.3069	2.52539e-107	342.043
FOCC013321-PA-CDS	Cell membrane	Secreted		sp|Q08470|L2GL_DROPS	44.6585	0	889.797
FOCC013341-PA-CDS	Cell membrane			sp|P42356|PI4KA_HUMAN	49.8589	0	2005.33
FOCC013365-PA-CDS	Cell membrane			sp|Q61543|GSLG1_MOUSE	38.4972	0	798.119
FOCC013367-PA-CDS	Secreted			sp|Q9LIS2|RBG4_ARATH	26.3158	0.0323509	37.7354
FOCC013379-PA-CDS	Secreted			sp|A0A0K0MJ13|FABP5_PYGPA	42.1053	3.62696e-31	111.694
FOCC013401-PA-CDS	Cell membrane			sp|F1NWE3|PTPRS_CHICK	52.8175	0	1181.78
FOCC013452-PA-CDS	Cell membrane			sp|Q6DIF4|WDR1_XENTR	21.562	1.77722e-11	71.633
FOCC013459-PA-CDS	Cell membrane			sp|Q9DBX3|SUSD2_MOUSE	29.0363	3.96678e-90	315.079
FOCC013541-PA-CDS	Secreted			sp|Q17127|HEXA_BLADI	35.7419	9.65221e-137	429.483
FOCC013547-PA-CDS	Apical cell membrane			sp|Q7SZC2|XPO2_DANRE	25.6579	1.75016e-06	55.8398
FOCC013548-PA-CDS	Cell membrane			sp|P9WQI9|BACA_MYCTU	26.6667	2.45745e-44	171.785
FOCC013552-PA-CDS	Cell membrane			sp|Q42510|GNOM_ARATH	26.0586	3.77503e-67	255.373
FOCC013567-PA-CDS	Secreted			sp|P10079|FBP1_STRPU	41.484	8.07053e-130	442.195
FOCC013575-PA-CDS	Secreted			sp|Q9UK85|DKKL1_HUMAN	32.4324	7.77028	30.4166
FOCC013576-PA-CDS	Secreted			sp|O55189|AMBN_MOUSE	62.5	3.64181	29.6462
FOCC013586-PA-CDS	Cell membrane			sp|O43157|PLXB1_HUMAN	34.6939	5.42754	31.9574
FOCC013625-PA-CDS	Secreted			sp|I4DJ24|FRIH_PAPXU	31.0976	3.17018e-11	64.6994
FOCC013641-PA-CDS	Cell membrane			sp|P62332|ARF6_RAT	34.3195	2.90254e-33	122.479
FOCC013646-PA-CDS	Cell membrane	Apical cell membrane		sp|Q99PE8|ABCG5_MOUSE	29.202	1.84729e-63	225.713
FOCC013661-PA-CDS	Cell membrane			sp|Q86YT6|MIB1_HUMAN	35	2.06667e-20	93.2041
FOCC013662-PA-CDS	Secreted			sp|Q75M08|PDI21_ORYSJ	36.8201	2.06717e-43	160.999
FOCC013675-PA-CDS	Secreted			sp|O54782|MA2B2_MOUSE	27.5255	1.35876e-91	318.546
FOCC013759-PA-CDS	Secreted			sp|B1A4F7|VDDP4_VESVU	39.5604	5.32685e-76	265.388
FOCC013799-PA-CDS	Cell membrane			sp|Q6DEP7|SUMO1_XENTR	64.2857	6.39023e-39	129.798
FOCC013835-PA-CDS	Cell membrane			sp|P49177|GBB_ARATH	21.3836	0.000344664	45.8246
FOCC013892-PA-CDS	Secreted			sp|D6WMZ8|ESTJ_TRICA	29.3561	7.28546e-47	177.178
FOCC013913-PA-CDS	Apical cell membrane			sp|P09848|LPH_HUMAN	33.8057	2.12116e-70	249.98
FOCC013915-PA-CDS	Cell membrane			sp|O07533|YHAR_BACSU	28.2258	5.07639e-07	53.5286
FOCC013918-PA-CDS	Secreted			sp|Q8VDL4|ADPGK_MOUSE	35.6659	3.80024e-64	218.779
FOCC013984-PA-CDS	Cell membrane			sp|Q1WTA0|MURG_LIGS1	26.087	0.0101309	40.817
FOCC013988-PA-CDS	Secreted			sp|Q96RW7|HMCN1_HUMAN	27.0722	3.10559e-72	275.018
FOCC013999-PA-CDS	Secreted			sp|Q8RX86|AGAL2_ARATH	37.3096	6.53788e-83	274.248
FOCC014049-PA-CDS	Cell membrane			sp|Q5PPI4|LAMP5_RAT	32.8767	9.68141	32.7278
FOCC014065-PA-CDS	Cell membrane	Apical cell membrane		sp|Q4GZT4|ABCG2_BOVIN	29.7491	2.07816e-68	238.424
FOCC014074-PA-CDS	Secreted			sp|Q8L7J2|BGL06_ORYSJ	33.3333	3.68718e-53	186.808
FOCC014075-PA-CDS	Apical cell membrane			sp|W5PLZ6|LPH_SHEEP	29.2135	8.88232e-11	61.6178
FOCC014139-PA-CDS	Secreted			sp|P0DQL2|H2A_SPHLA	75	0.00352886	36.5798
FOCC014146-PA-CDS	Secreted			sp|P28341|IFNG_CALJA	27.8481	0.344377	37.3502
FOCC014147-PA-CDS	Secreted			sp|Q8SPI0|APOD_MACFA	38.8889	3.12869e-12	62.003
FOCC014265-PA-CDS	Cell membrane			sp|Q1LU65|PLSB_BAUCH	28.8256	1.21352e-28	125.946
FOCC014293-PA-CDS	Secreted			sp|P17139|CO4A1_CAEEL	43.2447	0	881.322
FOCC014326-PA-CDS	Cell membrane			sp|P0A3R0|MSAB1_STRR6	29.4118	3.37151e-12	68.1662
FOCC014334-PA-CDS	Secreted			sp|O54974|LEG7_MOUSE	34.5588	2.8252e-21	94.7449
FOCC014335-PA-CDS	Cell membrane			sp|P06914|CSP_PLAYO	48.9583	0.027948	41.2022
FOCC014356-PA-CDS	Secreted			sp|P18172|DHGL_DROPS	31.8841	7.2349e-62	217.624
FOCC014382-PA-CDS	Cell membrane	Secreted		sp|Q08D64|ABCB6_XENTR	56.1812	0	881.708
FOCC014408-PA-CDS	Cell membrane			sp|P32600|TOR2_YEAST	22.0844	0.00129606	48.9062
FOCC014416-PA-CDS	Cell membrane			sp|Q8N1I0|DOCK4_HUMAN	35.988	0	1065.06
FOCC014418-PA-CDS	Secreted			sp|Q9U8M0|VIT1_PERAM	32.5581	0	804.283
FOCC014453-PA-CDS	Secreted			sp|Q0Q028|DFP3_ANTMY	32.7381	1.00606e-16	81.2629
FOCC014494-PA-CDS	Secreted			sp|O97508|THIO_HORSE	54.3689	2.33146e-31	116.701
FOCC014498-PA-CDS	Cell membrane			sp|Q9ES07|S15A2_MOUSE	40.6886	2.68147e-151	460.299
FOCC014535-PA-CDS	Cell membrane			sp|Q90352|AVT_CATCO	23.0769	2.51401	30.4166
FOCC014562-PA-CDS	Apical cell membrane			sp|Q8MS59|WAT_DROME	33.8983	1.88213e-90	301.597
FOCC014605-PA-CDS	Cell membrane			sp|Q3TXX4|VGLU1_MOUSE	57.9167	3.18193e-93	290.041
FOCC014669-PA-CDS	Secreted			sp|P70389|ALS_MOUSE	30.9524	1.69843e-37	152.91
FOCC014673-PA-CDS	Apical cell membrane			sp|W5PLZ6|LPH_SHEEP	42.5234	1.75962e-49	177.178
FOCC014694-PA-CDS	Apical cell membrane			sp|W5PLZ6|LPH_SHEEP	38.7446	7.04037e-102	347.821
FOCC014768-PA-CDS	Cell membrane			sp|O43005|AP2B_SCHPO	22.8426	5.70167	36.1946
FOCC014770-PA-CDS	Secreted			sp|Q18DN4|HMU_HALWD	24.4186	0.000167035	50.0618
FOCC014772-PA-CDS	Cell membrane			sp|P24942|EAA1_RAT	51.3458	1.88542e-153	451.825
FOCC014824-PA-CDS	Cell membrane			sp|B3LZ39|NMDA1_DROAN	71.9718	0	1074.31
FOCC014879-PA-CDS	Cell membrane			sp|O33010|FTSY_MYCLE	27.4286	1.0456	36.965
FOCC014887-PA-CDS	Secreted			sp|Q942L2|PDI22_ORYSJ	37.9913	3.24523e-47	168.703
FOCC014935-PA-CDS	Cell membrane			sp|Q9NT68|TEN2_HUMAN	34.4235	0	1449.49
FOCC014955-PA-CDS	Cell membrane			sp|C1EI34|CSPL1_MICCC	23.2143	5.64434	31.187
FOCC014965-PA-CDS	Secreted			sp|P11682|APOB_CHICK	23.4568	0.0424004	41.5874
FOCC014985-PA-CDS	Cell membrane			sp|A0MP03|MY1CA_XENLA	37.3372	1.89239e-123	419.468
FOCC015056-PA-CDS	Apical cell membrane			sp|P98158|LRP2_RAT	41.9168	0	3513.01
FOCC015057-PA-CDS	Secreted			sp|Q9U943|APLP_LOCMI	29.7143	2.38111e-88	329.717
FOCC015066-PA-CDS	Cell membrane			sp|P24640|LIP3_MORS1	33.3333	1.17902e-06	53.5286
FOCC015089-PA-CDS	Secreted			sp|Q01738|CDH_PHACH	33.3333	0.878964	36.1946
FOCC015091-PA-CDS	Secreted			sp|Q01738|CDH_PHACH	33.3333	0.878964	36.1946
FOCC015100-PA-CDS	Cell membrane			sp|Q58EX2|SDK2_HUMAN	24.1048	1.89089e-33	145.591
FOCC015141-PA-CDS	Cell membrane			sp|P63245|RACK1_RAT	78.7975	0	536.184
FOCC015146-PA-CDS	Cell membrane			sp|D3ZJP6|MYO10_RAT	30.7042	5.34195e-141	476.478
FOCC015262-PA-CDS	Cell membrane			sp|P61023|CHP1_RAT	68.2051	6.57398e-92	270.396
FOCC015360-PA-CDS	Secreted			sp|P25152|BSAP_BACSU	26.6667	0.000738841	46.9802
FOCC015439-PA-CDS	Cell membrane			sp|Q9KII6|CYD_MYCPA	22.9581	5.66249e-10	67.781
FOCC015462-PA-CDS	Apical cell membrane			sp|W5PLZ6|LPH_SHEEP	45.6221	1.2918e-53	201.83
FOCC015495-PA-CDS	Secreted			sp|Q1PF50|EDA2_ARATH	30.618	7.68437e-31	127.102
FOCC015497-PA-CDS	Secreted			sp|P22922|A1AT_BOMMO	36.5497	6.79752e-63	211.846
FOCC015519-PA-CDS	Secreted			sp|P36178|CTRB2_PENVA	29.7101	5.29312e-26	107.457
FOCC015584-PA-CDS	Cell membrane			sp|Q9TT15|VDAC1_RABIT	54.6763	2.23696e-111	326.25
FOCC015589-PA-CDS	Apical cell membrane			sp|Q9HBG4|VPP4_HUMAN	47.851	0	674.855
FOCC015606-PA-CDS	Secreted			sp|Q2TWM1|PELB_ASPOR	37.3494	3.55391e-65	214.927
FOCC015760-PA-CDS	Cell membrane			sp|Q5RA10|ADDA_PONAB	45.0111	4.23486e-119	369.007
FOCC015774-PA-CDS	Cell membrane			sp|P93339|GBB_NICPL	35.8974	6.57422	32.7278
FOCC015803-PA-CDS	Cell membrane	Secreted		sp|P08962|CD63_HUMAN	35.3933	3.5949e-31	121.324
FOCC015804-PA-CDS	Cell membrane	Secreted		sp|P08962|CD63_HUMAN	32.4895	4.04361e-41	143.665
FOCC015855-PA-CDS	Cell membrane			sp|Q60673|PTPRN_MOUSE	61.9165	1.22479e-166	502.286
FOCC015856-PA-CDS	Secreted			sp|A0A0A0LLY1|SRBP1_CUCSA	46.6667	1.36965e-10	63.1586
FOCC015858-PA-CDS	Cell membrane			sp|Q922R8|PDIA6_MOUSE	35.9375	0.000563977	44.669
FOCC015912-PA-CDS	Cell membrane			sp|Q60714|S27A1_MOUSE	45.3488	1.34368e-177	522.702
FOCC015995-PA-CDS	Secreted			sp|Q9Y6N6|LAMC3_HUMAN	32.3232	6.50749	34.6538
FOCC015998-PA-CDS	Secreted			sp|Q75I93|BGL07_ORYSJ	46.988	4.13769e-45	164.466
FOCC016019-PA-CDS	Secreted			sp|Q75I93|BGL07_ORYSJ	40.625	3.10929e-29	119.398
FOCC016020-PA-CDS	Secreted			sp|Q8L7J2|BGL06_ORYSJ	29.1667	2.31986e-53	191.045
FOCC016032-PA-CDS	Cell membrane			sp|P63245|RACK1_RAT	26.5385	2.73062e-10	64.3142
FOCC016035-PA-CDS	Secreted			sp|Q6PKH6|DR4L2_HUMAN	61.5385	3.39254e-62	215.312
FOCC016043-PA-CDS	Cell membrane	Extracellular		sp|G3V928|LRP1_RAT	41.4889	0	3421.33
FOCC016097-PA-CDS	Cell membrane			sp|P34082|FAS2_DROME	27.6596	1.30581	35.4242
FOCC016102-PA-CDS	Cell membrane			sp|A4FV54|RAB8A_BOVIN	71.6667	1.53024e-92	272.322
FOCC016118-PA-CDS	Cell membrane			sp|G8SD34|APTIR_ACTS5	25.1701	0.0734424	38.5058
FOCC016121-PA-CDS	Cell membrane			sp|G8SD34|APTIR_ACTS5	27.6074	1.02185e-06	56.225
FOCC016143-PA-CDS	Secreted	Extracellular		sp|P25975|CATL1_BOVIN	51.1976	8.94959e-118	346.28
FOCC016178-PA-CDS	Cell membrane			sp|Q8VBW6|ULA1_MOUSE	25.7895	3.39808e-07	56.225
FOCC016218-PA-CDS	Apical cell membrane			sp|Q9R1X5|MRP5_MOUSE	40.6723	0	913.679
FOCC016320-PA-CDS	Cell membrane			sp|P51147|RAB5C_CANLF	80	6.88324e-122	347.436
FOCC016330-PA-CDS	Secreted			sp|B7W112|DQRP_ACRMI	28.3019	0.00946295	45.0542
FOCC016364-PA-CDS	Cell membrane			sp|C3PLT1|ATPB_RICAE	75.3747	0	720.309
FOCC016380-PA-CDS	Cell membrane			sp|Q7Q2T8|AMPN_ANOGA	33.9818	1.43894e-112	385.571
FOCC016381-PA-CDS	Cell membrane			sp|Q04656|ATP7A_HUMAN	47.8227	0	1123.61
FOCC016403-PA-CDS	Cell membrane			sp|P35169|TOR1_YEAST	25.3147	1.0336e-39	168.318
FOCC016404-PA-CDS	Cell membrane			sp|Q8TAV3|CP2W1_HUMAN	29.4606	1.31113e-48	177.563
FOCC016445-PA-CDS	Cell membrane			sp|B7J3C9|TTH_ACIF2	24.4444	0.0287347	41.5874
FOCC016493-PA-CDS	Secreted			sp|P36178|CTRB2_PENVA	37.8788	7.52709e-41	151.754
FOCC016529-PA-CDS	Cell membrane			sp|Q02251|MCAS_MYCBO	25.9012	1.15754e-48	195.282
FOCC016540-PA-CDS	Apical cell membrane			sp|W5PLZ6|LPH_SHEEP	39.633	2.27774e-111	377.867
FOCC016589-PA-CDS	Cell membrane			sp|P91885|AMPN_MANSE	29.003	3.86595e-129	421.779
FOCC016666-PA-CDS	Cell membrane			sp|Q92854|SEM4D_HUMAN	39.5833	5.69059	30.0314
FOCC016702-PA-CDS	Secreted			sp|Q9V4C0|YELLH_DROME	44.3902	9.51624e-123	376.326
FOCC016706-PA-CDS	Secreted	Extracellular		sp|Q8IZJ3|CPMD8_HUMAN	26.5936	4.38598e-81	301.597
FOCC016741-PA-CDS	Cell membrane			sp|P54313|GBB2_RAT	23.8494	5.12381e-08	59.6918
FOCC016757-PA-CDS	Secreted			sp|Q5ZTK4|SDEA_LEGPH	40	0.840906	35.4242
FOCC016758-PA-CDS	Secreted			sp|Q60675|LAMA2_MOUSE	22.695	0.0403395	38.5058
FOCC016778-PA-CDS	Cell membrane			sp|Q9W0R6|MTH9_DROME	43.1373	3.5391	31.9574
FOCC016784-PA-CDS	Secreted			sp|P04069|CBPB_ASTAS	43.3673	1.31455e-47	162.925
FOCC016876-PA-CDS	Cell membrane			sp|Q18297|TRPA1_CAEEL	22.4719	1.5093e-32	141.354
FOCC017006-PA-CDS	Cell membrane			sp|Q9EQN9|S19A2_MOUSE	33.6343	1.21546e-58	214.542
FOCC017040-PA-CDS	Cell membrane			sp|Q9ULC5|ACSL5_HUMAN	48.9426	0	641.728
FOCC017041-PA-CDS	Secreted			sp|A0QLP6|CH602_MYCA1	30.4965	5.73435e-08	59.3066
FOCC017050-PA-CDS	Secreted			sp|P13582|EAST_DROME	41.7755	1.8969e-94	294.664
FOCC017105-PA-CDS	Secreted			sp|P00974|BPT1_BOVIN	35.1648	1.00161e-10	60.077
FOCC017110-PA-CDS	Secreted			sp|P35035|TRY1_ANOGA	45.7627	5.28201e-63	202.216
FOCC017121-PA-CDS	Cell membrane			sp|C3U0S3|SNMP2_AEDAE	26.4033	5.50303e-55	194.897
FOCC017126-PA-CDS	Cell membrane			sp|P30836|LYAM1_RAT	23.3577	0.000154986	46.2098
FOCC017160-PA-CDS	Secreted			sp|P20613|SSP2_BOMMO	37.4126	2.92345e-56	195.667
FOCC017161-PA-CDS	Secreted			sp|Q0E666|BGBP1_GALME	35.4571	4.87495e-52	188.734
FOCC017182-PA-CDS	Secreted			sp|Q9U943|APLP_LOCMI	37.9425	0	627.091
FOCC017231-PA-CDS	Secreted			sp|Q17QU7|DHR13_BOVIN	44.6602	6.97128e-61	201.83
FOCC017261-PA-CDS	Cell membrane			sp|Q5HK65|KDPC_STAEQ	37.1429	3.14067	28.8758
FOCC017283-PA-CDS	Cell membrane			sp|Q02251|MCAS_MYCBO	26.1698	2.80917e-31	132.494
FOCC017296-PA-CDS	Cell membrane			sp|Q9UHW9|S12A6_HUMAN	58.133	0	828.935
FOCC017331-PA-CDS	Cell membrane			sp|Q02251|MCAS_MYCBO	27.3504	6.41212e-05	49.2914
FOCC017357-PA-CDS	Cell membrane			sp|Q9P2U8|VGLU2_HUMAN	33.2632	1.58812e-79	262.307
FOCC017361-PA-CDS	Secreted	Cell membrane		sp|Q86GC8|ACES_CULPI	71.0891	0	759.985
FOCC017385-PA-CDS	Secreted			sp|O18330|MRJP1_APIME	26.8293	4.68294e-07	51.6026
FOCC017393-PA-CDS	Secreted			sp|Q17127|HEXA_BLADI	37.4005	4.13847e-147	451.055
FOCC017461-PA-CDS	Cell membrane			sp|Q9BGP6|LRRT3_MACFA	24.9158	2.23264e-14	78.1814
FOCC017464-PA-CDS	Cell membrane			sp|Q7Q2T8|AMPN_ANOGA	34.3949	4.75847e-133	430.254
FOCC017503-PA-CDS	Secreted			sp|B2D0J4|VDPP4_APIME	37.3057	7.27111e-164	497.278
FOCC017519-PA-CDS	Cell membrane			sp|E9RBG1|ABCC_ASPFU	26.5957	0.887439	35.4242
FOCC017574-PA-CDS	Secreted			sp|D6WMZ8|ESTJ_TRICA	33.945	5.35097e-82	271.552
FOCC017582-PA-CDS	Cell membrane			sp|P27681|GBRG3_MOUSE	27.619	6.85677	30.4166
FOCC017611-PA-CDS	Cell membrane			sp|O59638|MTRC_METMA	37.1429	1.53042	33.4982
FOCC017635-PA-CDS	Apical cell membrane			sp|Q8MS59|WAT_DROME	28.972	3.0847e-28	115.546
FOCC017666-PA-CDS	Cell membrane			sp|A5HUI5|AMPE_GLOBR	31.7073	6.96515e-09	57.3806
FOCC017675-PA-CDS	Secreted			sp|Q2TWM1|PELB_ASPOR	35.1682	2.34921e-52	182.185
FOCC017701-PA-CDS	Cell membrane			sp|Q96B67|ARRD3_HUMAN	32.7759	3.67289e-44	161.77
FOCC017717-PA-CDS	Secreted			sp|Q9GP71|YELL_DROMD	39.6181	8.82133e-110	340.117
FOCC017720-PA-CDS	Cell membrane			sp|Q4R562|ARRB1_MACFA	46.7337	4.27043e-119	355.525
FOCC017742-PA-CDS	Cell membrane			sp|Q70E73|RAPH1_HUMAN	39.3443	4.5164e-96	336.265
FOCC017760-PA-CDS	Cell membrane			sp|Q91WA9|ABCG4_MOUSE	33.3333	6.64603e-77	254.988
FOCC017793-PA-CDS	Secreted			sp|P05090|APOD_HUMAN	32.6797	2.76031e-16	75.485
FOCC017800-PA-CDS	Secreted			sp|P08897|COGS_HYPLI	34.252	1.79201e-32	124.405
FOCC017815-PA-CDS	Secreted			sp|P51909|APOD_CAVPO	34.104	4.99692e-19	86.6557
FOCC017853-PA-CDS	Cell membrane			sp|P52307|5NTD_RHIMP	39.7028	5.55722e-110	343.584
FOCC017862-PA-CDS	Cell membrane			sp|Q7TNJ2|ABCA7_RAT	35.7557	0	1045.42
FOCC017877-PA-CDS	Cell membrane			sp|A0R1E8|PKS5_MYCS2	29.9441	2.27915e-83	310.457
FOCC017882-PA-CDS	Secreted			sp|Q3MHZ8|LEG9_BOVIN	30.9249	4.58892e-40	149.058
FOCC017888-PA-CDS	Secreted			sp|P80229|ILEU_PIG	32.5459	2.34542e-43	161.77
FOCC017892-PA-CDS	Cell membrane			sp|E9Q816|CP2W1_MOUSE	28.4519	7.41027e-54	191.815
FOCC017907-PA-CDS	Cell membrane			sp|Q8WXH2|JPH3_HUMAN	59.2593	2.07056	35.4242
FOCC017909-PA-CDS	Secreted			sp|Q9VMM6|OBSTE_DROME	30.9783	2.27145e-15	78.1814
FOCC017948-PA-CDS	Secreted			sp|Q8VDL4|ADPGK_MOUSE	35.6659	3.80024e-64	218.779
FOCC017950-PA-CDS	Cell membrane			sp|Q02251|MCAS_MYCBO	28.8538	5.76694e-05	51.6026
FOCC017977-PA-CDS	Cell membrane			sp|G8SD34|APTIR_ACTS5	31.3291	5.91075e-21	103.219
FOCC018014-PA-CDS	Secreted			sp|B2D0J5|EST6_APIME	29.5972	2.69983e-68	234.958
FOCC018018-PA-CDS	Cell membrane			sp|Q7Q2T8|AMPN_ANOGA	31.0087	1.76877e-96	331.257
FOCC018021-PA-CDS	Cell membrane			sp|Q5F364|MRP1_CHICK	45.5322	0	1100.5
FOCC018024-PA-CDS	Secreted			sp|P36362|CHIT_MANSE	42.4731	3.82686e-95	306.22
FOCC018025-PA-CDS	Apical cell membrane			sp|W5PLZ6|LPH_SHEEP	36.4211	8.28569e-91	309.301

## Sheet: Table S3
Table S3. Western Flower Thrips (Frankliniella occidentalis) BBMV proteome final dataset.
Cell surface proteins (469)	dSAF BBMV Rep 1	dSAF BBMV Rep 2	dNSAF BBMV Rep 1	dNSAF BBMV Rep 2	lndNSAF BBMV Rep 1	lndNSAF BBMV Rep 2	Mean dNSAF	Subcellular location 1	Subcellular location 2	Subcellular location 3	Uniprot Entry	Uniprot Percent Identity	Uniprot E-value	Uniprot Bit Score	L1 Gut	Adult SG	PredGPI	GPISOM	Phobius	Description	Length	#Hits	e-Value	sim mean	# GO	GO IDs	GO Names	Enzyme Codes	Enzyme Names	Category	Tags
FOCC015141-PA-CDS	0.377505	0.392929	0.0398193	0.041735	-3.2234	-3.17642	0.0407772	Cell membrane	0	0	sp|P63245|RACK1_RAT	78.7975	0	536.184	Yes	Yes	No	No	Yes	XP_026282764.1guanine nucleotide-binding protein subunit beta-like protein	318	20	2.9e-216	96.82	4	P:GO:0016310; F:GO:0016301; F:GO:0043022; C:GO:0015935	P:phosphorylation; F:kinase activity; F:ribosome binding; C:small ribosomal subunit	EC:2.7	Transferring phosphorus-containing groups	binding, catalytic activity	[BLASTED, MAPPED, ANNOTATED]
FOCC001244-PA-CDS	0.152653	0.156694	0.0161019	0.0166433	-4.12882	-4.09575	0.0163726	Cell membrane	Extracellular	0	sp|P19483|ATPA_BOVIN	84.803	0	920.613	Yes	Yes	No	No	Yes	V-type proton ATPase catalytic subunit A [Frankliniella occidentalis]	554	8	0	51.54	6	P:GO:0015986; P:GO:1902600; F:GO:0005524; F:GO:0046933; C:GO:0045261	P:proton motive force-driven ATP synthesis; P:proton transmembrane transport; F:ATP binding; F:ADP binding; F:proton-transporting ATP synthase activity, rotational mechanism; C:mitochondrial proton-transporting ATP synthase, catalytic core	EC:7.1.2.2; EC:6	H(+)-transporting two-sector ATPase; Ligases	transporter activity, binding, catalytic activity	[BLASTED, MAPPED, ANNOTATED]
FOCC003578-PA-CDS	0.141544	0.136601	0.0149301	0.0145091	-4.20438	-4.23298	0.0147196	Cell membrane	0	0	sp|P18872|GNAO_MOUSE	71.5686	3.43434e-49	162.155	Yes	Yes	No	No	Yes	guanine nucleotide-binding protein G(o) subunit alpha [Frankliniella occidentalis]	102	3	6.95e-74	100	10	P:GO:0007188; F:GO:0003924; F:GO:0005525; F:GO:0031683; C:GO:0110165	P:pheromone-dependent signal transduction involved in conjugation with cellular fusion; P:adenylate cyclase-modulating G protein-coupled receptor signaling pathway; P:G protein-coupled dopamine receptor signaling pathway; F:GTPase activity; F:GTP binding; F:G-protein beta/gamma-subunit complex binding; F:G protein-coupled serotonin receptor binding; F:mu-type opioid receptor binding; F:corticotro…	EC:3.6.1.15	nucleoside-triphosphate phosphatase	binding, catalytic activity	[BLASTED, MAPPED, ANNOTATED]
FOCC007680-PA-CDS	0.129032	0.138295	0.0136104	0.014689	-4.29692	-4.22066	0.0141497	Cell membrane	0	0	sp|Q24048|ATPB2_DROME	56.7568	1.43752e-76	235.728	No	No	No	No	Yes	sodium/potassium-transporting ATPase subunit beta-2-like [Thrips palmi]	198	3	9.9e-148	95.41	6	P:GO:0006813; P:GO:0006814; C:GO:0005890	P:intracellular sodium ion homeostasis; P:intracellular potassium ion homeostasis; P:sodium ion export across plasma membrane; P:potassium ion import across plasma membrane; F:ATPase activator activity; C:sodium:potassium-exchanging ATPase complex			other	[BLASTED, MAPPED, ANNOTATED]
FOCC001352-PA-CDS	0.126496	0.134999	0.0133428	0.0143389	-4.31678	-4.24478	0.0138409	Secreted	0	0	sp|Q25641|CRPI_PERAM	38.2482	9.55153e-144	441.425	Yes	Yes	No	No	Yes	Hexamerin [Frankliniella occidentalis]	780	20	0	66.44	1		F:nutrient reservoir activity			other	[BLASTED, MAPPED, ANNOTATED]
FOCC015584-PA-CDS	0.123791	0.136487	0.0130575	0.014497	-4.33839	-4.23381	0.0137773	Cell membrane	0	0	sp|Q9TT15|VDAC1_RABIT	54.6763	2.23696e-111	326.25	Yes	Yes	No	No	Yes	XP_026272273.1voltage-dependent anion-selective channel	282	20	1.1e-204	82.38	8	P:GO:0015698; P:GO:0098656; P:GO:1902017; F:GO:0000166; F:GO:0008308; F:GO:0015288; C:GO:0005741; C:GO:0046930	P:inorganic anion transport; P:monoatomic anion transmembrane transport; P:regulation of cilium assembly; F:nucleotide binding; F:voltage-gated monoatomic anion channel activity; F:porin activity; C:mitochondrial outer membrane; C:pore complex			transporter activity, binding	[BLASTED, MAPPED, ANNOTATED]
FOCC017877-PA-CDS	0.116291	0.121044	0.0122664	0.0128567	-4.40089	-4.35389	0.0125615	Cell membrane	0	0	sp|A0R1E8|PKS5_MYCS2	29.9441	2.27915e-83	310.457	No	Yes	No	No	Yes	fatty acid synthase-like [Frankliniella occidentalis]	2429	20	0	63.44	5	P:GO:0006633; F:GO:0004312; F:GO:0004313; F:GO:0004315; F:GO:0004316; F:GO:0004320; F:GO:0008659; F:GO:0016295; F:GO:0016296; F:GO:0019171; F:GO:0031177; F:GO:0047117	P:fatty acid biosynthetic process; F:fatty acid synthase activity; F:3-oxoacyl-[acyl-carrier-protein] synthase activity; F:oxidoreductase activity; F:phosphopantetheine binding	EC:2.3.1.41; EC:2.3.1.85; EC:1	beta-ketoacyl-[acyl-carrier-protein] synthase I; fatty-acid synthase system; Oxidoreductases	binding, catalytic activity	[BLASTED, MAPPED, ANNOTATED]
FOCC016364-PA-CDS	0.107521	0.120471	0.0113414	0.0127958	-4.4793	-4.35864	0.0120686	Cell membrane	0	0	sp|C3PLT1|ATPB_RICAE	75.3747	0	720.309	Yes	Yes	No	No	No	XP_026294502.1ATP synthase subunit beta, mitochondrial	525	20	0	94.61	6	P:GO:0015986; P:GO:1902600; F:GO:0005524; F:GO:0046933; F:GO:0046961; C:GO:0045261	P:proton motive force-driven ATP synthesis; P:proton transmembrane transport; F:ATP binding; F:proton-transporting ATP synthase activity, rotational mechanism; F:proton-transporting ATPase activity, rotational mechanism; C:proton-transporting ATP synthase complex, catalytic core F(1)	EC:7.1.2.2; EC:6; EC:7.2.2	H(+)-transporting two-sector ATPase; Ligases; Catalysing the translocation of inorganic cations	transporter activity, binding, catalytic activity	[BLASTED, MAPPED, ANNOTATED]
FOCC004670-PA-CDS	0.103175	0.112453	0.0108829	0.0119442	-4.52056	-4.42751	0.0114135	Cell membrane	Apical cell membrane	0	sp|P48148|RHO1_DROME	93.75	3.82831e-134	376.326	Yes	Yes	No	No	Yes	XP_026279177.1ras-like GTP-binding protein Rho1 isoform X2	192	20	3.4e-134	99.51	6	P:GO:0007264; P:GO:0030707; P:GO:0035006; P:GO:0035099; F:GO:0003924; F:GO:0005525	P:small GTPase-mediated signal transduction; P:follicle cell of egg chamber development; P:melanization defense response; P:hemocyte migration; F:GTPase activity; F:GTP binding	EC:3.6.1.15	nucleoside-triphosphate phosphatase	binding, catalytic activity	[BLASTED, MAPPED, ANNOTATED]
FOCC008600-PA-CDS	0.1011	0.103169	0.0106641	0.0109581	-4.54087	-4.51368	0.0108111	Cell membrane	0	0	sp|P35315|ATC_TRYBB	48.5961	0	813.913	Yes	Yes	No	No	Yes	calcium-transporting ATPase sarcoplasmic/endoplasmic reticulum type [Frankliniella occidentalis]	944	3	0	99.22	6	P:GO:0070588; F:GO:0005388; F:GO:0005524; F:GO:0016887; C:GO:0033017	P:intracellular calcium ion homeostasis; P:calcium ion transmembrane transport; F:P-type calcium transporter activity; F:ATP binding; F:ATP hydrolysis activity; C:sarcoplasmic reticulum membrane	EC:7.2.2.10; EC:3.6.1.15	P-type Ca(2+) transporter; nucleoside-triphosphate phosphatase	transporter activity, binding, catalytic activity	[BLASTED, MAPPED, ANNOTATED]
FOCC001878-PA-CDS	0.105892	0.0981647	0.0111695	0.0104266	-4.49456	-4.5634	0.0107981	Cell membrane	0	0	sp|Q5NVM9|HSP7C_PONAB	64.8118	0	810.831	Yes	Yes	No	No	No	XP_026291097.1endoplasmic reticulum chaperone BiP	660	20	0	95.81	4	P:GO:0006457; F:GO:0005524; F:GO:0140662; C:GO:0005788	P:protein folding; F:ATP binding; F:ATP-dependent protein folding chaperone; C:endoplasmic reticulum lumen			binding	[BLASTED, MAPPED, ANNOTATED]
FOCC013625-PA-CDS	0.092539	0.104414	0.00976104	0.0110904	-4.62936	-4.50168	0.0104257	Secreted	0	0	sp|I4DJ24|FRIH_PAPXU	31.0976	3.17018e-11	64.6994	Yes	Yes	No	No	Yes	soma ferritin [Frankliniella occidentalis]	266	3	0	92.99	7	P:GO:0006826; P:GO:0006879; F:GO:0004322; F:GO:0008199	P:iron ion transport; P:intracellular sequestering of iron ion; F:ferroxidase activity; F:ferrous iron binding; F:ferric iron binding; C:extracellular region; C:cytoplasm	EC:1.16.3.1	ferroxidase	binding, catalytic activity	[BLASTED, MAPPED, ANNOTATED]
FOCC002923-RB-CDS	0.0943088	0.101738	0.00994771	0.0108061	-4.61041	-4.52764	0.0103769	Cell membrane	0	0	sp|P28774|AT1B_ARTSF	80.3804	0	1691.4	No	No	No	No	Yes	XP_052120331.1sodium/potassium-transporting ATPase subunit alpha isoform X7	1011	20	0	98.77	6	P:GO:0071805; F:GO:0005524; F:GO:0008556; F:GO:0016887; F:GO:0046872; C:GO:0005886	P:potassium ion transmembrane transport; F:ATP binding; F:P-type potassium transmembrane transporter activity; F:ATP hydrolysis activity; F:metal ion binding; C:plasma membrane	EC:3.6.1.15; EC:7.2.2.6	nucleoside-triphosphate phosphatase; P-type K(+) transporter	transporter activity, binding, catalytic activity	[BLASTED, MAPPED, ANNOTATED]
FOCC005859-PA-CDS	0.0916667	0.0927273	0.00966902	0.00984904	-4.63883	-4.62038	0.00975903	Cell membrane	0	0	sp|P22125|RAB1_DIPOM	83.8235	6.75799e-124	352.443	Yes	Yes	No	No	Yes	ras-related protein Rab-1A [Frankliniella occidentalis]	225	3	2.6e-171	99.34	5	F:GO:0003924; F:GO:0005525; C:GO:0016020	P:endocytic recycling; F:GTPase activity; F:GTP binding; C:plasma membrane; C:endosome membrane	EC:3.6.1.15	nucleoside-triphosphate phosphatase	binding, catalytic activity	[BLASTED, MAPPED, ANNOTATED]
FOCC004218-PA-CDS	0.0837113	0.0896016	0.00882989	0.00951704	-4.72961	-4.65467	0.00917347	Cell membrane	0	0	sp|B0THN3|ATPG_HELMI	31.9728	1.02697e-39	143.28	Yes	Yes	No	No	No	XP_026273078.1ATP synthase subunit gamma, mitochondrial	291	20	3.1e-195	89.32	4	P:GO:0015986; P:GO:1902600; F:GO:0046933; C:GO:0045261	P:proton motive force-driven ATP synthesis; P:proton transmembrane transport; F:proton-transporting ATP synthase activity, rotational mechanism; C:proton-transporting ATP synthase complex, catalytic core F(1)	EC:7.1.2.2; EC:6	H(+)-transporting two-sector ATPase; Ligases	transporter activity, catalytic activity	[BLASTED, MAPPED, ANNOTATED]
FOCC017041-PA-CDS	0.0857297	0.0772425	0.0090428	0.00820431	-4.70579	-4.8031	0.00862355	Secreted	0	0	sp|A0QLP6|CH602_MYCA1	30.4965	5.73435e-08	59.3066	Yes	Yes	No	No	No	XP_026279386.1T-complex protein 1 subunit alpha	555	20	0	95.1	5	P:GO:0006457; F:GO:0005524; F:GO:0016887; F:GO:0051082; F:GO:0140662	P:protein folding; F:ATP binding; F:ATP hydrolysis activity; F:unfolded protein binding; F:ATP-dependent protein folding chaperone	EC:3.6.1.15	nucleoside-triphosphate phosphatase	binding, catalytic activity	[BLASTED, MAPPED, ANNOTATED]
FOCC014985-PA-CDS	0.0815519	0.0788741	0.00860211	0.00837762	-4.75575	-4.78219	0.00848986	Cell membrane	0	0	sp|A0MP03|MY1CA_XENLA	37.3372	1.89239e-123	419.468	Yes	Yes	No	No	No	myosin heavy chain, non-muscle [Frankliniella occidentalis]	1866	20	0	64.13	7	F:GO:0003774; F:GO:0005524; F:GO:0051015; C:GO:0016459; C:GO:0030017	P:cellular component organization; F:microfilament motor activity; F:ATP binding; F:actin filament binding; C:myosin II complex; C:sarcomere; C:myosin filament	EC:5.6.1.8	myosin ATPase	binding	[BLASTED, MAPPED, ANNOTATED]
FOCC004785-PA-CDS	0.0788632	0.0762159	0.00831851	0.00809528	-4.78927	-4.81647	0.00820689	Cell membrane	0	0	sp|P10675|FAS1_SCHAM	43.0518	2.6323e-90	288.5	Yes	No	No	No	Yes	fasciclin-1 [Frankliniella occidentalis]	386	3	0	93.91	7		P:cell adhesion; P:macroautophagy; P:extracellular matrix organization; F:cell adhesion molecule binding; C:fungal-type vacuole membrane; C:extracellular space; C:extracellular matrix			other	[BLASTED, MAPPED, ANNOTATED]
FOCC011250-PA-CDS	0.0729621	0.0787208	0.00769606	0.00836134	-4.86705	-4.78414	0.0080287	Cell membrane	0	0	sp|P54313|GBB2_RAT	87.4074	0	508.064	Yes	Yes	No	No	Yes	guanine nucleotide-binding protein G(I)/G(S)/G(T) subunit beta-1 [Frankliniella occidentalis]	271	3	0	100	4	P:GO:0007165	P:G protein-coupled receptor signaling pathway; F:signaling receptor complex adaptor activity; C:cytoplasm; C:heterotrimeric G-protein complex			other	[BLASTED, MAPPED, ANNOTATED]
FOCC017385-PA-CDS	0.0665188	0.0773921	0.00701643	0.00822021	-4.9595	-4.80116	0.00761832	Secreted	0	0	sp|O18330|MRJP1_APIME	26.8293	4.68294e-07	51.6026	Yes	Yes	No	No	Yes	major royal jelly protein 1 [Frankliniella occidentalis]	164	3	4.7e-119	97.63	2	C:GO:0016020	C:extracellular region; C:membrane			other	[BLASTED, MAPPED, ANNOTATED]
FOCC006738-PA-CDS	0.0626023	0.0797872	0.00660331	0.00847461	-5.02018	-4.77068	0.00753896	Cell membrane	0	0	sp|Q640R7|RAP1B_XENTR	88.6486	1.74392e-117	333.954	Yes	Yes	No	No	Yes	XP_026277796.1ras-related protein Rap1 isoform X1	188	20	2.2e-127	99.46	4	P:GO:0032486; F:GO:0003924; F:GO:0005525; C:GO:0016020	P:Rap protein signal transduction; F:GTPase activity; F:GTP binding; C:membrane	EC:3.6.1.15	nucleoside-triphosphate phosphatase	binding, catalytic activity	[BLASTED, MAPPED, ANNOTATED]
FOCC014494-PA-CDS	0.0754717	0.0656276	0.00796078	0.00697064	-4.83323	-4.96605	0.00746571	Secreted	0	0	sp|O97508|THIO_HORSE	54.3689	2.33146e-31	116.701	Yes	Yes	No	No	Yes	thioredoxin-like protein 1 [Thrips palmi]	318	3	0	99.42	2		F:protein-disulfide reductase activity; C:cytosol	EC:1.8	Acting on a sulfur group of donors	other	[BLASTED, MAPPED, ANNOTATED]
FOCC002378-PA-CDS	0.0681229	0.0702494	0.00718562	0.00746154	-4.93567	-4.89799	0.00732358	Cell membrane	0	0	sp|P55679|Y4WA_SINFN	26.3736	2.74594e-18	91.2781	Yes	Yes	No	No	Yes	mitochondrial-processing peptidase subunit beta isoform X2 [Frankliniella occidentalis]	511	3	0	98.85	4	P:GO:0006627; F:GO:0004222; F:GO:0046872; C:GO:0017087	P:protein processing involved in protein targeting to mitochondrion; F:metalloendopeptidase activity; F:metal ion binding; C:mitochondrion	EC:3.4.24	Acting on peptide bonds (peptidases)	binding, catalytic activity	[BLASTED, MAPPED, ANNOTATED]
FOCC012017-PA-CDS	0.0677801	0.0667437	0.00714946	0.00708919	-4.94072	-4.94918	0.00711932	Cell membrane	0	0	sp|Q7Q2T8|AMPN_ANOGA	30.6189	2.89331e-104	364.385	Yes	No	No	No	No	endoplasmic reticulum aminopeptidase 1 isoform X3 [Frankliniella occidentalis]	2303	20	0	61.23	8	F:GO:0008233; F:GO:0046872	P:proteolysis; P:peptide catabolic process; F:zinc ion binding; F:peptide binding; F:metalloaminopeptidase activity; C:cytoplasm; C:plasma membrane; C:side of membrane	EC:3.4.11	Acting on peptide bonds (peptidases)	binding, catalytic activity	[BLASTED, MAPPED, ANNOTATED]
FOCC016404-PA-CDS	0.0692242	0.0639461	0.00730178	0.00679204	-4.91964	-4.992	0.00704691	Cell membrane	0	0	sp|Q8TAV3|CP2W1_HUMAN	29.4606	1.31113e-48	177.563	Yes	Yes	No	No	No	XP_026276662.1methyl farnesoate epoxidase	499	20	0	64.23	4	F:GO:0004497; F:GO:0005506; F:GO:0016705; F:GO:0020037	F:monooxygenase activity; F:iron ion binding; F:oxidoreductase activity, acting on paired donors, with incorporation or reduction of molecular oxygen; F:heme binding	EC:1.14	Acting on paired donors, with incorporation or reduction of molecular oxygen. The oxygen incorporated need not be derived from O2	binding, catalytic activity	[BLASTED, MAPPED, ANNOTATED]
FOCC002808-PA-CDS	0.0625	0.0673077	0.00659252	0.00714909	-5.02182	-4.94077	0.0068708	Secreted	0	0	sp|P51547|SODE_HAECO	48.6188	8.1645e-44	147.132	No	Yes	No	No	No	Superoxide dismutase 3, chloroplastic-like [Frankliniella occidentalis]	192	3	8.5e-139	99.29	7	P:GO:0019430; F:GO:0004784; F:GO:0046872	P:removal of superoxide radicals; F:superoxide dismutase activity; F:copper ion binding; C:nucleus; C:mitochondrion; C:peroxisome; C:cytosol	EC:1.15.1.1	superoxide dismutase	binding, catalytic activity	[BLASTED, MAPPED, ANNOTATED]
FOCC005217-PA-CDS	0.0619514	0.0656268	0.00653465	0.00697055	-5.03064	-4.96606	0.0067526	Secreted	0	0	sp|Q02942|TRF_BLADI	27.651	2.3426e-80	275.404	Yes	Yes	No	No	No	XP_026287716.1transferrin	758	20	0	60.83	4	P:GO:0006811; F:GO:0046872; C:GO:0005615; C:GO:0016020	P:monoatomic ion transport; F:metal ion binding; C:extracellular space; C:membrane			binding	[BLASTED, MAPPED, ANNOTATED]
FOCC012018-PA-CDS	0.063485	0.0611183	0.00669641	0.00649169	-5.00618	-5.03723	0.00659405	Cell membrane	0	0	sp|Q7Q2T8|AMPN_ANOGA	30.0733	6.16565e-98	345.125	Yes	No	No	No	Yes	aminopeptidase N-like [Frankliniella occidentalis]	1999	20	0	54.1	8	F:GO:0008233; F:GO:0046872	P:proteolysis; P:peptide catabolic process; F:zinc ion binding; F:peptide binding; F:metalloaminopeptidase activity; C:cytoplasm; C:plasma membrane; C:side of membrane	EC:3.4.11	Acting on peptide bonds (peptidases)	binding, catalytic activity	[BLASTED, MAPPED, ANNOTATED]
FOCC017182-PA-CDS	0.0604177	0.0609166	0.00637288	0.00647026	-5.0557	-5.04054	0.00642157	Secreted	0	0	sp|Q9U943|APLP_LOCMI	37.9425	0	627.091	Yes	Yes	No	No	No	apolipophorins [Frankliniella occidentalis]	946	3	0	99.46	5	P:GO:0006869; F:GO:0005319	P:lipid transport; P:response to estradiol; P:cellular response to estrogen stimulus; F:lipid transporter activity; C:extracellular region			transporter activity	[BLASTED, MAPPED, ANNOTATED]
FOCC015760-PA-CDS	0.0559398	0.0574244	0.00590054	0.00609934	-5.13271	-5.09957	0.00599994	Cell membrane	0	0	sp|Q5RA10|ADDA_PONAB	45.0111	4.23486e-119	369.007	Yes	Yes	No	No	Yes	protein hu-li tai shao isoform X4 [Frankliniella occidentalis]	482	3	0	100	5		P:barbed-end actin filament capping; F:actin filament binding; C:cytoskeleton; C:plasma membrane; C:postsynaptic density			other	[BLASTED, MAPPED, ANNOTATED]
FOCC016019-PA-CDS	0.0543103	0.0590038	0.00572867	0.0062671	-5.16227	-5.07244	0.00599788	Secreted	0	0	sp|Q75I93|BGL07_ORYSJ	40.625	3.10929e-29	119.398	Yes	No	No	No	No	myrosinase 1 [Frankliniella occidentalis]	290	3	0	96.47	2	P:GO:0005975; F:GO:0004553; C:GO:0016020; C:GO:0016020	P:carbohydrate metabolic process; F:beta-glucosidase activity	EC:3.2.1.21	beta-glucosidase	catalytic activity	[BLASTED, MAPPED, ANNOTATED]
FOCC012289-PA-CDS	0.0574313	0.0539216	0.00605786	0.00572728	-5.1064	-5.16251	0.00589257	Secreted	0	0	sp|B3A0R0|PPI_LOTGI	64.9425	4.92047e-83	248.825	Yes	Yes	No	No	No	peptidyl-prolyl cis-trans isomerase B [Frankliniella occidentalis]	221	3	4.9e-162	97.96	5	P:GO:0000413; P:GO:0006457; F:GO:0003755; C:GO:0016020	P:protein folding; F:peptidyl-prolyl cis-trans isomerase activity; C:cytosol; C:plasma membrane; C:intracellular membrane-bounded organelle	EC:5.2.1.8	peptidylprolyl isomerase	catalytic activity	[BLASTED, MAPPED, ANNOTATED]
FOCC007565-PA-CDS	0.0557243	0.0552784	0.00587781	0.0058714	-5.13657	-5.13766	0.00587461	Cell membrane	0	0	sp|O53901|PKS5_MYCTU	26.9863	1.87643e-29	132.88	No	Yes	No	No	Yes	fatty acid synthase-like [Frankliniella occidentalis]	2026	20	0	88.22	6	P:GO:0006631; F:GO:0016297; F:GO:0016491; F:GO:0016747	P:fatty acid biosynthetic process; P:secondary metabolite biosynthetic process; F:fatty acid synthase activity; F:oxidoreductase activity; C:cytoplasm; C:plasma membrane	EC:2.3.1.85; EC:1	fatty-acid synthase system; Oxidoreductases	catalytic activity	[BLASTED, MAPPED, ANNOTATED]
FOCC008873-PA-CDS	0.0531336	0.0577257	0.00560455	0.00613134	-5.18418	-5.09434	0.00586794	Cell membrane	0	0	sp|Q5R5B6|PDIA1_PONAB	57.2034	0	561.222	Yes	Yes	No	No	No	XP_026272899.1protein disulfide-isomerase	497	20	0	87.82	2	F:GO:0003756; C:GO:0005788	F:protein disulfide isomerase activity; C:endoplasmic reticulum lumen	EC:5.3.4.1	protein disulfide-isomerase	catalytic activity	[BLASTED, MAPPED, ANNOTATED]
FOCC011459-PA-CDS	0.0588235	0.0504202	0.00620472	0.00535538	-5.08244	-5.22965	0.00578005	Secreted	0	0	sp|P36178|CTRB2_PENVA	36.6071	1.38472e-12	69.3218	Yes	No	No	No	No	brachyurin-like [Frankliniella occidentalis]	255	3	0	88.3	2	F:GO:0008233	P:proteolysis; F:serine-type endopeptidase activity	EC:3.4.21	Acting on peptide bonds (peptidases)	catalytic activity	[BLASTED, MAPPED, ANNOTATED]
FOCC008490-PA-CDS	0.0568182	0.0520833	0.0059932	0.00553204	-5.11713	-5.1972	0.00576262	Cell membrane	0	0	sp|P40792|RAC1_DROME	91.6667	2.3729e-131	369.392	Yes	Yes	No	No	Yes	XP_026287651.1ras-related protein Rac1	192	20	2.6e-138	98.25	6	P:GO:0007264; P:GO:0030707; P:GO:0035006; P:GO:0035099; F:GO:0003924; F:GO:0005525	P:small GTPase-mediated signal transduction; P:follicle cell of egg chamber development; P:melanization defense response; P:hemocyte migration; F:GTPase activity; F:GTP binding	EC:3.6.1.15	nucleoside-triphosphate phosphatase	binding, catalytic activity	[BLASTED, MAPPED, ANNOTATED]
FOCC000649-PA-CDS	0.0562341	0.0493247	0.00593159	0.00523903	-5.12746	-5.25162	0.00558531	Cell membrane	0	0	sp|Q9VEN1|FLNA_DROME	73.384	2.80179e-131	412.92	Yes	Yes	No	No	Yes	filamin-A-like [Frankliniella occidentalis]	262	3	0	99.49	2	P:GO:0030036; F:GO:0051015; C:GO:0043232	P:actin cytoskeleton organization; F:actin filament binding			binding	[BLASTED, MAPPED, ANNOTATED]
FOCC010714-PA-CDS	0.0526316	0.0526316	0.00555159	0.00559027	-5.19367	-5.18673	0.00557093	Cell membrane	0	0	sp|Q42342|CYB5E_ARATH	40	2.56777e-27	102.064	Yes	Yes	No	No	Yes	cytochrome b5 isoform X2 [Frankliniella occidentalis]	152	3	1.9e-111	99.22	4	F:GO:0020037; F:GO:0046872; C:GO:0016020	P:sterol biosynthetic process; F:heme binding; F:metal ion binding; C:endoplasmic reticulum membrane			binding	[BLASTED, MAPPED, ANNOTATED]
FOCC011995-PA-CDS	0.053743	0.0477801	0.00566883	0.00507496	-5.17277	-5.28344	0.0053719	Cell membrane	0	0	sp|Q9XYN1|INX2_SCHAM	84.4011	0	634.795	Yes	Yes	No	No	Yes	XP_026281893.1innexin inx2	358	20	2.4e-267	92.96	3	P:GO:0006811; C:GO:0005886; C:GO:0005921	P:monoatomic ion transport; C:plasma membrane; C:gap junction			other	[BLASTED, MAPPED, ANNOTATED]
FOCC002310-PA-CDS	0.0503008	0.0482207	0.00530575	0.00512177	-5.23896	-5.27426	0.00521376	Secreted	0	0	sp|Q00871|CTRB1_PENVA	38.3065	4.65543e-42	148.288	Yes	No	No	No	No	XP_026274078.1brachyurin	277	20	1.1e-204	61.86	2	P:GO:0006508; F:GO:0004252	P:proteolysis; F:serine-type endopeptidase activity	EC:3.4.21	Acting on peptide bonds (peptidases)	catalytic activity	[BLASTED, MAPPED, ANNOTATED]
FOCC003023-PA-CDS	0.0470085	0.0498512	0.00495847	0.00529495	-5.30666	-5.241	0.00512671	Cell membrane	Extracellular	0	sp|Q9JK11|RTN4_RAT	47.5676	3.12882e-48	191.43	Yes	Yes	No	No	Yes	glycogen phosphorylase [Frankliniella occidentalis]	1080	3	0	99.65	6	P:GO:0005977; F:GO:0008184; F:GO:0030170; F:GO:0102250; F:GO:0102499; C:GO:0005789	P:glycogen catabolic process; F:glycogen phosphorylase activity; F:pyridoxal phosphate binding; F:linear malto-oligosaccharide phosphorylase activity; F:SHG alpha-glucan phosphorylase activity; C:cytoplasm	EC:2.4.1.1	glycogen phosphorylase	binding, catalytic activity	[BLASTED, MAPPED, ANNOTATED]
FOCC003928-PA-CDS	0.0460739	0.0498635	0.00485989	0.00529626	-5.32674	-5.24075	0.00507807	Cell membrane	0	0	sp|Q7ZXX1|CADM3_XENLA	23.4848	3.16872e-07	55.8398	Yes	Yes	No	No	Yes	XP_052121222.1fasciclin-3 isoform X5	433	20	6.2e-305	75.3	1	C:GO:0016020	C:membrane			other	[BLASTED, MAPPED, ANNOTATED]
FOCC012085-PA-CDS	0.052686	0.0423351	0.00555733	0.00449663	-5.19264	-5.40443	0.00502698	Cell membrane	0	0	sp|P21279|GNAQ_MOUSE	72.7273	0	592.808	Yes	Yes	No	No	Yes	XP_052127620.1guanine nucleotide-binding protein G(q) subunit alpha isoform X7	396	20	1e-246	93.65	5	P:GO:0007186; F:GO:0001664; F:GO:0003924; F:GO:0019001; F:GO:0031683	P:G protein-coupled receptor signaling pathway; F:G protein-coupled receptor binding; F:GTPase activity; F:guanyl nucleotide binding; F:G-protein beta/gamma-subunit complex binding	EC:3.6.1.15	nucleoside-triphosphate phosphatase	binding, catalytic activity	[BLASTED, MAPPED, ANNOTATED]
FOCC001430-PA-CDS	0.0457516	0.0473251	0.00482589	0.00502664	-5.33376	-5.293	0.00492627	Secreted	0	0	sp|Q3MHZ8|LEG9_BOVIN	29.1066	4.90103e-34	131.724	Yes	Yes	No	No	Yes	KAE8751953.1Galectin	351	20	3.3e-268	59.89	1	F:GO:0030246	F:carbohydrate binding			binding	[BLASTED, MAPPED, ANNOTATED]
FOCC007816-PA-CDS	0.04368	0.0480344	0.00460738	0.00510198	-5.3801	-5.27813	0.00485468	Secreted	0	0	sp|P15253|CALR_RABIT	69.9717	0	521.161	Yes	Yes	No	No	No	XP_026289700.1calreticulin	407	20	7.7e-229	92.32	4	P:GO:0006457; F:GO:0005509; F:GO:0051082; C:GO:0005788	P:protein folding; F:calcium ion binding; F:unfolded protein binding; C:endoplasmic reticulum lumen			binding	[BLASTED, MAPPED, ANNOTATED]
FOCC017800-PA-CDS	0.048228	0.0432712	0.0050871	0.00459606	-5.28105	-5.38256	0.00484158	Secreted	0	0	sp|P08897|COGS_HYPLI	34.252	1.79201e-32	124.405	Yes	No	No	No	No	brachyurin [Frankliniella occidentalis]	322	3	0	96.65	2	P:GO:0006508; F:GO:0004252	P:proteolysis; F:serine-type endopeptidase activity	EC:3.4.21	Acting on peptide bonds (peptidases)	catalytic activity	[BLASTED, MAPPED, ANNOTATED]
FOCC002437-PA-CDS	0.0453596	0.0435951	0.00478455	0.00463045	-5.34236	-5.3751	0.0047075	Secreted	0	0	sp|O18344|AMYR_DROAN	50.2041	4.35694e-163	471.47	Yes	Yes	No	No	Yes	KAE8751009.1Alpha amylase	431	20	0	68.75	3	P:GO:0005975; F:GO:0004556; F:GO:0046872	P:carbohydrate metabolic process; F:alpha-amylase activity; F:metal ion binding	EC:3.2.1.1	alpha-amylase	binding, catalytic activity	[BLASTED, MAPPED, ANNOTATED]
FOCC011445-PA-CDS	0.0434783	0.0434783	0.0045861	0.00461805	-5.38473	-5.37778	0.00460207	Secreted	0	0	sp|Q9Z0V5|PRDX4_RAT	63.7755	2.03307e-89	266.929	Yes	Yes	No	No	Yes	KAE8742951.1Peroxiredoxin-1-like	207	20	1.2e-148	85.62	5	P:GO:0045321; P:GO:0045454; P:GO:0098869; F:GO:0051920; C:GO:0005829	P:leukocyte activation; P:cell redox homeostasis; P:cellular oxidant detoxification; F:peroxiredoxin activity; C:cytosol	EC:1.11.1	Acting on a peroxide as acceptor	catalytic activity	[BLASTED, MAPPED, ANNOTATED]
FOCC001241-PA-CDS	0.0424658	0.0432283	0.0044793	0.0045915	-5.40829	-5.38355	0.0045354	Cell membrane	0	0	sp|Q27802|DYHC2_TRIGR	28.8538	0	1448.34	Yes	Yes	No	No	Yes	dynein axonemal heavy chain 7 [Frankliniella occidentalis]	4660	20	0	61.12	8	P:GO:0007018; F:GO:0005524; F:GO:0008569; C:GO:0005737; C:GO:0005874; C:GO:0030286	P:microtubule-based movement; F:ATP binding; F:minus-end-directed microtubule motor activity; F:ATP hydrolysis activity; F:dynein intermediate chain binding; F:dynein light intermediate chain binding; C:axonemal dynein complex; C:microtubule	EC:3.6.1.15	nucleoside-triphosphate phosphatase	binding	[BLASTED, MAPPED, ANNOTATED]
FOCC005290-PA-CDS	0.0389294	0.0461967	0.00410629	0.00490679	-5.49524	-5.31714	0.00450654	Secreted	0	0	sp|Q9SYM4|TPS1_ARATH	33.982	5.82422e-91	310.457	Yes	Yes	No	No	Yes	alpha,alpha-trehalose-phosphate synthase [UDP-forming] [Thrips palmi]	822	3	0	99.42	7	P:GO:0005992; F:GO:0004805	P:trehalose biosynthetic process; P:cellular response to heat; P:trehalose metabolism in response to stress; F:trehalose-phosphatase activity; F:hexosyltransferase activity; C:cytosol; C:alpha,alpha-trehalose-phosphate synthase complex (UDP-forming)	EC:3.1.3.12; EC:3.1.3.23; EC:2.4.1	trehalose-phosphatase; sugar-phosphatase; Glycosyltransferases	catalytic activity	[BLASTED, MAPPED, ANNOTATED]
FOCC004952-PA-CDS	0.0421053	0.0427033	0.00444127	0.00453574	-5.41681	-5.39577	0.00448851	Secreted	0	0	sp|Q9LIS2|RBG4_ARATH	27.8481	2.88955e-07	52.7582	Yes	No	No	No	Yes	U1 small nuclear ribonucleoprotein 70 kDa [Frankliniella occidentalis]	440	3	0	99.21	6	F:GO:0030619; C:GO:0005634	P:mRNA splicing, via spliceosome; F:mRNA binding; F:U1 snRNA binding; C:U1 snRNP; C:U2-type prespliceosome; C:precatalytic spliceosome			binding	[BLASTED, MAPPED, ANNOTATED]
FOCC017793-PA-CDS	0.0411677	0.0432468	0.00434238	0.00459347	-5.43933	-5.38312	0.00446792	Secreted	0	0	sp|P05090|APOD_HUMAN	32.6797	2.76031e-16	75.485	No	No	No	No	No	apolipoprotein D-like [Frankliniella occidentalis]	167	3	1.4e-123	94.27	5	F:GO:0031409	P:response to reactive oxygen species; P:lipid metabolic process; F:pigment binding; C:extracellular region; C:cytoplasm			binding	[BLASTED, MAPPED, ANNOTATED]
FOCC005198-PA-CDS	0.0521053	0.0307018	0.00549608	0.00326099	-5.20372	-5.72572	0.00437853	Secreted	0	0	sp|Q8SPI0|APOD_MACFA	31.3953	1.03679e-20	87.8113	Yes	Yes	No	No	No	apolipoprotein D [Frankliniella occidentalis]	190	3	1.5e-141	94.87	6	F:GO:0031409	P:response to reactive oxygen species; P:lipid metabolic process; F:cholesterol binding; F:pigment binding; C:extracellular region; C:cytoplasm			binding	[BLASTED, MAPPED, ANNOTATED]
[truncated: 416 more rows]

## Sheet: Table S4
Table S4. List of protein IDs (FOCC ID) for gut and salivary gland proteome datasets.
L1 Gut (4192)	Adult SG (2660)
FOCC000001-PA-CDS	FOCC008651-PA-CDS
FOCC000010-PA-CDS	FOCC012182-PA-CDS
FOCC000012-PA-CDS	FOCC004986-PA-CDS
[truncated: 4,189 more rows]
